# Supplementary material for: Effect of behavioral interventions on schistosomiasis-related knowledge, attitudes, and practices of schoolchildren in Pemba, Tanzania: A 4-year repeated cross-sectional study
Source: PLoS Negl Trop Dis. 2025 Sep 30;19(9):e0013462. doi: 10.1371/journal.pntd.0013462 (PMC12483267; doi:10.1371/journal.pntd.0013462)
Supplement: S1 Data — (XLSX) [file pntd.0013462.s002.xlsx]

## Sheet: Minimal data set
school	survey_year	sex	age	grade	uf_result	intensity	eggcount	intervention	washbody	clothwash	dishwash	know_platform	use_platform	freq_platform	trash	toilet	pond	river	ricefield	dirt	idn_transwhere	where_trans_other	sandplay	with_dirtywater	barefoot	play_inwater	play_atwater	play_withwater	washing	fishing	farming	swimming	idn_how_transmit	how_transmit_other	snail	worm	bloodfluke	bug	idn_animal	animal_other	knowledge_score	knowledge_cat	not_playriver	not_swimriver	not_washriver	use_tap	play_somewhereelse	use_tap_well	idn_infection
school4	2020	F	12	3	0	Negative	0	never	tap	tap	well	0	0	NA	0		0	0	0							0	0	0	0	0	0	0	0	0	0		0			0	0	no knowledge	0	0	0	0	0	0
school4	2020	F	11	3	0	Negative	0	never	tap	river	tap	0	0	NA			0	0	0							0	0	0	0	0	0	0		0	0		0			0	0	no knowledge	1	0	0	0	0	0
school4	2020	F	9	3	0	Negative	0	never	tap	tap	tap	0	0	NA			0	0	0							0	0	0	0	0	0	0		0	0		0			0	0	no knowledge	0	0	0	0	0	0
school4	2020	F	10	3	0	Negative	0	never	well	well	well	0	0	NA			0	0	0			0				0	0	0	0	0	0	0		0	0		0			0	0	no knowledge	0	0	0	0	0	0
school4	2020	F	9	3	0	Negative	0	never	tap	tap	tap	0	0	NA			0	0	0							0	0	0	0	0	0	0		0	0		0			0	0	no knowledge	0	1	0	0	0	0
school4	2020	F	11	3	0	Negative	0	never	tap	tap	tap	0	0	NA			0	0	0							0	0	0	0	0	0	0		0	0		0			0	0	no knowledge	0	1	0	0	0	0
school4	2020	F	11	3	0	Negative	0	never	tap	tap	tap	0	0	NA			0	0	0							0	0	0	0	0	0	0		0	0		0			0	0	no knowledge	0	0	1	0	0	0
school4	2020	F	11	3	0	Negative	0	never	tap	tap	tap	0	0	NA		0	0	0	0							0	0	0	0	0	0	0	0	0	0		0			0	0	no knowledge	0	0	0	0	0	0
school4	2020	F	10	3	0	Negative	0	never	tap	tap	tap	0	0	NA	0	0	0	0	0				0	0	0	0	0	0	0	0	0	0		0	0		0			0	0	no knowledge	1	0	0	0.5	0	0
school4	2020	F	9	3	0	Negative	0	never	tap	tap	tap	0	0	NA			0	0	0			0		0		0	0	0	0	0	0	0		0	0		0			0	0	no knowledge	0	0	0	0	0	0
school4	2020	F	8	3	0	Negative	0	never	tap	tap	tap	0	0	NA			0	0	0		0					0	0	0	0	0	0	0	0	0	0		0			0	0	no knowledge	0	0	1	0	0	0
school4	2020	F	10	3	0	Negative	0	never	tap	tap	tap	0	0	NA			0	0	0							0	0	0	0	0	0	0		0	0		0			0	0	no knowledge	0	0	0	0	0	0
school4	2020	F	9	3	0	Negative	0	never	tap	tap	tap	0	0	NA			1	0	0							0	0	0	0	0	0	0		0	0		0			0	1	poor	0	0	0	0	0	0
school4	2020	M	11	3	0	Negative	0	never	tap	tap	tap	0	0	NA			0	0	0							0	0	0	0	0	0	0		0	0		0			0	0	no knowledge	0	0	0	0	0	0
school4	2020	M	10	3	0	Negative	0	never	tap	tap	tap	0	0	NA			0	0	0			0				0	0	0	0	0	0	0		0	0		0			0	0	no knowledge	0	0	0	0	0	0
school4	2020	M	10	3	0	Negative	0	never	tap	tap	tap	0	0	NA			0	0	0		0			0		0	0	0	0	0	0	0		0	0		0			0	0	no knowledge	0	0	0	0	0	0
school4	2020	M	10	3	0	Negative	0	never	tap	tap	tap	0	0	NA			0	0	0							0	0	0	0	0	0	0		0	0		0			0	0	no knowledge	0	1	0	0	0	0
school4	2020	M	11	3	0	Negative	0	never	well	tap	tap	0	0	NA			0	0	0							0	0	0	0	0	0	0		0	0		0			0	0	no knowledge	0	1	0	0	0	0
school4	2020	M	9	3	0	Negative	0	never	tap	tap	tap	0	0	NA			0	0	0							0	0	0	0	0	0	0		0	0		0			0	0	no knowledge	1	0	0	0	0	0
school4	2020	M	11	3	0	Negative	0	never	tap	tap	tap	0	0	NA			0	0	0							0	0	0	0	0	0	0		0	0		0			0	0	no knowledge	0	1	0	0	0	0
school4	2020	M	8	3	0	Negative	0	never	tap	tap	tap	0	0	NA			0	0	0		0					0	0	0	0	0	0	0		0	0		0			0	0	no knowledge	0	0	0	0	0	0
school4	2020	M	10	3	0	Negative	0	never	tap	tap	tap	0	0	NA			0	0	0							0	0	0	0	0	0	0		0	0		0			0	0	no knowledge	0	0	1	0	0	0
school4	2020	M	9	3	0	Negative	0	never	tap	tap	tap	0	0	NA	0		0	0	0							0	0	0	0	0	0	0	0	0	0		0			0	0	no knowledge	0	1	0	0	0	0
school4	2020	M	9	3	0	Negative	0	never	well	well	well	0	0	NA			0	0	0							0	0	0	0	0	0	0		0	0		0			0	0	no knowledge	0	0	0	0	0	0
school4	2020	F	12	4	0	Negative	0	never	tap	tap	well	0	0	NA			0	0	0		0					0	0	0	0	0	0	0	0	0	0		0			0	0	no knowledge	0	0	0	0.5	0	0
school4	2020	F	11	4	0	Negative	0	never	well	well	well	0	0	NA		0	1	0	0					0		0	0	0	0	0	0	0		0	0		0			0	1	poor	1	1	0	0	0	0
school4	2020	F	10	4	0	Negative	0	never	tap	tap	tap	0	0	NA	0	0	0	0	0							0	0	0	0	0	0	0	0	0	0		0			0	0	no knowledge	0	0	0	0	0	0
school4	2020	F	10	4	0	Negative	0	never	well	well	well	0	0	NA			0	0	0							0	0	0	0	0	0	0		0	0		0			0	0	no knowledge	0	0	0	0	0	0
school4	2020	F	11	4	0	Negative	0	never	tap	tap	tap	0	0	NA		0	0	1	0					0		0	0	0	0	0	0	0		0	0		0			0	1	poor	1	0	0	0	0	0
school4	2020	F	13	4	0	Negative	0	never	tap	tap	tap	0	0	NA		0	0	0	1					0	0	0	0	0	0	0	0	0		0	0		0			0	1	poor	0	1	0	0	0	0
school4	2020	F	10	4	0	Negative	0	never	well	tap	well	0	0	NA		0	1	0	0							0	0	0	0	0	0	0	0	0	0		0			0	1	poor	0	0	0	0	0	0
school4	2020	F	13	4	0	Negative	0	never	tap	tap	tap	0	0	NA			0	0	0			1				0	0	0	0	0	0	0	0	0	0		0			1	2	moderate	0	1	0	0	0	0
school4	2020	F	12	4	0	Negative	0	never	well	well	tap	0	0	NA			0	0	0							0	0	0	0	0	0	0		0	0		0			0	0	no knowledge	0	0	0	0	0	0
school4	2020	F	10	4	0	Negative	0	never	tap	tap	tap	0	0	NA			1	0	1							0	0	0	0	0	0	0	0	0	0		0			0	2	moderate	1	0	0	0	0	0
school4	2020	F	10	4	0	Negative	0	never	tap	well	tap	0	0	NA			0	0	0		0					0	0	0	0	0	0	0	0	0	0		0			0	0	no knowledge	0	0	0	0.5	0	0
school4	2020	F	10	4	0	Negative	0	never	well	well	well	0	0	NA			1	0	0						0	0	0	0	0	0	0	0		0	0		0			0	1	poor	0	1	0	0	0	0
school4	2020	F	12	4	0	Negative	0	never	tap	tap	tap	0	0	NA			0	0	0		0					0	0	0	0	0	0	0	0	0	0		0			0	0	no knowledge	0	0	0	0	0	0
school4	2020	M	12	4	0	Negative	0	never	tap	tap	tap	0	0	NA			0	0	0			0				0	0	0	0	0	0	0	0	0	0		0			0	0	no knowledge	0	1	0	0	0	0
school4	2020	M	10	4	0	Negative	0	never	tap	tap	tap	0	0	NA			1	0	0					0		0	0	0	0	0	0	0		0	0		0			0	1	poor	0	0	0	0.5	0	0
school4	2020	M	11	4	0	Negative	0	never	tap	tap	tap	0	0	NA			0	0	1				0			0	0	0	0	0	0	0		0	0		0			0	1	poor	0	0	0	0.5	0	0
school4	2020	M	12	4	0	Negative	0	never	tap	well	well	0	0	NA			1	0	0			0				0	0	0	0	0	0	0	0	0	0		0			0	1	poor	1	1	0	0	0	0
school4	2020	M	11	4	0	Negative	0	never	tap	tap	tap	0	0	NA			1	0	0			0				0	0	0	0	0	0	0		0	0		0			0	1	poor	0	0	0	0	0	0
school4	2020	M	10	4	0	Negative	0	never	well	well	well	1	0	NA			0	1	0					0		1	0	0	0	0	0	0		0	1		0			0	3	good	1	1	0	0	0	0
school4	2020	M	10	4	0	Negative	0	never	tap	tap	well	0	0	NA			1	1	1							0	1	0	0	0	0	0		0	0		0			0	4	good	1	1	0	0	0	0
school4	2020	M	10	4	0	Negative	0	never	tap	tap	well	0	0	NA			0	0	0							0	0	0	0	0	0	0		0	0		0			0	0	no knowledge	0	0	0	0	0	0
school4	2020	M	12	4	0	Negative	0	never	river	well	tap	0	0	NA			1	1	0					0		0	1	0	0	0	0	0		0	0		0			0	3	good	1	0	0	0	0	0
school4	2020	M	12	4	0	Negative	0	never	tap	tap	tap	1	0	NA			1	1	0							1	0	0	0	0	0	0		0	1		0			0	4	good	1	1	0	0	0	0
school4	2020	M	12	4	0	Negative	0	never	tap	tap	tap	0	0	NA			1	1	0							0	0	0	0	0	0	0	0	0	1		0			0	3	good	0	1	1	0	0	0
school4	2020	F	12	5	0	Negative	0	never	tap	well	well	0	0	NA			0	0	0							0	0	0	0	0	0	0		0	0		0			0	0	no knowledge	0	0	0	0	0	0
school4	2020	F	11	5	0	Negative	0	never	tap	tap	tap	0	0	NA			1	0	0							0	0	0	0	0	0	0	0	0	0		0			0	1	poor	0	0	0	0	0	0
school4	2020	F	15	5	0	Negative	0	never	tap	tap	tap	0	0	NA			0	0	0		0					0	0	0	0	0	0	0	0	0	0		0			0	0	no knowledge	0	0	0	0	0	0
school4	2020	F	11	5	0	Negative	0	never	well	well	well	0	0	NA			1	0	0							0	0	0	0	0	0	0	0	0	1		0			0	2	moderate	0	0	0	0.5	0	0
school4	2020	F	12	5	0	Negative	0	never	tap	river	tap	0	0	NA			0	0	0		0					0	0	0	0	0	0	0	0	0	0		0			0	0	no knowledge	0	0	0	0	0	0
school4	2020	F	11	5	0	Negative	0	never	tap	other	tap	0	0	NA			0	0	0							0	0	0	0	0	0	0		0	0		0			0	0	no knowledge	0	0	0	0	0	0
school4	2020	F	13	5	0	Negative	0	never	tap	tap	tap	0	0	NA			1	0	0							0	0	0	0	0	0	0	0	0	1		0			0	2	moderate	0	0	0	0	0	0
school4	2020	F	13	5	0	Negative	0	never	tap	tap	tap	0	0	NA			0	0	0							0	0	0	0	0	0	0		0	0		0			0	0	no knowledge	0	0	0	0	0	0
school4	2020	F	11	5	0	Negative	0	never	tap	tap	tap	0	0	NA			0	0	0							0	0	0	0	0	0	0		0	0		0			0	0	no knowledge	0	0	0	0	0	0
school4	2020	F	12	5	0	Negative	0	never	tap	tap	tap	0	0	NA			1	0	0							0	0	0	0	0	0	0	0	0	0		0			0	1	poor	0	1	0	0	0	0
school4	2020	F	12	5	0	Negative	0	never	tap	tap	tap	0	0	NA			1	0	0							0	0	0	0	0	0	0	0	0	1		0			0	2	moderate	0	0	0	0	0	0
school4	2020	F	12	5	0	Negative	0	never	tap	river	tap	0	0	NA			0	0	0							0	0	0	0	0	0	0		0	0		0			0	0	no knowledge	0	0	0	0	0	0
school4	2020	F	12	5	0	Negative	0	never	tap	tap	tap	0	0	NA			1	0	0							0	0	0	0	0	0	0	0	0	0		0			0	1	poor	0	0	0	0	0	0
school4	2020	M	13	5	0	Negative	0	never	other	tap	tap	0	0	NA			0	0	0							0	0	0	0	0	0	0		0	0		0			0	0	no knowledge	0	0	0	0.5	0	0
school4	2020	M	12	5	0	Negative	0	never	tap	tap	tap	0	0	NA			1	0	0							0	0	0	0	0	0	0		0	1		0			0	2	moderate	0	0	0	0	0	0
school4	2020	M	12	5	0	Negative	0	never	tap	tap	tap	0	0	NA			0	0	0							0	0	0	0	0	0	0		0	0		0			0	0	no knowledge	0	0	0	0.5	0	0
school4	2020	M	13	5	0	Negative	0	never	well	well	well	0	0	NA			1	1	0							0	1	0	0	0	0	0		0	1		0			0	4	good	1	0	0	0	0	0
school4	2020	M	13	5	0	Negative	0	never	tap	river	tap	0	0	NA			0	0	0							0	0	0	0	0	0	0		0	0		0			0	0	no knowledge	0	1	0	0	0	0
school4	2020	M	13	5	0	Negative	0	never	tap	tap	tap	0	0	NA			0	0	0							0	0	0	0	0	0	0		0	0		0			0	0	no knowledge	1	0	0	0	0	0
school4	2020	M	12	5	0	Negative	0	never	tap	tap	tap	0	0	NA			0	0	0							0	0	0	0	0	0	0		0	0		0			0	0	no knowledge	0	0	0	0	0	0
school4	2020	M	13	5	0	Negative	0	never	well	tap	river	0	0	NA			0	0	0							0	0	0	0	0	0	0		0	0		0			0	0	no knowledge	0	0	0	0	0	0
school4	2020	M	12	5	0	Negative	0	never	tap	tap	tap	0	0	NA			0	0	0							0	0	0	0	0	0	0		0	0		0			0	0	no knowledge	0	0	0	0	0	0
school4	2020	M	12	5	0	Negative	0	never	river	well	river	0	0	NA			0	0	0							0	0	0	0	0	0	0		0	0		0			0	0	no knowledge	0	0	0	0	0	0
school4	2020	M	12	5	0	Negative	0	never	river	river	tap	0	0	NA			0	1	0							0	0	0	0	0	0	0	0	0	0		0			0	1	poor	1	0	0	0	0	0
school16	2020	F	10	3	0	Negative	0	never	tap	well	well	0	0	NA			0	0	0							0	0	0	0	0	0	0		0	0		0			0	0	no knowledge	0	0	0	0	0	0
school16	2020	F	10	3	0	Negative	0	never	tap	well	tap	0	0	NA			0	0	0							0	0	0	0	0	0	0		0	0		0			0	0	no knowledge	0	0	0	0	0	0
school16	2020	F	10	3	0	Negative	0	never	tap	tap	tap	0	0	NA			0	0	0							0	0	0	0	0	0	0		0	0		0			0	0	no knowledge	0	0	0	0	0	0
school16	2020	F	10	3	0	Negative	0	never	tap	well	well	0	0	NA			0	0	0							0	0	0	0	0	0	0		0	0		0			0	0	no knowledge	0	0	0	0	0	0
school16	2020	F	10	3	0	Negative	0	never	tap	well	well	0	0	NA			0	0	0			1				0	0	0	0	0	0	0	0	0	0		0			0	1	poor	0	0	0	0	0	0
school16	2020	F	12	3	0	Negative	0	never	tap	well	well	0	0	NA			0	0	0							0	0	0	0	0	0	0		0	0		0			0	0	no knowledge	0	0	0	0	0	0
school16	2020	F	10	3	0	Negative	0	never	tap	tap	well	0	0	NA			1	0	0							0	0	0	0	0	0	0	0	0	0		0			0	1	poor	0	0	0	0	1	0
school16	2020	F	10	3	0	Negative	0	never	tap	well	well	0	0	NA			0	1	0							0	0	0	0	0	0	0		0	0		0			0	1	poor	0	0	1	0	0	0
school16	2020	F	12	3	0	Negative	0	never	tap	well	tap	0	0	NA			0	0	0							0	0	0	0	0	0	0		0	0		0			0	0	no knowledge	0	1	0	0	0	0
school16	2020	F	13	3	0	Negative	0	never	tap	tap	tap	0	0	NA			0	0	0		0					0	0	0	0	0	0	0	0	0	0		0			0	0	no knowledge	0	0	0	0	0	0
school16	2020	F	10	3	0	Negative	0	never	tap	tap	well	0	0	NA			0	0	0		0					0	0	0	0	0	0	0	0	0	0		0			0	0	no knowledge	0	0	0	0	0	0
school16	2020	F	11	3	0	Negative	0	never	tap	well	well	0	0	NA			0	0	0							0	0	0	0	0	0	0		0	0		0			0	0	no knowledge	0	0	0	0	0	0
school16	2020	F	9	3	0	Negative	0	never	tap	tap	well	0	0	NA			0	0	0							0	0	0	0	0	0	0		0	0		0			0	0	no knowledge	0	0	0	0	0	0
school16	2020	M	10	3	0	Negative	0	never	tap	tap	well	0	0	NA			1	0	0							0	0	0	0	0	0	0	0	0	0		0			0	1	poor	1	0	0	0	0	0
school16	2020	M	10	3	0	Negative	0	never	tap	tap	well	0	0	NA			0	0	0							0	0	0	0	0	0	0		0	0		0			0	0	no knowledge	0	0	0	0	0	0
school16	2020	M	11	3	0	Negative	0	never	tap	tap	well	0	0	NA			0	0	0							0	0	0	0	0	0	0		0	0		0			0	0	no knowledge	0	0	0	0	0	0
school16	2020	M	10	3	0	Negative	0	never	tap	tap	well	0	0	NA			0	0	0							0	0	0	0	0	0	0		0	0		0			0	0	no knowledge	0	0	0	0	0	0
school16	2020	M	10	3	0	Negative	0	never	tap	tap	well	0	0	NA			1	0	0							0	0	0	0	0	0	0	0	0	0		0			0	1	poor	0	0	0	0	0	0
school16	2020	M	10	3	0	Negative	0	never	tap	tap	well	0	0	NA			1	0	0							0	0	0	0	0	0	0	0	0	0		0			0	1	poor	0	0	0	0	0	0
school16	2020	M	10	3	0	Negative	0	never	tap	well	well	0	0	NA			0	0	0							0	0	0	0	0	0	0		0	0		0			0	0	no knowledge	0	1	0	0	0	0
school16	2020	M	9	3	0	Negative	0	never	tap	tap	tap	0	0	NA			0	0	0			0				0	0	0	0	0	0	0		0	0		0			0	0	no knowledge	0	1	0	0	0	0
school16	2020	M	10	3	0	Negative	0	never	tap	well	well	0	0	NA			0	0	0							0	0	0	0	0	0	0		0	0		0			0	0	no knowledge	0	0	0	0	0	0
school16	2020	M	9	3	0	Negative	0	never	tap	well	well	0	0	NA			0	0	0							0	0	0	0	0	0	0		0	0		0			0	0	no knowledge	0	0	0	0	0	0
school16	2020	M	10	3	0	Negative	0	never	tap	tap	tap	0	0	NA			0	0	0							0	0	0	0	0	0	0		0	0		0			0	0	no knowledge	0	0	0	0	0	0
school16	2020	F	11	4	0	Negative	0	never	tap	tap	tap	0	0	NA			0	0	0							0	0	0	0	0	0	0		0	0		0			0	0	no knowledge	0	1	0	0	0	0
school16	2020	F	13	4	0	Negative	0	never	tap	well	well	0	0	NA			1	0	0						0	0	0	0	0	0	0	0		0	0		0			0	1	poor	0	0	0	0.5	0	0
school16	2020	F	12	4	0	Negative	0	never	tap	tap	well	0	0	NA			1	0	0					0		0	0	0	0	0	0	0		0	0		0			0	1	poor	0	0	0	0.5	0	0
school16	2020	F	13	4	0	Negative	0	never	tap	tap	tap	0	0	NA			0	1	0							0	0	0	0	0	0	0	0	0	0		0			0	1	poor	0	1	0	0	0	0
school16	2020	F	11	4	0	Negative	0	never	tap	tap	well	0	0	NA		0	0	0	0						0	0	0	0	0	0	0	0		0	0		0			0	0	no knowledge	0	0	0	0	0	0
school16	2020	F	11	4	0	Negative	0	never	tap	tap	tap	0	0	NA			0	0	0							0	0	0	0	0	0	0		0	0		0			0	0	no knowledge	0	1	0	0	0	0
school16	2020	F	11	4	0	Negative	0	never	tap	tap	tap	0	0	NA	0		0	0	0							0	0	0	0	0	0	0	0	0	0		0			0	0	no knowledge	0	0	0	0.5	0	0
school16	2020	F	11	4	0	Negative	0	never	tap	tap	tap	0	0	NA			1	0	0							0	0	0	0	0	0	0	0	0	0		0			0	1	poor	1	0	0	0	0	0
school16	2020	F	12	4	0	Negative	0	never	tap	well	well	0	0	NA			1	0	0							0	1	0	0	0	0	0		0	0		0			0	2	moderate	0	1	0	0	0	0
school16	2020	F	12	4	0	Negative	0	never	tap	well	well	0	0	NA			1	0	0							0	1	0	0	0	0	0		0	0		0			0	2	moderate	0	1	0	0	0	0
school16	2020	F	12	4	0	Negative	0	never	tap	tap	well	0	0	NA			0	0	0		0					0	0	0	0	0	0	0	0	0	0		0			0	0	no knowledge	0	0	0	0.5	0	0
school16	2020	F	11	4	0	Negative	0	never	tap	tap	tap	0	0	NA		0	0	0	0						0	0	0	0	0	0	0	0		0	0		0			0	0	no knowledge	0	0	0	0.5	0	0
school16	2020	F	13	4	0	Negative	0	never	well	well	well	0	0	NA			1	0	0							0	1	0	0	0	0	0		0	1		0			0	3	good	0	0	0	0	1	0
school16	2020	M	12	4	0	Negative	0	never	tap	tap	tap	0	0	NA			0	0	0							0	0	0	0	0	0	0		0	0		0			0	0	no knowledge	0	0	0	0	0	0
school16	2020	M	13	4	0	Negative	0	never	river	river	well	0	0	NA			1	0	0							0	1	0	0	0	0	0		0	0		0			0	2	moderate	0	0	0	0	0	0
school16	2020	M	13	4	0	Negative	0	never	tap	tap	tap	0	0	NA			1	0	0							0	0	0	0	0	0	0	0	0	0		0			0	1	poor	0	0	0	0.5	0	0
school16	2020	M	13	4	0	Negative	0	never	tap	tap	well	0	0	NA			0	0	0							0	0	0	0	0	0	0		0	0		0			0	0	no knowledge	0	1	0	0	0	0
school16	2020	M	13	4	0	Negative	0	never	tap	tap	tap	0	0	NA			0	0	0							0	0	0	0	0	0	0		0	0		0			0	0	no knowledge	0	0	0	0	0	0
school16	2020	M	13	4	0	Negative	0	never	river	river	well	0	0	NA			1	0	0							0	0	0	0	0	0	0	0	0	0		0			0	1	poor	0	1	0	0	0	0
school16	2020	M	11	4	0	Negative	0	never	tap	tap	other	0	0	NA			0	0	0							0	0	0	0	0	0	0		0	0		0			0	0	no knowledge	0	1	0	0	0	0
school16	2020	M	10	4	0	Negative	0	never	well	tap	tap	0	0	NA			0	0	0							0	0	0	0	0	0	0		0	0		0			0	0	no knowledge	0	1	0	0	0	0
school16	2020	M	12	4	0	Negative	0	never	tap	well	tap	0	0	NA			0	0	0							0	0	0	0	0	0	0		0	0		0			0	0	no knowledge	0	1	0	0	0	0
school16	2020	M	12	4	0	Negative	0	never	tap	tap	well	0	0	NA			0	0	0							0	0	0	0	0	0	0		0	0		0			0	0	no knowledge	0	1	0	0	0	0
school16	2020	M	12	4	0	Negative	0	never	tap	well	tap	0	0	NA			0	0	0							0	0	0	0	0	0	0		0	0		0			0	0	no knowledge	0	1	0	0	0	0
school16	2020	M	12	4	0	Negative	0	never	tap	tap	river	0	0	NA			0	0	0							0	0	0	0	0	0	0		0	0		0			0	0	no knowledge	0	0	0	0	0	0
school16	2020	M	12	5	0	Negative	0	never	tap	tap	well	0	0	NA			0	0	0							0	0	0	0	0	0	0		0	0		0			0	0	no knowledge	1	0	0	0	0	0
school16	2020	M	13	5	0	Negative	0	never	tap	well	well	0	0	NA			0	1	0							0	0	0	0	0	0	0	0	0	0		0			0	1	poor	0	1	0	0	0	0
school16	2020	M	11	5	0	Negative	0	never	tap	tap	well	0	0	NA			0	0	0							0	0	0	0	0	0	0		0	0		0			0	0	no knowledge	0	0	0	0	0	0
school16	2020	M	12	5	0	Negative	0	never	tap	well	well	0	0	NA			0	0	0							0	0	0	0	0	0	0		0	0		0			0	0	no knowledge	0	0	0	0	0	0
school16	2020	M	12	5	0	Negative	0	never	well	tap	well	0	0	NA			0	1	0							1	0	0	0	0	0	0		1	1		0			0	4	good	0	1	0	0	1	0
school16	2020	M	13	5	0	Negative	0	never	tap	well	tap	0	0	NA			1	0	0							0	0	0	0	0	0	0		0	0		0			0	1	poor	1	0	0	0	0	0
school16	2020	M	13	5	0	Negative	0	never	well	well	well	0	0	NA			0	1	0							0	0	0	0	0	0	0		0	1		0			0	2	moderate	0	0	0	0	0	0
school16	2020	M	13	5	0	Negative	0	never	tap	well	well	0	0	NA			0	1	0							0	0	0	0	0	0	0	0	0	1		0			0	2	moderate	0	1	0	0	0	0
school16	2020	M	13	5	0	Negative	0	never	tap	tap	well	0	0	NA			1	0	0							0	0	0	0	0	0	0	0	0	1		0			0	2	moderate	1	1	0	0	0	0
school16	2020	M	12	5	0	Negative	0	never	tap	tap	well	0	0	NA			0	0	0							0	0	0	0	0	0	0		0	0		0			0	0	no knowledge	0	1	0	0	0	0
school16	2020	M	14	5	0	Negative	0	never	well	well	tap	0	0	NA			0	1	0							0	0	0	0	0	0	0		0	0		0			0	1	poor	0	1	0	0	0	0
school16	2020	M	12	5	0	Negative	0	never	well	tap	well	0	0	NA			0	1	0							0	1	0	0	0	0	0		0	0		0			0	2	moderate	0	1	0	0	0	0
school16	2020	M	12	5	0	Negative	0	never	tap	tap	well	0	0	NA			0	1	0							0	0	0	0	0	0	0		0	1		0			0	2	moderate	0	1	0	0	0	0
school16	2020	F	12	5	0	Negative	0	never	tap	tap	well	0	0	NA			0	0	0							0	0	0	0	0	0	0		0	0		0			0	0	no knowledge	0	1	0	0	0	0
school16	2020	F	11	5	0	Negative	0	never	tap	tap	well	0	0	NA			0	1	0							0	0	0	0	0	0	0	0	0	0		0			0	1	poor	0	1	0	0	0	0
school16	2020	F	12	5	0	Negative	0	never	tap	tap	tap	0	0	NA			0	1	0							0	0	0	0	0	0	0	0	0	1		0			0	2	moderate	1	0	0	0	0	0
school16	2020	F	13	5	0	Negative	0	never	tap	tap	tap	0	0	NA			0	1	0					0		0	0	0	0	0	0	0		0	1		0			0	2	moderate	0	0	0	0	0	0
school16	2020	F	12	5	0	Negative	0	never	tap	tap	tap	0	0	NA			0	0	0							0	0	0	0	0	0	0		0	0		0			0	0	no knowledge	0	0	0	0	0	0
school16	2020	F	13	5	0	Negative	0	never	tap	tap	well	0	0	NA			0	1	0							0	0	0	0	0	0	0	0	0	1		0			0	2	moderate	0	0	0	0	0	0
school16	2020	F	12	5	0	Negative	0	never	tap	well	well	0	0	NA			0	1	0							0	0	0	0	0	0	0	0	0	1		0			0	2	moderate	0	0	0	0	0	0
school16	2020	F	13	5	0	Negative	0	never	tap	tap	tap	0	0	NA			0	1	0							0	0	0	0	0	0	0	0	0	0		0			0	1	poor	1	1	0	0	0	0
school16	2020	F	12	5	0	Negative	0	never	tap	tap	tap	0	0	NA			0	0	0							0	0	0	0	0	0	0		0	0		0			0	0	no knowledge	0	0	0	0	0	0
school16	2020	F	11	5	0	Negative	0	never	tap	tap	tap	0	0	NA			0	1	0							1	0	0	0	0	0	0		0	1		0			0	3	good	0	0	0	0	0	0
school16	2020	F	11	5	0	Negative	0	never	tap	tap	tap	0	0	NA			0	1	0							1	0	0	0	0	0	0		0	0		0			0	2	moderate	0	1	0	0	0	0
school16	2020	F	11	5	0	Negative	0	never	tap	tap	tap	0	0	NA			0	0	0							0	0	0	0	0	0	0		0	0		0			0	0	no knowledge	0	0	1	0	0	0
school11	2020	F	9	3	0	Negative	0	once	tap	tap	well	0	0	NA			0	1	0					0		0	0	0	0	0	0	0		0	0		0		0	0	1	poor	0	1	0	0	0	0
school11	2020	F	9	3	0	Negative	0	once	tap	tap	tap	0	0	NA			0	1	0							1	0	0	0	0	0	0		0	0		0			0	2	moderate	0	1	0	0	0	0
school11	2020	F	9	3	0	Negative	0	once	tap	well	well	0	0	NA	0		0	1	0							1	0	0	0	0	0	0		0	1		0			0	3	good	0	1	0	0	0	0
school11	2020	F	10	3	0	Negative	0	once	tap	tap	tap	0	0	NA			0	1	0							1	0	0	0	0	0	0		0	0		0		0	0	2	moderate	0	0	0	0.5	0	0
school11	2020	F	9	3	0	Negative	0	once	well	well	well	0	0	NA			0	1	0							1	0	0	0	0	0	0		0	0		0			0	2	moderate	0	1	0	0	0	0
school11	2020	F	10	3	0	Negative	0	once	tap	tap	well	0	0	NA			0	1	0							1	0	0	0	0	0	0		0	0		0		0	0	2	moderate	0	0	0	0	0	0
school11	2020	F	10	3	0	Negative	0	once	well	well	tap	0	0	NA			0	1	0							1	0	0	0	0	0	0		0	0		0			0	2	moderate	0	1	0	0	0	0
school11	2020	F	12	3	0	Negative	0	once	tap	tap	tap	0	0	NA			0	1	0							1	0	0	0	0	0	0		0	1		0			0	3	good	1	0	0	0	0	0
school11	2020	F	10	3	0	Negative	0	once	tap	tap	tap	0	0	NA			0	1	0							1	0	0	0	0	0	0		0	0		0			0	2	moderate	0	1	0	0	0	0
school11	2020	F	11	3	0	Negative	0	once	tap	river	river	0	0	NA			0	1	0							0	0	0	0	0	0	0		0	0		0		0	0	1	poor	0	0	0	0	0	0	0
school11	2020	F	11	3	0	Negative	0	once	tap	tap	tap	0	0	NA			0	1	0					0		0	0	0	0	0	0	0		0	0		0			0	1	poor	0	1	0	0	0	0
school11	2020	F	10	3	0	Negative	0	once	tap	tap	tap	0	0	NA			0	0	0		0					0	0	0	0	0	0	0	0	0	0		0			0	0	no knowledge	0	0	0	0	0	0	0
school11	2020	M	10	3	1	Light-intensity infection	13	once	tap	tap	tap	0	0	NA			0	1	0							1	0	0	0	0	0	0		0	1		0			0	3	good	0	1	0	0	0	0
school11	2020	M	11	3	0	Negative	0	once	tap	well	tap	0	0	NA			0	1	0							1	0	0	0	0	0	0		0	1		0			0	3	good	0	1	0	0	0	0
school11	2020	M	10	3	0	Negative	0	once	well	well	well	0	0	NA			0	1	0							1	0	0	0	0	0	0		0	1		0			0	3	good	1	0	0	0	0	0
school11	2020	M	10	3	0	Negative	0	once	well	well	well	0	0	NA			0	1	0							1	0	0	0	0	0	0		0	0		0		0	0	2	moderate	0	1	0	0	0	0
school11	2020	M	11	3	0	Negative	0	once	tap	tap	tap	0	0	NA			0	0	0		0					0	0	0	0	0	0	0	0	0	0		0		0	0	0	no knowledge	0	0	0	0	0	0	0
school11	2020	M	11	3	0	Negative	0	once	tap	tap	well	0	0	NA			0	1	0							1	0	0	0	0	0	0		0	1		0			0	3	good	0	0	0	0	0	0
school11	2020	M	12	3	0	Negative	0	once	river	river	tap	0	0	NA			0	1	0							1	0	0	0	0	0	0		0	0		0		0	0	2	moderate	0	1	0	0	0	0
school11	2020	M	11	3	0	Negative	0	once	tap	tap	tap	0	0	NA			0	1	0							1	0	0	0	0	0	0		0	1		0			0	3	good	0	0	0	0	0	0
school11	2020	M	12	3	0	Negative	0	once	tap	tap	tap	0	0	NA			0	1	0							1	0	0	0	0	0	0		0	0		0		0	0	2	moderate	0	1	0	0	0	0
school11	2020	M	10	3	0	Negative	0	once	tap	tap	tap	0	0	NA			0	1	0							1	0	0	0	0	0	0		0	0		0		0	0	2	moderate	0	1	0	0	0	0
school11	2020	M	12	3	0	Negative	0	once	tap	tap	tap	0	0	NA			0	1	0							1	0	0	0	0	0	0		0	0		0		0	0	2	moderate	0	1	0	0	0	0
school11	2020	M	10	3	0	Negative	0	once	tap	well	well	0	0	NA			0	1	0							1	0	0	0	0	0	0		0.5	0		0			0	2.5	moderate	1	1	0	0	0	0
school11	2020	F	12	4	0	Negative	0	once	tap	tap	well	0	0	NA			0	0	1							0	0	0	0	0	0	0	0	0	0		0		0	0	1	poor	0	0	0	0	0	0	0
school11	2020	F	12	4	0	Negative	0	once	tap	tap	well	0	0	NA			0	1	1					0		0	0	0	0	0	0	0		0	0		0		0	0	2	moderate	0	0	0	0	0	0	0
school11	2020	F	13	4	0	Negative	0	once	tap	well	tap	0	0	NA		0	0	1	0							0	0	0	0	0	0	0	0	0	0		0		0	0	1	poor	1	0	0	0	0	0
school11	2020	F	11	4	0	Negative	0	once	tap	tap	well	0	0	NA			0	0	0		0					0	0	0	0	0	0	0	0	0	0		0		0	0	0	no knowledge	0	0	0	0	0	0	0
school11	2020	F	14	4	0	Negative	0	once	well	tap	well	0	0	NA			0	1	0							0	0	0	0	0	0	0	0	0	0		0		0	0	1	poor	0	0	0	0	0	0	0
school11	2020	F	11	4	0	Negative	0	once	tap	tap	tap	0	0	NA			0	0	1					0	0	0	0	0	0	0	0	0		0	0		0		0	0	1	poor	0	1	0	0	0	0
school11	2020	F	12	4	0	Negative	0	once	tap	tap	tap	0	0	NA			0	1	1					0	0	0	0	0	0	0	0	0		0	0		0		0	0	2	moderate	0	0	0	0	0	0	0
school11	2020	F	13	4	0	Negative	0	once	tap	tap	well	0	0	NA			0	0	0		0					0	0	0	0	0	0	0	0	0	0		0		0	0	0	no knowledge	0	0	0	0	0	0	0
school11	2020	F	12	4	0	Negative	0	once	tap	tap	well	0	0	NA			0	1	1							0	0	0	0	0	0	0	0	0	0		0		0	0	2	moderate	0	0	0	0	0	0	0
school11	2020	F	12	4	0	Negative	0	once	tap	tap	tap	0	0	NA		0	0	0	0					0	0	0	0	0	0	0	0	0		0	0		0		0	0	0	no knowledge	1	1	0	0	0	0
school11	2020	F	12	4	0	Negative	0	once	tap	tap	tap	0	0	NA			0	0	1							0	0	0	0	0	0	0	0	0	0		0		0	0	1	poor	1	0	0	0	0	0
school11	2020	F	12	4	0	Negative	0	once	tap	tap	tap	0	0	NA			0	1	0			1				0	0	0	0	0	0	0	0	0	1		0			0	3	good	1	0	0	0	0	0
school11	2020	F	12	4	0	Negative	0	once	tap	well	well	0	0	NA			0	1	0							0	0	0	0	0	0	0	0	0	0		0		0	0	1	poor	0	0	0	0	0	0	0
school11	2020	M	13	4	0	Negative	0	once	tap	tap	tap	0	0	NA		0	0	0	0							0	0	0	0	0	0	0	0	0	0		0		0	0	0	no knowledge	0	1	0	0	0	0
school11	2020	M	14	4	0	Negative	0	once	tap	tap	tap	0	0	NA			0	1	0							0	0	0	0	0	0	0	0	0	0		0		0	0	1	poor	0	1	0	0	0	0
school11	2020	M	13	4	0	Negative	0	once	tap	tap	tap	0	0	NA		0	0	0	0							0	0	0	0	0	0	0	0	0	0		0		0	0	0	no knowledge	0	0	0	0	0	0	0
school11	2020	M	12	4	0	Negative	0	once	river	tap	tap	0	0	NA			0	1	0			1				0	0	0	0	0	0	0	0	0	0		0		0	0	2	moderate	0	1	0	0	0	0
school11	2020	M	14	4	0	Negative	0	once	tap	tap	tap	0	0	NA			0	1	0					0		0	0	0	0	0	0	0		0	0		0		0	0	1	poor	0	0	0	0	0	0	0
school11	2020	M	13	4	0	Negative	0	once	tap	tap	tap	0	0	NA			0	0	1							0	0	0	0	0	0	0	0	0	0		0		0	0	1	poor	0	0	0	0	0	0	0
school11	2020	M	13	4	0	Negative	0	once	tap	tap	tap	0	0	NA			0	1	0							0	0	0	0	0	0	0	0	0	1		0			0	2	moderate	0	0	0	0	0	0
school11	2020	M	14	4	0	Negative	0	once	tap	well	well	1	0	NA			0	1	0							1	0	0	0	0	0	0		0	0		0		0	0	2	moderate	1	0	0	0	0	0
school11	2020	M	13	4	0	Negative	0	once	tap	tap	well	0	0	NA			0	1	0					0		1	0	0	0	0	0	0		0	1		0			0	3	good	0	0	0	0	0	0
school11	2020	M	13	5	0	Negative	0	once	tap	well	tap	0	0	NA			0	1	0							0	0	0	0	0	0	0	0	0	1		0			0	2	moderate	0	0	1	0	0	0
school11	2020	M	15	5	0	Negative	0	once	tap	tap	tap	0	0	NA			0	1	0							0	0	0	0	0	0	0	0	0	1		0			0	2	moderate	0	1	0	0	0	0
school11	2020	M	14	5	0	Negative	0	once	tap	tap	tap	0	0	NA			0	1	0							0	0	0	0	0	0	0	0	0	0		0		0	0	1	poor	0	0	1	0	0	0
school11	2020	M	13	5	0	Negative	0	once	tap	tap	well	0	0	NA			0	0	0			1				0	0	0	0	0	0	0	0	0	0		0		0	0	1	poor	0	0	0	0	0	0
school11	2020	M	14	5	0	Negative	0	once	tap	tap	tap	0	0	NA			0	1	0							0	0	0	0	0	0	0		0	1		0			0	2	moderate	0	0	0	0	0	0
school11	2020	M	12	5	0	Negative	0	once	tap	tap	well	0	0	NA			0	1	0							0	0	0	0	0	0	0	0	0	1		0			0	2	moderate	0	1	0	0	0	0
school11	2020	M	13	5	0	Negative	0	once	tap	tap	well	0	0	NA			0	1	0							0	0	0	0	0	0	0	0	0	1		0			0	2	moderate	0	1	0	0	0	0
school11	2020	M	13	5	0	Negative	0	once	tap	tap	tap	0	0	NA			0	0	0		0					0	0	0	0	0	0	0	0	0	0		0		0	0	0	no knowledge	0	0	0	0	0	0	0
school11	2020	F	13	5	0	Negative	0	once	tap	well	well	0	0	NA			0	0	0		0					0	0	0	0	0	0	0	0	0	0		0		0	0	0	no knowledge	0	0	0	0	0	0	0
school11	2020	F	12	5	0	Negative	0	once	tap	tap	well	0	0	NA			0	1	0							0	0	0	0	0	0	0		0	0		0		0	0	1	poor	0	0	0	0	0	0	0
school11	2020	F	14	5	1	Light-intensity infection	2	once	tap	river	well	0	0	NA			0	0	0		0					0	0	0	0	0	0	0	0	0	0		0		0	0	0	no knowledge	0	0	0	0	0	0	0
school11	2020	F	13	5	0	Negative	0	once	tap	tap	well	0	0	NA			0	0	0		0					0	0	0	0	0	0	0	0	0	0		0		0	0	0	no knowledge	0	0	0	0	0	0	0
school11	2020	F	13	5	0	Negative	0	once	tap	tap	tap	0	0	NA			0	1	0							0	0	0	0	0	0	0		0	0		0		0	0	1	poor	1	0	0	0.5	0	0
school11	2020	F	12	5	0	Negative	0	once	tap	tap	tap	0	0	NA			0	1	0							0	0	0	0	0	0	0	0	0	0		0		0	0	1	poor	1	0	0	0	0	0
school11	2020	F	13	5	0	Negative	0	once	tap	well	well	0	0	NA			0	1	0							1	1	0	0	0	0	0		0	0		0		0	0	3	good	0	1	0	0	0	0
school11	2020	F	13	5	0	Negative	0	once	tap	tap	well	0	0	NA			0	0	1							0	0	0	0	0	0	0	0	0	0		0		0	0	1	poor	0	0	0	0	0	0	0
school11	2020	F	13	5	0	Negative	0	once	tap	tap	tap	0	0	NA			0	1	0							0	0	0	0	0	0	0	0	0	0		0		0	0	1	poor	0	0	0	0	0	0	0
school11	2020	F	12	5	0	Negative	0	once	tap	tap	tap	0	0	NA			0	1	0							0	0	0	0	0	0	0	0	0	0		0		0	0	1	poor	0	1	0	0	0	0
school11	2020	F	13	5	0	Negative	0	once	tap	tap	tap	0	0	NA			0	1	0							0	0	0	0	0	0	0	0	0	0		0		0	0	1	poor	0	0	0	0	0	0	0
school11	2020	F	12	5	0	Negative	0	once	tap	tap	tap	0	0	NA			0	1	0							0	0	0	0	0	0	0	0	0	0		0			0	1	poor	0	1	0	0	0	0
school11	2020	F	13	5	0	Negative	0	once	tap	tap	well	0	0	NA			0	0	0		0					0	0	0	0	0	0	0	0	0	0		0		0	0	0	no knowledge	0	0	0	0	0	0	0
school12	2020	F	9	3	0	Negative	0	never	well	well	well	0	0	NA			0	0	0		0					0	0	0	0	0	0	0	0	0	0		0		0	0	0	no knowledge	0	0	0	0	0	0	0
school12	2020	F	10	3	0	Negative	0	never	tap	tap	tap	0	0	NA			0	0	0		0					0	0	0	0	0	0	0	0	0	0		0			0	0	no knowledge	1	0	0	0	0	0
school12	2020	F	11	3	0	Negative	0	never	tap	well	tap	0	0	NA			0	1	0							0	0	0	0	0	0	0	0	0	0		0		0	0	1	poor	1	0	0	0	0	0
school12	2020	F	12	3	0	Negative	0	never	tap	tap	tap	0	0	NA			0	1	0							0	0	0	0	0	0	0		0	0		0			0	1	poor	0	0	0	0	0	0
school12	2020	F	10	3	0	Negative	0	never	well	well	well	0	0	NA			0	0	0			0				0	0	0	0	0	0	0		0	0		0		0	0	0	no knowledge	0	0	0	0	0	0
school12	2020	F	13	3	0	Negative	0	never	well	well	well	0	0	NA			0	0	0		0					0	0	0	0	0	0	0	0	0	0		0		0	0	0	no knowledge	0	0	0	0	0	0	0
school12	2020	F	11	3	0	Negative	0	never	tap	tap	tap	0	0	NA			0	0	0		0					0	0	0	0	0	0	0		0	0		0		0	0	0	no knowledge	0	0	0	0	0	0	0
school12	2020	F	11	3	0	Negative	0	never	tap	tap	tap	0	0	NA			0	0	0		0					0	0	0	0	0	0	0	0	0	0		0		0	0	0	no knowledge	0	0	0	0	0	0	0
school12	2020	F	12	3	0	Negative	0	never	tap	tap	tap	0	0	NA			0	1	0							0	0	0	0	0	0	0	0	0	0		0		0	0	1	poor	0	0	0	0	0	0	0
school12	2020	F	13	3	0	Negative	0	never	tap	tap	well	0	0	NA			0	0	0		0					0	0	0	0	0	0	0	0	0	0		0		0	0	0	no knowledge	0	0	0	0	0	0	0
school12	2020	F	10	3	0	Negative	0	never	tap	tap	tap	0	0	NA			0	1	0							0	0	0	0	0	0	0	0	0	0		0		0	0	1	poor	0	0	0	0	0	0	0
school12	2020	F	10	3	0	Negative	0	never	well	well	well	0	0	NA			0	1	0							0	0	0	0	0	0	0	0	0	0		0		0	0	1	poor	0	0	0	0	0	0	0
school12	2020	F	10	3	0	Negative	0	never	tap	tap	tap	0	0	NA			0	1	0							0	0	0	0	0	0	0	0	0	0		0		0	0	1	poor	0	1	0	0	0	0
school12	2020	M	12	3	0	Negative	0	never	well	well	well	0	0	NA			0	0	0		0					0	0	0	0	0	0	0	0	0	0		0		0	0	0	no knowledge	0	0	0	0	0	0	0
school12	2020	M	11	3	0	Negative	0	never	well	well	well	0	0	NA			0	1	0							0	0	0	0	0	0	0	0	0	0		0		0	0	1	poor	0	0	0	0	0	0	0
school12	2020	M	13	3	0	Negative	0	never	tap	tap	tap	0	0	NA			0	0	0		0					0	0	0	0	0	0	0	0	0	0		0		0	0	0	no knowledge	0	0	0	0.5	0	0
school12	2020	M	12	3	0	Negative	0	never	tap	tap	tap	0	0	NA			0	0	0		0					0	0	0	0	0	0	0	0	0	0		0		0	0	0	no knowledge	0	0	0	0	0	0	0
school12	2020	M	13	3	0	Negative	0	never	tap	tap	tap	0	0	NA			0	0	0		0					0	0	0	0	0	0	0	0	0	0		0		0	0	0	no knowledge	0	0	0	0	0	0	0
school12	2020	M	11	3	0	Negative	0	never	well	well	well	0	0	NA			0	0	0		0					0	0	0	0	0	0	0	0	0	0		0		0	0	0	no knowledge	0	0	0	0	0	0	0
school12	2020	M	14	3	0	Negative	0	never	well	well	well	0	0	NA			0	1	0							1	0	0	0	0	0	0		0	0		0		0	0	2	moderate	0	0	0	0	0	0	0
school12	2020	M	14	3	0	Negative	0	never	well	well	well	0	0	NA			0	1	0							0	0	0	0	0	0	0	0	0	0		0			0	1	poor	0	0	0	0.5	0	0
school12	2020	M	13	3	0	Negative	0	never	well	well	well	0	0	NA			0	1	0					0		0	0	0	0	0	0	0		0	0		0		0	0	1	poor	0	0	0	0	0	0	0
school12	2020	M	12	3	0	Negative	0	never	well	well	well	0	0	NA			0	0	0		0					0	0	0	0	0	0	0	0	0	0		0		0	0	0	no knowledge	0	0	0	0	0	0	0
school12	2020	M	12	3	0	Negative	0	never	well	well	well	0	0	NA			0	0	0		0					0	0	0	0	0	0	0	0	0	0		0		0	0	0	no knowledge	0	0	0	0	0	0	0
school12	2020	M	14	3	0	Negative	0	never	tap	tap	tap	0	0	NA			0	0	0		0					0	0	0	0	0	0	0	0	0	0		0		0	0	0	no knowledge	0	0	0	0	0	0	0
school12	2020	M	12	4	0	Negative	0	never	well	well	well	0	0	NA			0	1	0							0	0	0	0	0	0	0	0	0	0		0		0	0	1	poor	0	1	0	0	0	0
school12	2020	M	11	4	0	Negative	0	never	well	well	well	0	0	NA			0	0	0			0				0	0	0	0	0	0	0	0	0	0		0		0	0	0	no knowledge	0	0	0	0	0	0	0
school12	2020	M	12	4	0	Negative	0	never	well	well	tap	0	0	NA			0	1	0							1	0	0	0	0	0	0		0	1		0			0	3	good	1	0	0	0	0	0
school12	2020	M	12	4	0	Negative	0	never	well	tap	well	0	0	NA			0	0	1							0	0	0	0	0	0	0	0	0	0		0		0	0	1	poor	0	0	0	0	0	0	0
school12	2020	M	12	4	0	Negative	0	never	well	well	well	0	0	NA			0	1	0							0	0	0	0	0	0	0	0	0	0		0		0	0	1	poor	0	0	0	0	0	0	0
school12	2020	M	11	4	0	Negative	0	never	well	well	well	0	0	NA			0	1	0							0	0	0	0	0	0	0	0	0	0		0		0	0	1	poor	0	0	0	0	0	0	0
school12	2020	M	14	4	1	Light-intensity infection	14	never	tap	tap	tap	0	0	NA			0	1	0							0	0	0	0	0	0	0		0	0		0		0	0	1	poor	0	0	0	0	0	0	0
school12	2020	M	13	4	0	Negative	0	never	tap	tap	tap	0	0	NA			0	1	0							0	0	0	0	0	0	0	0	0	0		0		0	0	1	poor	0	0	0	0	0	0
school12	2020	M	12	4	0	Negative	0	never	well	well	well	0	0	NA			0	0	0		0					0	0	0	0	0	0	0	0	0	0		0		0	0	0	no knowledge	0	0	0	0	0	0	0
school12	2020	M	13	4	NA	NA	NA	never	well	well	well	0	0	NA			0	1	0							0	1	0	0	0	0	0		0	1		0			0	3	good	1	0	0	0	0	0
school12	2020	M	13	4	0	Negative	0	never	tap	well	tap	0	0	NA			0	1	0							0	0	0	0	0	0	0	0	0	0		0		0	0	1	poor	0	0	0	0	0	0	0
school12	2020	M	13	4	0	Negative	0	never	well	well	well	0	0	NA			0	0	0		0					0	0	0	0	0	0	0		0	0		0		0	0	0	no knowledge	0	0	0	0	0	0	0
school12	2020	M	14	4	0	Negative	0	never	tap	well	tap	0	0	NA			0	1	0							0	0	0	0	0	0	0	0	0	0		0		0	0	1	poor	0	0	0	0	0	0	0
school12	2020	F	12	4	0	Negative	0	never	well	well	well	0	0	NA			0	0	0		0					0	0	0	0	0	0	0	0	0	0		0		0	0	0	no knowledge	0	1	0	0	0	0
school12	2020	F	12	4	0	Negative	0	never	tap	tap	tap	0	0	NA			0	1	0							1	0	0	0	0	0	0		0	0		0		0	0	2	moderate	0	1	0	0	0	0
school12	2020	F	12	4	0	Negative	0	never	well	well	well	0	0	NA			0	1	0							0	0	0	0	0	0	0		0	0		0		0	0	1	poor	0	0	0	0	0	0	0
school12	2020	F	12	4	0	Negative	0	never	well	well	well	0	0	NA			0	1	0							0	0	0	0	0	0	0	0	0	0		0		0	0	1	poor	0	0	0	0	0	0	0
school12	2020	F	12	4	0	Negative	0	never	tap	tap	tap	0	0	NA			0	1	0							0	0	0	0	0	0	0	0	0	0	0	0			0	1	poor	1	0	0	0	0	0
school12	2020	F	12	4	0	Negative	0	never	tap	tap	tap	0	0	NA			0	1	0							0	0	0	0	0	0	0	0	0	0		0		0	0	1	poor	0	0	0	0	0	0	0
school12	2020	F	12	4	0	Negative	0	never	well	well	well	0	0	NA			0	0	0		0					0	0	0	0	0	0	0	0	0	0		0		0	0	0	no knowledge	0	0	0	0	0	0	0
school12	2020	F	12	4	0	Negative	0	never	tap	well	well	0	0	NA			0	0	0		0					0	0	0	0	0	0	0	0	0	0		0		0	0	0	no knowledge	0	0	0	0	0	0	0
school12	2020	F	12	4	0	Negative	0	never	well	well	well	0	0	NA			0	0	0			0				0	0	0	0	0	0	0	0	0	0		0		0	0	0	no knowledge	0	0	0	0	0	0	0
school12	2020	F	11	4	0	Negative	0	never	well	well	well	0	0	NA			0	0	0		0					0	0	0	0	0	0	0	0	0	0		0		0	0	0	no knowledge	0	0	0	0	0	0	0
school12	2020	F	12	4	0	Negative	0	never	well	tap	well	0	0	NA			0	0	0		0					0	0	0	0	0	0	0	0	0	0		0		0	0	0	no knowledge	0	0	0	0	0	0	0
school12	2020	F	11	4	0	Negative	0	never	tap	well	tap	0	0	NA			0	1	0							0	0	0	0	0	0	0	0	0	0		0		0	0	1	poor	0	1	0	0	0	0
school12	2020	M	14	5	0	Negative	0	never	well	well	well	0	0	NA			0	1	0							0	0	0	0	0	0	0	0	0	0		0		0	0	1	poor	0	1	0	0	0	0
school12	2020	M	16	5	0	Negative	0	never	well	well	well	0	0	NA			0	1	0							0	0	0	0	0	0	0	0	0	0		0		0	0	1	poor	0	1	0	0	0	0
school12	2020	M	14	5	0	Negative	0	never	tap	tap	tap	0	0	NA			0	0	0			0				0	0	0	0	0	0	0	0	0	0		0		0	0	0	no knowledge	0	0	0	0.5	0	0
school12	2020	M	14	5	0	Negative	0	never	well	well	well	0	0	NA			0	0	0		0					0	0	0	0	0	0	0	0	0	0		0		0	0	0	no knowledge	0	0	0	0	0	0	0
school12	2020	M	14	5	0	Negative	0	never	tap	well	well	0	0	NA			0	1	0							1	0	0	0	0	0	0		0	0		0		0	0	2	moderate	0	1	0	0	0	0
school12	2020	M	14	5	0	Negative	0	never	well	well	well	0	0	NA			0	1	0							1	0	0	0	0	0	0		0	1		0			0	3	good	0	0	1	0	0	0
school12	2020	F	14	5	1	Light-intensity infection	2	never	well	well	well	0	0	NA			0	0	0		0					0	0	0	0	0	0	0	0	0	0		0		0	0	0	no knowledge	0	0	0	0	0	0	0
school12	2020	F	13	5	0	Negative	0	never	well	well	well	0	0	NA			0	1	0							0	0	0	0	0	0	0	0	0	0		0		0	0	1	poor	0	0	0	0	0	0	0
school12	2020	M	14	5	0	Negative	0	never	well	well	well	0	0	NA			0	1	0							0	0	0	0	0	0	0	0	0	0		0		0	0	1	poor	0	1	0	0	0	0
school12	2020	M	15	5	0	Negative	0	never	well	well	well	0	0	NA			0	1	0							0	0	0	0	0	0	0	0	0	0		0		0	0	1	poor	0	1	0	0	0	0
school12	2020	M	16	5	1	Light-intensity infection	10	never	tap	well	well	0	0	NA			0	1	0							0	0	0	0	0	0	0	0	0	0		0		0	0	1	poor	0	1	0	0	0	0
school12	2020	M	14	5	0	Negative	0	never	well	well	well	0	0	NA			0	1	0							0	0	0	0	0	0	0	0	0	0		0		0	0	1	poor	0	1	0	0	0	0
school12	2020	F	13	5	1	Light-intensity infection	2	never	well	tap	well	0	0	NA			0	0	0			0				0	0	0	0	0	0	0		0	0		0			0	0	no knowledge	0	0	0	0	0	0
school12	2020	F	12	5	0	Negative	0	never	well	well	tap	0	0	NA			0	1	0							0	0	0	0	0	0	0	0	0	1		0			0	2	moderate	0	1	0	0	0	0
school12	2020	F	12	5	0	Negative	0	never	well	well	well	0	0	NA			0	1	0							0	0	0	0	0	0	0	0	0	0		0		0	0	1	poor	0	1	0	0	0	0
school12	2020	F	15	5	0	Negative	0	never	well	well	well	0	0	NA			0	1	0							0	0	0	0	0	0	0	0	0	0		0		0	0	1	poor	0	0	0	0	0	0	0
school12	2020	F	16	5	0	Negative	0	never	well	well	well	0	0	NA			0	1	0							0	0	0	0	0	0	0	0	0	0		0		0	0	1	poor	0	1	0	0	0	0
school12	2020	F	13	5	0	Negative	0	never	well	well	well	0	0	NA			0	1	0							0	0	0	0	0	0	0	0	0	1		0			0	2	moderate	0	1	0	0	0	0
school12	2020	F	14	5	0	Negative	0	never	well	well	well	0	0	NA			0	1	0							0	0	0	0	0	0	0	0	0	0		0		0	0	1	poor	0	1	0	0	0	0
school12	2020	F	14	5	0	Negative	0	never	well	well	well	0	0	NA			0	1	0							0	0	0	0	0	0	0		0.5	0		0		0	0	1.5	poor	1	1	1	0	0	0
school12	2020	F	12	5	0	Negative	0	never	well	well	well	0	0	NA			0	1	0							0	0	0	0	0	0	0		0	1		0			0	2	moderate	0	1	1	0	0	0
school12	2020	F	15	5	1	Light-intensity infection	19	never	well	well	well	0	0	NA			0	1	0							1	0	0	0	0	0	0		0	0		0		0	0	2	moderate	0	1	1	0	0	0
school12	2020	F	13	5	0	Negative	0	never	well	well	well	0	0	NA			0	1	0							0	0	0	0	0	0	0	0	0	0		0		0	0	1	poor	0	0	0	0	0	0	0
school12	2020	F	11	5	0	Negative	0	never	tap	tap	tap	1	0	NA	0		0	0	0					0		0	0	0	0	0	0	0		0	0		0		0	0	0	no knowledge	0	1	0	0	0	0
school8	2020	F	11	3	0	Negative	0	twice with no gap	well	tap	well	0	0	NA			0	1	0							0	0	0	0	0	0	0		0	1		0			0	2	moderate	0	1	0	0	0	0
school8	2020	F	10	3	0	Negative	0	twice with no gap	well	well	well	0	0	NA			0	1	0							1	0	0	0	0	0	0		0	1		0			0	3	good	0	1	0	0	0	0
school8	2020	F	9	3	0	Negative	0	twice with no gap	tap	tap	tap	0	0	NA			0	0	0			0				1	0	0	0	0	0	0		0	0		0		0	0	1	poor	0	0	0	0	0	0	0
school8	2020	F	11	3	0	Negative	0	twice with no gap	well	well	well	0	0	NA			0	1	0							1	0	0	0	0	0	0		0	1		0			0	3	good	0	0	0	0	0	0	0
school8	2020	F	10	3	0	Negative	0	twice with no gap	tap	tap	tap	0	0	NA			0	0	0			1				0	0	0	0	0	0	0	0	0	0		0			0	1	poor	0	0	0	0	0	0	0
school8	2020	F	11	3	0	Negative	0	twice with no gap	tap	tap	tap	0	0	NA			0	1	0							0	0	0	0	0	0	0	0	0	0		0		0	0	1	poor	0	1	0	0	0	0
school8	2020	F	11	3	0	Negative	0	twice with no gap	well	well	well	0	0	NA			0	1	0							1	0	0	0	0	0	0		0	0		0			0	2	moderate	0	1	0	0	0	0
school8	2020	F	9	3	0	Negative	0	twice with no gap	tap	tap	tap	0	0	NA			0	1	0							0	0	0	0	0	0	0	0	0	0		0		0	0	1	poor	0	0	0	0	0	0	0
school8	2020	F	10	3	0	Negative	0	twice with no gap	well	well	well	0	0	NA			0	1	0							1	0	0	0	0	0	0		0	1		0			0	3	good	0	1	0	0	0	0
school8	2020	F	10	3	0	Negative	0	twice with no gap	well	well	well	0	0	NA			0	1	0							1	0	0	0	0	0	0		0	1		0			0	3	good	0	1	0	0	0	0
school8	2020	F	10	3	0	Negative	0	twice with no gap	well	well	well	0	0	NA			0	1	0							0	0	0	0	0	0	0	0	0	0		0		0	0	1	poor	0	0	0	0	0	0
school8	2020	F	9	3	0	Negative	0	twice with no gap	well	well	well	0	0	NA			0	1	0							1	0	0	0	0	0	0		0	1		0			0	3	good	0	1	0	0	0	0
school8	2020	M	10	3	0	Negative	0	twice with no gap	well	well	well	0	0	NA			0	0	0		0					0	0	0	0	0	0	0	0	0	0		0		0	0	0	no knowledge	0	0	0	0	0	0	0
school8	2020	M	10	3	0	Negative	0	twice with no gap	tap	tap	tap	0	0	NA			0	1	0			1		0		0	0	0	0	0	0	0		0	0		0		0	0	2	moderate	0	0	0	0	0	0	0
school8	2020	M	13	3	0	Negative	0	twice with no gap	tap	tap	tap	0	0	NA			0	1	0			1		0		0	0	0	0	0	0	0		0	1		0			0	3	good	1	1	0	0	0	0
school8	2020	M	11	3	0	Negative	0	twice with no gap	river	river	well	0	0	NA			0	0	1						0	0	0	0	0	0	0	0		0	0		0		0	0	1	poor	1	0	0	0	0	0
school8	2020	M	12	3	0	Negative	0	twice with no gap	tap	tap	tap	0	0	NA			0	1	0							0	0	0	0	0	0	0	0	0	1		0			0	2	moderate	0	0	0	0	0	0	0
school8	2020	M	13	3	0	Negative	0	twice with no gap	tap	tap	tap	0	0	NA			0	1	0							0	0	0	0	0	0	0		0	0		0		0	0	1	poor	1	0	0	0	0	0
school8	2020	M	11	3	0	Negative	0	twice with no gap	tap	tap	tap	0	0	NA			0	0	1							0	0	0	0	0	0	0	0	0	0		0			1	2	moderate	0	0	0	0	0	0	0
school8	2020	M	10	3	0	Negative	0	twice with no gap	well	well	tap	0	0	NA			0	1	0							0	0	0	0	0	0	0	0	0	0	0	0			0	1	poor	1	0	0	0	0	0
school8	2020	M	9	3	0	Negative	0	twice with no gap	tap	tap	tap	1	0	NA			0	0	0		0			0		0	0	0	0	0	0	0		0	0		0		0	0	0	no knowledge	0	0	0	0	0	0	0
school8	2020	F	12	4	0	Negative	0	twice with no gap	tap	tap	well	0	0	NA			0	1	0							0	0	0	0	0	0	0	0	0	0		0		0	0	1	poor	0	1	0	0	0	0
school8	2020	F	11	4	0	Negative	0	twice with no gap	tap	tap	well	0	0	NA			0	1	0							0	0	0	0	0	0	0	0	0	1		0			0	2	moderate	0	1	0	0	0	0
school8	2020	F	11	4	0	Negative	0	twice with no gap	tap	tap	tap	0	0	NA			0	1	0							0	0	0	0	0	0	0	0	0	0		0			0	1	poor	0	0	0	0	0	0	0
school8	2020	F	11	4	0	Negative	0	twice with no gap	tap	tap	tap	0	0	NA			0	0	0		0					0	0	0	0	0	0	0	0	0	0		0		0	0	0	no knowledge	0	0	0	0	0	0
school8	2020	F	11	4	0	Negative	0	twice with no gap	tap	river	tap	0	0	NA			0	1	0							0	0	0	0	0	0	0	0	0	0		0			0	1	poor	0	0	0	0	0	0
school8	2020	F	12	4	1	Light-intensity infection	49	twice with no gap	tap	tap	tap	0	0	NA			0	1	0							1	0	0	0	0	0	0		0	1		0			0	3	good	0	1	0	0	0	0
school8	2020	F	12	4	0	Negative	0	twice with no gap	tap	tap	tap	0	0	NA			0	1	0							0	0	0	0	0	0	0	0	0	1		0			0	2	moderate	0	1	0	0	0	0
school8	2020	F	10	4	0	Negative	0	twice with no gap	tap	tap	tap	0	0	NA			0	1	0							0	0	0	0	0	0	0	0	0	0		0		0	0	1	poor	1	0	0	0	0	0
school8	2020	F	12	4	0	Negative	0	twice with no gap	tap	well	well	0	0	NA			0	0	0		0					0	0	0	0	0	0	0	0	0	0		0			0	0	no knowledge	0	0	0	0	0	0	0
school8	2020	F	11	4	0	Negative	0	twice with no gap	tap	tap	tap	0	0	NA			0	1	0					0		0	0	0	0	0	0	0		0	0		0		0	0	1	poor	0	1	0	0	0	0
school8	2020	M	11	4	0	Negative	0	twice with no gap	well	well	well	1	0	NA			0	1	0							0	0	0	0	0	0	0		0	0		0		0	0	1	poor	1	0	0	0	0	0
school8	2020	M	12	4	0	Negative	0	twice with no gap	tap	tap	tap	0	0	NA			0	0	0			0				0	0	0	0	0	0	0	0	0	0		0		0	0	0	no knowledge	1	0	0	0	0	0
school8	2020	M	12	4	0	Negative	0	twice with no gap	tap	tap	tap	0	0	NA			0	1	0					0		0	0	0	0	0	0	0		0	1		0			0	2	moderate	0	1	0	0	0	0
school8	2020	M	11	4	0	Negative	0	twice with no gap	tap	well	tap	0	0	NA			0	1	0							1	0	0	0	0	0	0		0	1		0			0	3	good	0	1	0	0	0	0
school8	2020	M	12	4	0	Negative	0	twice with no gap	tap	tap	tap	1	0	NA			0	1	0							0	0	0	0	0	0	0		0	1		0			0	2	moderate	0	0	0	0	1	0
school8	2020	M	11	4	0	Negative	0	twice with no gap	tap	tap	tap	1	0	NA			0	1	0							0	0	0	0	0	0	0		0.5	0		0		0	0	1.5	poor	1	0	0	0	0	0
school8	2020	M	13	4	0	Negative	0	twice with no gap	well	well	well	0	0	NA			0	1	0							1	0	0	0	0	0	0		0	0		0		0	0	2	moderate	0	1	0	0	0	0
school8	2020	M	12	4	0	Negative	0	twice with no gap	tap	tap	tap	0	0	NA			0	0	1					0		0	0	0	0	0	0	0		0	0		0		0	0	1	poor	0	0	0	0	0	0
school8	2020	M	10	4	1	Heavy-intensity infection	61	twice with no gap	well	tap	well	0	0	NA			0	1	0							0	0	0	0	0	0	0	0	0	1		0			0	2	moderate	0	1	0	0	0	0
school8	2020	M	11	4	0	Negative	0	twice with no gap	well	well	well	0	0	NA			0	1	0							0	0	0	0	0	0	0	0	0	1		0			0	2	moderate	1	0	0	0	0	0
school8	2020	M	12	4	0	Negative	0	twice with no gap	tap	tap	tap	0	0	NA			0	1	0							1	0	0	0	0	0	0		0	1		0			0	3	good	0	1	0	0	0	0
school8	2020	F	12	5	0	Negative	0	twice with no gap	tap	tap	tap	0	0	NA			0	1	0							0	0	0	0	0	0	0	0	0	0		0		0	0	1	poor	0	0	0	0	0	0
school8	2020	F	12	5	0	Negative	0	twice with no gap	tap	tap	tap	0	0	NA			0	1	0							1	0	0	0	0	0	0		0	1		0			0	3	good	0	1	0	0	0	0
school8	2020	F	12	5	0	Negative	0	twice with no gap	tap	tap	tap	0	0	NA			0	1	0							1	0	0	0	0	0	0		0	1		0			0	3	good	0	1	0	0	0	0
school8	2020	F	12	5	0	Negative	0	twice with no gap	tap	tap	tap	0	0	NA			0	1	0							1	0	0	0	0	0	0		0	1		0			0	3	good	1	0	0	0	0	0
school8	2020	F	12	5	0	Negative	0	twice with no gap	tap	tap	tap	0	0	NA			0	1	0			1		0		0	0	0	0	0	0	0		0	0		0		0	0	2	moderate	0	0	0	0	0	0	0
school8	2020	F	12	5	0	Negative	0	twice with no gap	tap	well	well	0	0	NA			0	1	0							1	0	0	0	0	0	0		0	1		0			0	3	good	0	1	0	0	0	0
school8	2020	F	12	5	0	Negative	0	twice with no gap	tap	tap	tap	0	0	NA			0	1	0							0	0	0	0	0	0	0		0	1		0			0	2	moderate	0	1	0	0	0	0
school8	2020	F	12	5	0	Negative	0	twice with no gap	well	well	well	0	0	NA		0	0	1	0							0	0	0	0	0	0	0	0	0	0		0			0	1	poor	0	0	0	0	0	0	0
school8	2020	F	13	5	0	Negative	0	twice with no gap	tap	tap	tap	0	0	NA			0	1	0							1	0	0	0	0	0	0		0	0		0		0	0	2	moderate	1	0	0	0	0	0
school8	2020	F	13	5	0	Negative	0	twice with no gap	tap	tap	tap	0	0	NA			0	1	0					0		0	0	0	0	0	0	0		0	0		0		0	0	1	poor	0	1	0	0	0	0
school8	2020	F	12	5	0	Negative	0	twice with no gap	tap	tap	tap	0	0	NA			0	1	0							1	0	0	0	0	0	0		0	0	0	0			0	2	moderate	0	1	0	0	0	0
school8	2020	F	13	5	0	Negative	0	twice with no gap	tap	tap	tap	1	0	NA			0	1	0							0	0	0	0	0	0	0	0	0	0		0		0	0	1	poor	0	0	0	0	0	0	0
school8	2020	F	13	5	0	Negative	0	twice with no gap	tap	tap	tap	0	0	NA			0	1	0							1	0	0	0	0	0	0		0	0		0		0	0	2	moderate	0	0	0	0	1	0
school8	2020	M	13	5	0	Negative	0	twice with no gap	tap	tap	tap	0	0	NA			0	0	0		0					0	0	0	0	0	0	0	0	0	0		0		0	0	0	no knowledge	0	0	0	0	0	0	0
school8	2020	M	12	5	0	Negative	0	twice with no gap	tap	tap	tap	1	0	NA			0	1	0							0	0	0	0	0	0	0		0.5	0		0		0	0	1.5	poor	1	0	0	0	0	0
school8	2020	M	13	5	0	Negative	0	twice with no gap	tap	tap	tap	1	0	NA			0	1	0							0	0	0	0	0	0	0		0	0		0		0	0	1	poor	0	0	0	0	0	0	0
school8	2020	M	14	5	0	Negative	0	twice with no gap	tap	tap	tap	0	0	NA			0	1	0							0	0	0	0	0	0	0	0	0	0		0		0	0	1	poor	0	1	0	0	0	0
school8	2020	M	12	5	0	Negative	0	twice with no gap	tap	well	tap	0	0	NA			0	1	0							1	0	0	0	0	0	0		0	0	0	0			0	2	moderate	0	0	0	0	0	0
school8	2020	M	12	5	1	Light-intensity infection	12	twice with no gap	well	well	well	0	0	NA			0	1	0							0	0	0	0	0	0	0		0	1		0			0	2	moderate	0	1	0	0	0	0
school8	2020	M	13	5	0	Negative	0	twice with no gap	tap	tap	tap	0	0	NA			0	1	0							1	0	0	0	0	0	0		0	1		0			0	3	good	0	1	0	0	0	0
school8	2020	M	13	5	0	Negative	0	twice with no gap	tap	tap	tap	0	0	NA			0	1	0							1	0	0	0	0	0	0		0	1		0			0	3	good	0	1	0	0	0	0
school8	2020	M	13	5	1	Light-intensity infection	2	twice with no gap	tap	tap	tap	0	0	NA			0	1	0					0		0	0	0	0	0	0	0		0	1		0			0	2	moderate	0	1	0	0	0	0
school8	2020	M	14	5	1	Light-intensity infection	18	twice with no gap	tap	tap	tap	0	0	NA			0	1	0							1	0	0	0	0	0	0		0	1		0			0	3	good	1	0	0	0	0	0
school8	2020	M	14	5	0	Negative	0	twice with no gap	tap	tap	tap	0	0	NA			0	0	0		0					0	0	0	0	0	0	0	0	0	0		0		0	0	0	no knowledge	0	0	0	0	0	0	0
school8	2020	M	15	5	0	Negative	0	twice with no gap	tap	well	well	0	0	NA			0	1	0							0	0	0	0	0	0	0		0	1		0			0	2	moderate	0	1	0	0	0	0
school7	2020	F	10	3	0	Negative	0	twice with one-year gap	well	river	well	0	0	NA			0	1	0							0	0	0	0	0	0	0	0	0	0		0		0	0	1	poor	0	1	0	0	0	0
school7	2020	F	10	3	0	Negative	0	twice with one-year gap	tap	tap	tap	0	0	NA			0	0	0		0					0	0	0	0	0	0	0	0	0	0		0		0	0	0	no knowledge	0	0	0	0	0	0	0
school7	2020	F	12	3	0	Negative	0	twice with one-year gap	tap	tap	well	0	0	NA			0	1	0							0	0	0	0	0	0	0	0	0	0		0		0	0	1	poor	0	0	0	0	0	0
school7	2020	F	10	3	0	Negative	0	twice with one-year gap	tap	well	tap	0	0	NA			0	1	0							0	0	0	0	0	0	0		0	0		0		0	0	1	poor	0	1	0	0	0	0
school7	2020	F	10	3	0	Negative	0	twice with one-year gap	tap	tap	tap	1	0	NA			0	1	0							0	0	0	0	0	0	0		0	0		0			0	1	poor	0	1	0	0	0	0
school7	2020	F	10	3	0	Negative	0	twice with one-year gap	well	well	well	0	0	NA			0	0	0		0					0	0	0	0	0	0	0	0	0	0		0		0	0	0	no knowledge	0	0	0	0	0	0	0
school7	2020	F	10	3	1	Light-intensity infection	14	twice with one-year gap	tap	tap	well	0	0	NA			0	0	0			0				0	0	0	0	0	0	0	0	0	0		0		0	0	0	no knowledge	0	0	0	0	0	0
school7	2020	F	11	3	1	Light-intensity infection	9	twice with one-year gap	tap	tap	tap	0	0	NA			0	0	0		0					0	0	0	0	0	0	0	0	0	0		0		0	0	0	no knowledge	0	0	0	0	0	0	0
school7	2020	F	10	3	0	Negative	0	twice with one-year gap	tap	well	well	0	0	NA			0	0	0			0				0	0	0	0	0	0	0	0	0	0		0		0	0	0	no knowledge	0	0	0	0	0	0	0
school7	2020	F	10	3	0	Negative	0	twice with one-year gap	tap	well	tap	0	0	NA			0	1	0							0	0	0	0	0	0	0	0	0	0		0		0	0	1	poor	0	1	0	0	0	0
school7	2020	F	11	3	0	Negative	0	twice with one-year gap	tap	tap	tap	1	0	NA			0	0	0			1				0	0	0	0	0	0	0	0	0	0		0		0	0	1	poor	0	0	0	0	0	0	0
school7	2020	M	10	3	0	Negative	0	twice with one-year gap	tap	tap	tap	0	0	NA			0	1	0							0	0	0	0	0	0	0		0.5	0		0		0	0	1.5	poor	0	1	0	0	0	0
school7	2020	M	12	3	0	Negative	0	twice with one-year gap	tap	well	well	0	0	NA			0	0	0		0					0	0	0	0	0	0	0	0	0	0		0		0	0	0	no knowledge	0	0	0	0	0	0	0
school7	2020	M	10	3	0	Negative	0	twice with one-year gap	tap	tap	well	0	0	NA			0	1	0							0	0	0	0	0	0	0	0	0	0		0			0	1	poor	0	0	1	0	0	0
school7	2020	M	10	3	0	Negative	0	twice with one-year gap	tap	tap	well	1	0	NA			0	0	0		0					0	0	0	0	0	0	0	0	0	0		0		0	0	0	no knowledge	0	0	0	0	0	0	0
school7	2020	M	10	3	0	Negative	0	twice with one-year gap	tap	tap	tap	1	0	NA			0	1	0							0	0	0	0	0	0	0		0.5	0		0			0	1.5	poor	0	1	0	0	0	0
school7	2020	M	10	3	0	Negative	0	twice with one-year gap	tap	tap	well	0	0	NA		0	0	1	0							1	0	0	0	0	0	0		0	1		0			0	3	good	0	0	1	0	0	0
school7	2020	M	10	3	0	Negative	0	twice with one-year gap	tap	tap	tap	0	0	NA			0	1	0							0	0	0	0	0	0	0	0	0	1		0			0	2	moderate	0	1	0	0	0	0
school7	2020	M	11	3	0	Negative	0	twice with one-year gap	tap	well	tap	1	0	NA			0	1	0							0	0	0	0	0	0	0	0	0	0		0		0	0	1	poor	0	1	0	0	0	0
school7	2020	M	10	3	0	Negative	0	twice with one-year gap	well	well	well	0	0	NA			0	1	0							0	0	0	0	0	0	0	0	0	1		0			0	2	moderate	0	1	0	0	0	0
school7	2020	M	9	3	0	Negative	0	twice with one-year gap	tap	well	well	0	0	NA			0	1	0							0	0	0	0	0	0	0	0	0	0		0		0	0	1	poor	0	1	0	0	0	0
school7	2020	M	10	4	0	Negative	0	twice with one-year gap	river	river	well	0	0	NA			0	1	0							1	0	0	0	0	0	0		0	1		0			0	3	good	1	0	0	0	0	0
school7	2020	M	11	4	0	Negative	0	twice with one-year gap	tap	tap	well	0	0	NA			0	1	0							0	0	0	0	0	0	0	0	0	1		0			0	2	moderate	1	0	0	0	0	0
school7	2020	M	11	4	0	Negative	0	twice with one-year gap	tap	tap	tap	0	0	NA			0	1	0							0	0	0	0	0	0	0		0.5	0		0		0	0	1.5	poor	0	1	0	0	0	0
school7	2020	M	12	4	0	Negative	0	twice with one-year gap	tap	tap	tap	0	0	NA			0	1	0							1	0	0	0	0	0	0		0	1		0			0	3	good	0	1	0	0	0	0
school7	2020	M	11	4	0	Negative	0	twice with one-year gap	well	well	well	0	0	NA			0	1	0							0	0	0	0	0	0	0	0	0	1		0			0	2	moderate	1	0	0	0	0	0
school7	2020	M	11	4	1	Heavy-intensity infection	54	twice with one-year gap	well	river	well	0	0	NA			0	1	0							0	0	0	0	0	0	0	0	0	0		0		0	0	1	poor	1	0	0	0	0	0
school7	2020	M	15	4	0	Negative	0	twice with one-year gap	tap	tap	other	0	0	NA			0	0	0			0				0	0	0	0	0	0	0	0	0	0		0		0	0	0	no knowledge	0	0	0	0	0	0
school7	2020	M	11	4	0	Negative	0	twice with one-year gap	tap	well	well	0	0	NA			0	1	0							0	0	0	0	0	0	0	0	0	0		0		0	0	1	poor	0	0	0	0	0	0	0
school7	2020	M	11	4	0	Negative	0	twice with one-year gap	tap	tap	well	0	0	NA			0	1	0							0	0	0	0	0	0	0	0	0	1		0			0	2	moderate	0	0	0	0	0	0	0
school7	2020	M	12	4	1	Light-intensity infection	7	twice with one-year gap	tap	tap	tap	0	0	NA			0	1	0							1	0	0	0	0	0	0		0	1		0			0	3	good	0	1	0	0	0	0
school7	2020	F	11	4	0	Negative	0	twice with one-year gap	tap	tap	well	0	0	NA			0	1	0							1	0	0	0	0	0	0		0	0		0		0	0	2	moderate	0	0	0	0	0	0
school7	2020	F	12	4	0	Negative	0	twice with one-year gap	well	well	well	0	0	NA			0	1	0							0	0	0	0	0	0	0	0	0	1		0			0	2	moderate	0	0	0	0	0	0	0
school7	2020	F	12	4	0	Negative	0	twice with one-year gap	well	tap	well	0	0	NA			0	1	0							0	0	0	0	0	0	0	0	0	1		0			0	2	moderate	0	1	0	0	0	0
school7	2020	F	11	4	0	Negative	0	twice with one-year gap	tap	tap	well	0	0	NA			0	1	0							0	0	0	0	0	0	0	0	0	0		0		0	0	1	poor	0	0	0	0	0	0	0
school7	2020	F	12	4	0	Negative	0	twice with one-year gap	tap	tap	tap	0	0	NA			0	1	0							0	0	0	0	0	0	0	0	0	0		0		0	0	1	poor	1	0	0	0	0	0
school7	2020	F	12	4	0	Negative	0	twice with one-year gap	well	well	well	0	0	NA			0	1	0							0	1	0	0	0	0	0		0	0		0		0	0	2	moderate	0	1	0	0	0	0
school7	2020	F	12	4	0	Negative	0	twice with one-year gap	tap	tap	well	0	0	NA			0	1	0							0	0	0	0	0	0	0	0	0	0		0		0	0	1	poor	0	1	0	0	0	0
school7	2020	F	12	4	0	Negative	0	twice with one-year gap	tap	tap	tap	0	0	NA			0	0	0		0					0	0	0	0	0	0	0	0	0	0		0		0	0	0	no knowledge	0	1	0	0	0	0
school7	2020	F	12	4	0	Negative	0	twice with one-year gap	well	well	well	0	0	NA			0	0	0		0					0	0	0	0	0	0	0	0	0	0		0		0	0	0	no knowledge	0	0	0	0	0	0	0
school7	2020	F	13	4	0	Negative	0	twice with one-year gap	tap	tap	tap	0	0	NA			0	1	0							0	0	0	0	0	0	0	0	0	1		0			0	2	moderate	0	1	0	0	0	0
school7	2020	F	9	4	0	Negative	0	twice with one-year gap	well	well	well	0	0	NA			0	0	0		0					0	0	0	0	0	0	0	0	0	0		0		0	0	0	no knowledge	0	0	0	0	0	0	0
school7	2020	F	9	4	0	Negative	0	twice with one-year gap	tap	well	well	0	0	NA			0	1	0							0	0	0	0	0	0	0	0	0	1		0			0	2	moderate	0	0	0	0	0	0	0
school7	2020	F	11	4	0	Negative	0	twice with one-year gap	tap	tap	tap	0	0	NA			0	0	0		0					0	0	0	0	0	0	0	0	0	0		0		0	0	0	no knowledge	0	0	0	0	0	0	0
school7	2020	F	12	5	0	Negative	0	twice with one-year gap	well	well	well	0	0	NA			0	1	0							0	0	0	0	0	0	0	0	0	0		0		0	0	1	poor	0	0	0	0	0	0	0
school7	2020	F	13	5	0	Negative	0	twice with one-year gap	well	well	well	0	0	NA			0	1	0							0	0	0	0	0	0	0	0	0	1		0			0	2	moderate	1	0	0	0	0	0
school7	2020	F	13	5	0	Negative	0	twice with one-year gap	tap	tap	well	0	0	NA			0	1	0							0	0	0	0	0	0	0	0	0	1		0			0	2	moderate	1	0	0	0	0	0
school7	2020	F	11	5	0	Negative	0	twice with one-year gap	tap	tap	tap	0	0	NA			0	1	0							0	0	0	0	0	0	0	0	0	1		0			0	2	moderate	0	0	0	0	0	0	0
school7	2020	F	13	5	0	Negative	0	twice with one-year gap	tap	tap	tap	0	0	NA			0	1	0							1	0	0	0	0	0	0		0	1		0			0	3	good	0	1	0	0	0	0
school7	2020	F	11	5	0	Negative	0	twice with one-year gap	tap	tap	well	0	0	NA			0	0	0		0					0	0	0	0	0	0	0	0	0	1		0			0	1	poor	0	1	0	0	0	0
school7	2020	F	12	5	0	Negative	0	twice with one-year gap	tap	well	well	0	0	NA			0	1	0							0	1	0	0	0	0	0		0	1		0			0	3	good	1	0	0	0	0	0
school7	2020	F	13	5	0	Negative	0	twice with one-year gap	well	well	well	0	0	NA			0	1	0							0	0	0	0	0	0	0	0	0	1		0			0	2	moderate	0	1	0	0	0	0
school7	2020	F	13	5	0	Negative	0	twice with one-year gap	well	well	well	0	0	NA			0	1	0							1	0	0	0	0	0	0		0	0		0		0	0	2	moderate	0	0	0	0	0	0	0
school7	2020	F	14	5	0	Negative	0	twice with one-year gap	tap	tap	tap	0	0	NA			0	1	1							0	0	0	0	0	0	0	0	0	1		0			0	3	good	0	1	0	0	0	0
school7	2020	F	13	5	0	Negative	0	twice with one-year gap	well	well	well	0	0	NA			0	1	0							1	0	0	0	0	0	0		0	1		0			0	3	good	1	1	0	0	0	0
school7	2020	F	11	5	0	Negative	0	twice with one-year gap	well	well	well	0	0	NA			0	1	0							0	0	0	0	0	0	0	0	0	1		0			0	2	moderate	1	0	0	0	0	0
school7	2020	M	14	5	0	Negative	0	twice with one-year gap	well	well	well	0	0	NA			0	1	0					0		0	0	0	0	0	0	0		0	0		0		0	0	1	poor	0	0	0	0	0	0
school7	2020	M	10	5	0	Negative	0	twice with one-year gap	tap	well	tap	0	0	NA			0	1	0							1	0	0	0	0	0	0		0	1		1			0	4	good	1	1	0	0	0	0
school7	2020	M	14	5	0	Negative	0	twice with one-year gap	well	well	well	1	0	NA			0	1	0							0	0	0	0	0	0	0		0	1		0			0	2	moderate	1	1	0	0	0	0
school7	2020	M	15	5	0	Negative	0	twice with one-year gap	well	well	tap	1	0	NA			0	1	1							1	0	0	0	0	0	0		0	1		1			0	5	good	1	1	0	0	0	0
school7	2020	M	15	5	0	Negative	0	twice with one-year gap	tap	river	tap	0	0	NA			0	1	0							1	0	0	0	0	0	0		0	0		0		0	0	2	moderate	1	1	1	0	0	0
school7	2020	M	13	5	0	Negative	0	twice with one-year gap	tap	tap	tap	1	0	NA			0	1	0							1	0	0	0	0	0	0		0	1		0			0	3	good	1	1	0	0	0	0
school7	2020	M	16	5	0	Negative	0	twice with one-year gap	tap	tap	tap	0	0	NA			0	1	0							0	0	0	0	0	0	0	0	0	0		0		0	0	1	poor	1	1	0	0	0	0
school7	2020	M	14	5	0	Negative	0	twice with one-year gap	well	tap	well	0	0	NA			0	1	0					0		1	0	0	0	0	0	0		0	1		0			0	3	good	1	1	0	0	0	0
school7	2020	M	14	5	0	Negative	0	twice with one-year gap	tap	tap	tap	0	0	NA			0	1	0							0	0	0	0	0	0	0	0	0	0		0		0	0	1	poor	0	1	0	0	0	0
school7	2020	M	16	5	0	Negative	0	twice with one-year gap	river	tap	tap	0	0	NA			0	1	0					0		0	0	0	0	0	0	0		0	1		0			0	2	moderate	0	1	0	0	0	0
school6	2020	F	10	3	0	Negative	0	never	well	well	well	0	0	NA			0	1	0							0	0	0	0	0	0	0	0	0	0		0		0	0	1	poor	0	0	0	0	0	0	0
school6	2020	F	10	3	0	Negative	0	never	well	well	well	0	0	NA			0	1	0							1	0	0	0	0	0	0		0	1		0			0	3	good	0	1	0	0	0	0
school6	2020	F	10	3	0	Negative	0	never	tap	well	well	0	0	NA			0	0	0		0					0	0	0	0	0	0	0	0	0	0		0		0	0	0	no knowledge	0	1	0	0	0	0
school6	2020	F	11	3	0	Negative	0	never	tap	tap	tap	0	0	NA			0	1	0					0		0	0	0	0	0	0	0		0	0		0		0	0	1	poor	0	0	0	0	0	0
school6	2020	F	9	3	0	Negative	0	never	tap	well	well	0	0	NA			0	0	0		0					0	0	0	0	0	0	0	0	0	0		0		0	0	0	no knowledge	0	0	0	0	0	0	0
school6	2020	F	10	3	0	Negative	0	never	well	well	well	0	0	NA			0	1	0							0	0	0	0	0	0	0	0	0	0		0		0	0	1	poor	0	0	0	0	0	0	0
school6	2020	F	11	3	0	Negative	0	never	tap	tap	tap	0	0	NA			0	1	0							0	0	0	0	0	0	0	0	0	0		0		0	0	1	poor	0	1	1	0	0	0
school6	2020	F	10	3	0	Negative	0	never	tap	tap	tap	0	0	NA			0	1	0							1	0	0	0	0	0	0		0	1		0			0	3	good	0	0	1	0	0	0
school6	2020	F	10	3	0	Negative	0	never	well	well	well	0	0	NA			0	1	0					0		1	0	0	0	0	0	0		0	0		0		0	0	2	moderate	0	1	0	0	0	0
school6	2020	F	11	3	0	Negative	0	never	well	well	well	0	0	NA			0	0	0		0					0	0	0	0	0	0	0	0	0	0		0		0	0	0	no knowledge	0	0	0	0	0	0	0
school6	2020	F	11	3	0	Negative	0	never	well	well	well	0	0	NA			0	1	0							0	0	0	0	0	0	0	0	0	0		0		0	0	1	poor	0	0	0	0	0	0	0
school6	2020	F	9	3	0	Negative	0	never	well	river	well	0	0	NA			0	0	0		0					0	0	0	0	0	0	0	0	0	0		0		0	0	0	no knowledge	0	1	1	0	0	0
school6	2020	M	13	3	0	Negative	0	never	well	well	well	0	0	NA			0	1	0							1	0	0	0	0	0	0		0	0		0		0	0	2	moderate	0	1	0	0	0	0
school6	2020	M	11	3	0	Negative	0	never	well	well	well	0	0	NA			0	1	0							0	0	0	0	0	0	0	0	0	0		0		0	0	1	poor	0	0	0	0	0	0	0
school6	2020	M	14	3	0	Negative	0	never	well	well	well	0	0	NA			0	1	0							1	0	0	0	0	0	0		0	1		0			0	3	good	0	1	0	0	0	0
school6	2020	M	11	3	0	Negative	0	never	tap	well	well	0	0	NA			0	0	0		0					0	0	0	0	0	0	0	0	0	0		0		0	0	0	no knowledge	0	0	0	0	0	0	0
school6	2020	M	11	3	0	Negative	0	never	tap	well	well	0	0	NA			0	1	0							1	0	0	0	0	0	0		0	0		0			0	2	moderate	0	1	0	0	0	0
school6	2020	M	12	3	0	Negative	0	never	well	well	well	0	0	NA			0	1	0							1	1	0	0	0	0	0		0	1		0			0	4	good	0	1	1	0	0	0
school6	2020	M	9	3	0	Negative	0	never	tap	well	well	0	0	NA			0	1	0							0	0	0	0	0	0	0	0	0	0		0		0	0	1	poor	0	0	0	0	0	0	0
school6	2020	M	14	3	0	Negative	0	never	well	well	well	0	0	NA			0	1	0							0	0	0	0	0	0	0	0	0	0		0		0	0	1	poor	0	0	0	0	0	0	0
school6	2020	M	13	3	0	Negative	0	never	tap	tap	well	0	0	NA			0	1	0							0	0	0	0	0	0	0	0	0	0		0		0	0	1	poor	0	0	0	0	0	0	0
school6	2020	F	12	4	0	Negative	0	never	tap	tap	tap	0	0	NA			0	1	0							0	0	0	0	0	0	0	0	0	1		0			0	2	moderate	1	0	0	0	0	0
school6	2020	F	10	4	0	Negative	0	never	well	river	well	0	0	NA			0	1	0							0	0	0	0	0	0	0	0	0	0		0		0	0	1	poor	0	1	0	0	0	0
school6	2020	F	10	4	0	Negative	0	never	well	well	tap	0	0	NA			0	0	0		0					0	0	0	0	0	0	0	0	0	0		0		0	0	0	no knowledge	0	0	0	0	0	0	0
school6	2020	F	12	4	0	Negative	0	never	well	well	well	0	0	NA			0	1	0							0	0	0	0	0	0	0	0	0	0		0		0	0	1	poor	0	0	0	0	0	0
school6	2020	F	10	4	0	Negative	0	never	tap	river	well	0	0	NA			0	0	0		0					0	0	0	0	0	0	0	0	0	0		0		0	0	0	no knowledge	0	0	0	0	0	0	0
school6	2020	F	13	4	0	Negative	0	never	tap	tap	tap	0	0	NA			0	1	0							0	0	0	0	0	0	0	0	0	0		0		0	0	1	poor	0	0	0	0.5	0	0
school6	2020	F	12	4	0	Negative	0	never	tap	tap	tap	0	0	NA			0	0	0		0					0	0	0	0	0	0	0	0	0	0		0		0	0	0	no knowledge	0	0	0	0	0	0	0
school6	2020	F	13	4	0	Negative	0	never	well	well	well	0	0	NA			0	1	0							0	0	0	0	0	0	0	0	0	0		0		0	0	1	poor	0	1	0	0	0	0
school6	2020	F	14	4	0	Negative	0	never	tap	river	river	0	0	NA			0	1	0						0	0	0	0	0	0	0	0		0	0		0		0	0	1	poor	0	1	0	0	0	0
school6	2020	F	14	4	0	Negative	0	never	well	well	well	0	0	NA			0	1	0							0	0	0	0	0	0	0	0	0	0		0		0	0	1	poor	0	0	0	0	0	0	0
school6	2020	F	14	4	0	Negative	0	never	well	well	well	0	0	NA			0	1	0							0	0	0	0	0	0	0	0	0	0		0		0	0	1	poor	0	0	0	0	1	0
school6	2020	F	14	4	0	Negative	0	never	tap	tap	tap	0	0	NA			0	0	0		0					0	0	0	0	0	0	0	0	0	0		0		0	0	0	no knowledge	0	0	0	0	0	0	0
school6	2020	F	12	4	0	Negative	0	never	tap	tap	well	0	0	NA			0	1	0							0	0	0	0	0	0	0	0	0	0		0		0	0	1	poor	0	0	0	0	0	0	0
school6	2020	M	12	4	0	Negative	0	never	tap	tap	well	0	0	NA			0	1	0					0		0	0	0	0	0	0	0		0	0		0		0	0	1	poor	0	0	0	0.5	0	0
school6	2020	M	12	4	0	Negative	0	never	well	tap	tap	0	0	NA			0	1	0							0	0	0	0	0	0	0	0	0	0		0		0	0	1	poor	0	1	0	0	0	0
school6	2020	M	12	4	0	Negative	0	never	well	well	well	0	0	NA			0	1	0							1	0	0	0	0	0	0		0	0		0			0	2	moderate	0	1	0	0	0	0
school6	2020	M	12	4	0	Negative	0	never	tap	tap	well	0	0	NA			0	1	0							0	0	0	0	0	0	0	0	0	0		0		0	0	1	poor	0	0	0	0	0	0
school6	2020	M	14	4	0	Negative	0	never	tap	well	tap	0	0	NA			0	1	0							0	0	0	0	0	0	0	0	0	0		0		0	0	1	poor	0	0	0	0	0	0	0
school6	2020	M	14	4	0	Negative	0	never	well	tap	well	0	0	NA			0	1	0							0	0	0	0	0	0	0	0	0	0		0		0	0	1	poor	0	0	0	0	0	0	0
school6	2020	M	12	4	0	Negative	0	never	tap	well	tap	0	0	NA			0	1	0							0	0	0	0	0	0	0	0	0	0		0		0	0	1	poor	0	0	0	0	0	0	0
school6	2020	M	12	4	0	Negative	0	never	well	tap	tap	0	0	NA			0	1	0							0	0	0	0	0	0	0	0	0	0		0		0	0	1	poor	0	0	0	0	0	0	0
school6	2020	M	12	4	0	Negative	0	never	well	well	tap	0	0	NA			0	1	0							0	0	0	0	0	0	0	0	0	0		0		0	0	1	poor	0	0	0	0	0	0	0
school6	2020	F	14	5	0	Negative	0	never	well	well	well	0	0	NA			0	1	0							0	0	0	0	0	0	0	0	0	0		0		0	0	1	poor	1	0	0	0	0	0
school6	2020	F	14	5	0	Negative	0	never	well	well	well	0	0	NA			0	1	0							0	0	0	0	0	0	0	0	0	0		0			0	1	poor	0	0	0	0	0	0	0
school6	2020	F	14	5	0	Negative	0	never	tap	tap	tap	0	0	NA			0	0	0		0					0	0	0	0	0	0	0	0	0	0		0		0	0	0	no knowledge	0	0	0	0	0	0	0
school6	2020	F	12	5	0	Negative	0	never	well	river	well	0	0	NA			0	1	0							0	0	0	0	0	0	0	0	0	0		0		0	0	1	poor	0	0	0	0	0	0	0
school6	2020	F	16	5	0	Negative	0	never	tap	tap	tap	0	0	NA			0	0	0		0					0	0	0	0	0	0	0	0	0	0		0		0	0	0	no knowledge	0	0	0	0	0	0	0
school6	2020	F	12	5	0	Negative	0	never	tap	tap	tap	0	0	NA			0	0	0		0					0	0	0	0	0	0	0	0	0	0		0		0	0	0	no knowledge	0	0	0	0	0	0	0
school6	2020	F	13	5	0	Negative	0	never	well	well	well	0	0	NA			0	1	0							0	0	0	0	0	0	0	0	0	0		0		0	0	1	poor	0	0	0	0	0	0	0
school6	2020	F	12	5	0	Negative	0	never	well	well	well	0	0	NA			0	0	0		0					0	0	0	0	0	0	0	0	0	0		0		0	0	0	no knowledge	0	0	0	0	0	0	0
school6	2020	F	12	5	0	Negative	0	never	well	well	well	0	0	NA			0	1	0							0	0	0	0	0	0	0		0	0		0		0	0	1	poor	0	0	0	0	0	0	0
school6	2020	F	14	5	0	Negative	0	never	tap	tap	tap	0	0	NA			0	1	0							0	0	0	0	0	0	0	0	0	0		0		0	0	1	poor	0	0	0	0	0	0	0
school6	2020	F	13	5	0	Negative	0	never	well	well	well	0	0	NA			0	1	0							0	0	0	0	0	0	0		0	0		0		0	0	1	poor	0	0	0	0	0	0	0
school6	2020	F	13	5	0	Negative	0	never	well	well	well	0	0	NA			0	1	0							1	0	0	0	0	0	0		0	0		0		0	0	2	moderate	1	0	0	0	0	0
school6	2020	M	14	5	0	Negative	0	never	river	well	tap	0	0	NA			0	1	0							0	0	0	0	0	0	0	0	0	0		0		0	0	1	poor	0	1	0	0	0	0
school6	2020	M	15	5	0	Negative	0	never	well	tap	well	0	0	NA			0	0	0		0					0	0	0	0	0	0	0	0	0	0		0		0	0	0	no knowledge	0	0	0	0	0	0	0
school6	2020	M	14	5	0	Negative	0	never	tap	well	well	0	0	NA			0	1	0							0	0	0	0	0	0	0	0	0	0		0		0	0	1	poor	0	1	0	0	0	0
school6	2020	M	12	5	0	Negative	0	never	well	well	well	0	0	NA			0	0	0		0					0	0	0	0	0	0	0	0	0	0		0		0	0	0	no knowledge	0	0	0	0	0	0	0
school6	2020	M	14	5	0	Negative	0	never	tap	well	tap	0	0	NA			0	1	0							0	0	0	0	0	0	0		0	0		0		0	0	1	poor	0	1	0	0	0	0
school6	2020	M	14	5	0	Negative	0	never	well	well	well	0	0	NA			0	1	0							0	0	0	0	0	0	0	0	0	0		0		0	0	1	poor	0	0	0	0	0	0	0
school6	2020	M	14	5	0	Negative	0	never	tap	tap	well	0	0	NA			0	1	0							0	1	0	0	0	0	0		0	0		0		0	0	2	moderate	0	0	0	0	0	0	0
school6	2020	M	13	5	0	Negative	0	never	tap	well	well	0	0	NA			0	1	0							0	0	0	0	0	0	0	0	0	1		0			0	2	moderate	1	0	0	0	0	0
school6	2020	M	14	5	0	Negative	0	never	tap	well	well	0	0	NA			0	1	0							0	0	0	0	0	0	0	0	0	0		0		0	0	1	poor	0	0	0	0	0	0	0
school6	2020	M	14	5	0	Negative	0	never	river	river	well	0	0	NA			0	1	0							0	0	0	0	0	0	0	0	0	0		0		0	0	1	poor	0	0	0	0	0	0	0
school6	2020	M	14	5	0	Negative	0	never	river	river	well	0	0	NA			0	1	0							0	0	0	0	0	0	0	0	0	0		0		0	0	1	poor	0	1	0	0	0	0
school15	2020	F	9	3	1	Light-intensity infection	2	never	well	well	well	0	0	NA			0	0	0		0					0	0	0	0	0	0	0	0	0	0		0		0	0	0	no knowledge	0	0	0	0	0	0	0
school15	2020	F	11	3	0	Negative	0	never	well	well	well	0	0	NA			0	0	0		0					0	0	0	0	0	0	0	0	0	0		0		0	0	0	no knowledge	0	0	0	0	0	0
school15	2020	F	11	3	0	Negative	0	never	tap	tap	tap	0	0	NA			0	0	0		0					0	0	0	0	0	0	0	0	0	0		0		0	0	0	no knowledge	0	0	0	0	0	0	0
school15	2020	F	11	3	0	Negative	0	never	tap	well	well	0	0	NA			0	0	0		0					0	0	0	0	0	0	0		0	0		0		0	0	0	no knowledge	0	0	0	0	0	0	0
school15	2020	F	9	3	0	Negative	0	never	well	well	well	0	0	NA			0	0	0		0					0	0	0	0	0	0	0	0	0	0		0		0	0	0	no knowledge	0	0	0	0	0	0	0
school15	2020	F	10	3	0	Negative	0	never	tap	tap	tap	0	0	NA			0	0	0		0					0	0	0	0	0	0	0	0	0	0		0		0	0	0	no knowledge	0	0	0	0	0	0	0
school15	2020	F	11	3	0	Negative	0	never	well	well	well	0	0	NA			0	0	0		0					0	0	0	0	0	0	0	0	0	0		0		0	0	0	no knowledge	0	0	0	0	0	0	0
school15	2020	F	11	3	0	Negative	0	never	tap	well	well	0	0	NA			0	0	0		0					0	0	0	0	0	0	0	0	0	0		0		0	0	0	no knowledge	0	0	0	0	0	0	0
school15	2020	F	9	3	0	Negative	0	never	tap	tap	tap	0	0	NA			0	0	0		0					0	0	0	0	0	0	0	0	0	0		0		0	0	0	no knowledge	0	0	0	0	0	0	0
school15	2020	F	11	3	0	Negative	0	never	tap	well	well	0	0	NA			0	0	0		0					0	0	0	0	0	0	0	0	0	0		0		0	0	0	no knowledge	0	0	0	0	0	0	0
school15	2020	F	11	3	0	Negative	0	never	tap	tap	tap	0	0	NA			0	0	0		0					0	0	0	0	0	0	0	0	0	0		0		0	0	0	no knowledge	0	0	0	0	0	0	0
school15	2020	F	11	3	0	Negative	0	never	tap	tap	tap	0	0	NA			0	0	0		0					0	0	0	0	0	0	0	0	0	0		0		0	0	0	no knowledge	0	0	0	0	0	0	0
school15	2020	M	9	3	0	Negative	0	never	tap	tap	tap	0	0	NA			0	1	0							0	0	0	0	0	0	0		0	1		0			0	2	moderate	0	1	0	0	0	0
school15	2020	M	10	3	0	Negative	0	never	tap	tap	tap	0	0	NA			0	0	0		0					0	0	0	0	0	0	0	0	0	1		0			0	1	poor	0	0	0	0	0	0	0
school15	2020	M	13	3	0	Negative	0	never	tap	tap	tap	0	0	NA			0	1	0							0	0	0	0	0	0	0	0	0	0		0		0	0	1	poor	0	0	0	0	0	0	0
school15	2020	M	10	3	0	Negative	0	never	tap	tap	tap	0	0	NA			0	1	0							0	0	0	0	0	0	0	0	0	0		0		0	0	1	poor	0	0	0	0	0	0	0
school15	2020	M	10	3	0	Negative	0	never	tap	tap	tap	0	0	NA			0	1	0							0	0	0	0	0	0	0	0	0	0		0		0	0	1	poor	0	0	0	0	0	0	0
school15	2020	M	11	3	0	Negative	0	never	tap	tap	well	0	0	NA			0	1	0							0	0	0	0	0	0	0	0	0	1		0			0	2	moderate	0	0	0	0	0	0	0
school15	2020	M	11	3	0	Negative	0	never	tap	tap	well	0	0	NA			0	0	0		0					0	0	0	0	0	0	0	0	0	0		0		0	0	0	no knowledge	0	0	0	0	0	0	0
school15	2020	M	10	3	0	Negative	0	never	well	well	well	0	0	NA			0	0	0		0					0	0	0	0	0	0	0	0	0	0		0		0	0	0	no knowledge	0	0	0	0	0	0	0
school15	2020	M	11	3	0	Negative	0	never	well	well	well	0	0	NA			0	0	0		0					0	0	0	0	0	0	0	0	0	0		0		0	0	0	no knowledge	0	0	0	0	0	0	0
school15	2020	M	12	3	0	Negative	0	never	well	well	tap	0	0	NA			0	0	0		0					0	0	0	0	0	0	0		0	1		0			0	1	poor	0	0	0	0	0	0	0
school15	2020	M	11	3	0	Negative	0	never	well	well	well	0	0	NA			0	0	0		0					0	0	0	0	0	0	0	0	0	0		0		0	0	0	no knowledge	0	0	0	0	0	0	0
school15	2020	F	12	4	0	Negative	0	never	tap	well	well	0	0	NA			0	0	0		0					0	0	0	0	0	0	0	0	0	0		0		0	0	0	no knowledge	0	0	0	0	0	0	0
school15	2020	F	14	4	0	Negative	0	never	tap	well	well	0	0	NA			0	0	0		0					0	0	0	0	0	0	0	0	0	0		0		0	0	0	no knowledge	0	0	0	0	0	0	0
school15	2020	F	12	4	0	Negative	0	never	tap	well	tap	0	0	NA			0	0	0		0					0	0	0	0	0	0	0	0	0	0		0		0	0	0	no knowledge	0	0	0	0	0	0	0
school15	2020	F	14	4	0	Negative	0	never	well	well	well	0	0	NA			0	0	0		0					0	0	0	0	0	0	0	0	0	0		0		0	0	0	no knowledge	0	0	0	0	0	0	0
school15	2020	F	13	4	0	Negative	0	never	tap	tap	tap	0	0	NA			0	1	0							0	1	0	0	0	0	0		0	0		0		0	0	2	moderate	0	1	0	0	0	0
school15	2020	F	13	4	0	Negative	0	never	well	well	well	0	0	NA			0	0	0		0					0	0	0	0	0	0	0	0	0	0		0		0	0	0	no knowledge	0	0	0	0	0	0	0
school15	2020	F	11	4	0	Negative	0	never	well	well	well	0	0	NA			0	0	0		0					0	0	0	0	0	0	0	0	0	0		0		0	0	0	no knowledge	0	0	0	0	0	0	0
school15	2020	F	14	4	0	Negative	0	never	well	well	well	0	0	NA			0	0	0		0					0	0	0	0	0	0	0		0	0		0		0	0	0	no knowledge	0	0	0	0	0	0	0
school15	2020	F	12	4	0	Negative	0	never	tap	well	well	0	0	NA			0	0	0		0					0	0	0	0	0	0	0	0	0	0		0		0	0	0	no knowledge	0	0	0	0	0	0	0
school15	2020	F	12	4	0	Negative	0	never	tap	tap	tap	0	0	NA			0	1	0							0	0	0	0	0	0	0	0	0	0		0		0	0	1	poor	0	0	0	0	0	0	0
school15	2020	F	11	4	0	Negative	0	never	well	tap	well	0	0	NA			0	0	0		0					0	0	0	0	0	0	0	0	0	0		0		0	0	0	no knowledge	0	0	0	0	0	0	0
school15	2020	M	12	4	0	Negative	0	never	tap	tap	tap	0	0	NA			0	0	0		0					0	0	0	0	0	0	0	0	0	0		0		0	0	0	no knowledge	0	0	0	0	0	0	0
school15	2020	M	12	4	0	Negative	0	never	tap	tap	well	0	0	NA			0	0	0		0					0	0	0	0	0	0	0	0	0	0		0		0	0	0	no knowledge	0	0	0	0	0	0	0
school15	2020	M	12	4	0	Negative	0	never	tap	tap	tap	0	0	NA	0		0	0	0							0	0	0	0	0	0	0	0	0	0		0		0	0	0	no knowledge	0	0	0	0	0	0	0
school15	2020	M	12	4	0	Negative	0	never	well	well	well	0	0	NA			0	1	0							0	0	0	0	0	0	0	0	0	0		0		0	0	1	poor	0	1	0	0	0	0
school15	2020	M	13	4	0	Negative	0	never	tap	tap	river	0	0	NA			0	0	0		0					0	0	0	0	0	0	0	0	0	0		0			0	0	no knowledge	0	1	0	0	0	0
school15	2020	M	14	4	0	Negative	0	never	tap	tap	river	0	0	NA			0	0	0			0				0	0	0	0	0	0	0	0	0	0		0		0	0	0	no knowledge	0	0	0	0	0	0
school15	2020	M	14	4	0	Negative	0	never	tap	tap	tap	0	0	NA			0	0	0		0					0	0	0	0	0	0	0	0	0	0		0		0	0	0	no knowledge	0	0	0	0	0	0	0
school15	2020	M	14	4	0	Negative	0	never	tap	tap	well	0	0	NA			0	1	0							0	0	0	0	0	0	0	0	0	0		0		0	0	1	poor	0	0	0	0	0	0	0
school15	2020	M	14	4	0	Negative	0	never	tap	tap	well	0	0	NA			0	0	0		0					0	0	0	0	0	0	0	0	0	0		0		0	0	0	no knowledge	0	0	0	0	0	0	0
school15	2020	M	13	4	0	Negative	0	never	tap	well	well	0	0	NA			0	0	0		0					0	0	0	0	0	0	0	0	0	0		0		0	0	0	no knowledge	0	0	0	0	0	0	0
school15	2020	M	15	4	0	Negative	0	never	well	well	well	0	0	NA			0	1	0							0	0	0	0	0	0	0	0	0	0		0		0	0	1	poor	0	0	0	0	0	0
school15	2020	M	11	4	0	Negative	0	never	well	well	well	0	0	NA			0	0	0		0					0	0	0	0	0	0	0		0	0		0		0	0	0	no knowledge	0	0	0	0	0	0	0
school15	2020	F	13	5	0	Negative	0	never	tap	well	well	0	0	NA			0	1	0							0	0	0	0	0	0	0	0	0	0		0		0	0	1	poor	0	0	0	0	0	0	0
school15	2020	F	11	5	0	Negative	0	never	tap	tap	well	0	0	NA			0	0	0		0					0	0	0	0	0	0	0	0	0	0		0		0	0	0	no knowledge	0	0	0	0	0	0	0
school15	2020	F	12	5	0	Negative	0	never	tap	well	well	0	0	NA			0	0	0		0					0	0	0	0	0	0	0	0	0	0		0		0	0	0	no knowledge	0	0	0	0	0	0	0
school15	2020	F	13	5	0	Negative	0	never	tap	well	well	0	0	NA			0	0	0		0					0	0	0	0	0	0	0	0	0	0		0		0	0	0	no knowledge	0	0	0	0	0	0	0
school15	2020	F	14	5	0	Negative	0	never	well	tap	tap	1	0	NA			0	1	0							1	0	0	0	0	0	0		0	0		0		0	0	2	moderate	0	0	0	0	0	0	0
school15	2020	F	13	5	0	Negative	0	never	tap	well	well	0	0	NA			0	0	0		0					0	0	0	0	0	0	0	0	0	0		0		0	0	0	no knowledge	0	1	0	0	0	0
school15	2020	F	14	5	0	Negative	0	never	tap	tap	well	0	0	NA			0	1	0							0	0	0	0	0	0	0	0	0	1		0			0	2	moderate	0	1	0	0	0	0
school15	2020	F	13	5	0	Negative	0	never	tap	river	well	0	0	NA			0	1	0							1	0	0	0	0	0	0		0	1		0			0	3	good	0	0	0	0	0	0	0
school15	2020	F	12	5	0	Negative	0	never	well	tap	well	0	0	NA			0	0	0		0					0	0	0	0	0	0	0	0	0	0		0		0	0	0	no knowledge	0	0	0	0	0	0	0
school15	2020	F	13	5	0	Negative	0	never	well	well	well	0	0	NA			0	1	0							0	0	0	0	0	0	0	0	0	0		0		0	0	1	poor	0	0	0	0	0	0	0
school15	2020	F	11	5	0	Negative	0	never	well	well	well	0	0	NA			0	0	0		0					0	0	0	0	0	0	0	0	0	0		0		0	0	0	no knowledge	0	0	0	0	0	0	0
school15	2020	F	13	5	0	Negative	0	never	tap	tap	river	0	0	NA			0	1	0							0	0	0	0	0	0	0	0	0	0		0		0	0	1	poor	0	0	0	0	0	0	0
school15	2020	M	13	5	0	Negative	0	never	tap	river	river	0	0	NA			0	1	0							0	0	0	0	0	0	0	0	0	0		0		0	0	1	poor	0	0	0	0	0	0	0
school15	2020	M	13	5	0	Negative	0	never	tap	tap	tap	0	0	NA			0	1	0							0	1	0	0	0	0	0		0	0		0			0	2	moderate	0	0	0	0	0	0
school15	2020	M	14	5	0	Negative	0	never	well	well	well	0	0	NA			0	1	0							0	0	0	0	0	0	0	0	0	0		0			0	1	poor	0	1	0	0	0	0
school15	2020	M	14	5	0	Negative	0	never	tap	tap	tap	0	0	NA			0	1	0							0	0	0	0	0	0	0	0	0	0		0		0	0	1	poor	0	1	0	0	0	0
school15	2020	M	12	5	0	Negative	0	never	tap	well	tap	1	0	NA			0	1	0							0	0	0	0	0	0	0	0	0	0		0		0	0	1	poor	1	0	0	0	0	0
school15	2020	M	15	5	0	Negative	0	never	tap	tap	tap	0	0	NA			0	1	0					0		0	1	0	0	0	0	0		0	1		1			0	4	good	1	1	0	0	0	0
school15	2020	M	14	5	0	Negative	0	never	well	well	tap	0	0	NA			0	1	0							0	0	0	0	0	0	0		0	0		0			0	1	poor	1	1	0	0	0	0
school15	2020	M	14	5	0	Negative	0	never	tap	well	tap	0	0	NA			0	1	0			0				0	0	0	0	0	0	0		0	0		0		0	0	1	poor	0	0	0	0	0	0
school15	2020	M	13	5	0	Negative	0	never	tap	tap	tap	0	0	NA	0		0	0	0							0	0	0	0	0	0	0	0	0	0		0		0	0	0	no knowledge	0	0	0	0	0	0	0
school15	2020	M	13	5	0	Negative	0	never	tap	well	tap	0	0	NA			0	1	0					0		1	0	0	0	0	0	0		0	1		1			0	4	good	1	1	1	0	0	0
school15	2020	M	14	5	0	Negative	0	never	well	river	well	0	0	NA			0	1	0							0	0	0	0	0	0	0		0.5	0		0			0	1.5	poor	1	1	0	0	0	0
school13	2020	F	11	3	0	Negative	0	twice with no gap	tap	tap	tap	0	0	NA			0	0	0		0					0	0	0	0	0	0	0	0	0	0		0		0	0	0	no knowledge	0	0	0	0	0	0	0
school13	2020	F	10	3	0	Negative	0	twice with no gap	tap	tap	tap	0	0	NA			0	1	0							1	0	0	0	0	0	0		0	0		0		0	0	2	moderate	0	1	0	0	0	0
school13	2020	F	11	3	0	Negative	0	twice with no gap	tap	tap	tap	0	0	NA			0	0	0		0					0	0	0	0	0	0	0	0	0	0		0		0	0	0	no knowledge	0	1	0	0	0	0
school13	2020	F	9	3	0	Negative	0	twice with no gap	tap	tap	tap	0	0	NA			0	0	0		0					0	0	0	0	0	0	0	0	0	0		0		0	0	0	no knowledge	0	0	0	0	0	0	0
school13	2020	F	9	3	0	Negative	0	twice with no gap	tap	tap	tap	0	0	NA			0	1	0							1	0	0	0	0	0	0		0	0		0		0	0	2	moderate	0	1	0	0	0	0
school13	2020	F	12	3	0	Negative	0	twice with no gap	tap	tap	river	0	0	NA			0	1	0							1	0	0	0	0	0	0		0	0		0			0	2	moderate	0	1	0	0	0	0
school13	2020	F	10	3	0	Negative	0	twice with no gap	tap	tap	tap	0	0	NA			0	1	0							1	0	0	0	0	0	0		0	1		0			0	3	good	0	1	0	0	0	0
school13	2020	F	10	3	0	Negative	0	twice with no gap	river	tap	tap	0	0	NA			0	1	0							0	0	0	0	0	0	0	0	0	0		0		0	0	1	poor	0	1	0	0	0	0
school13	2020	F	10	3	0	Negative	0	twice with no gap	well	tap	river	0	0	NA			0	1	0							0	0	0	0	0	0	0	0	0	0		0		0	0	1	poor	0	0	0	0	0	0	0
school13	2020	F	10	3	0	Negative	0	twice with no gap	tap	tap	river	0	0	NA			0	1	0							1	0	0	0	0	0	0		0	0		0		0	0	2	moderate	1	1	1	0	0	0
school13	2020	F	12	3	0	Negative	0	twice with no gap	well	well	well	0	0	NA			0	1	0							1	0	0	0	0	0	0		0	0		0		0	0	2	moderate	0	1	0	0	0	0
school13	2020	M	11	3	0	Negative	0	twice with no gap	tap	tap	tap	0	0	NA			0	1	0							1	0	0	0	0	0	0		0	0		0		0	0	2	moderate	0	1	0	0	0	0
school13	2020	M	11	3	0	Negative	0	twice with no gap	tap	tap	tap	0	0	NA			0	1	0							0	0	0	0	0	0	0	0	0	0		0		0	0	1	poor	0	0	0	0	0	0	0
school13	2020	M	12	3	0	Negative	0	twice with no gap	tap	tap	tap	0	0	NA			0	1	0							1	0	0	0	0	0	0		0	0		0		0	0	2	moderate	0	1	0	0	0	0
school13	2020	M	12	3	0	Negative	0	twice with no gap	tap	well	well	0	0	NA			0	1	0							1	0	0	0	0	0	0		0	0		0		0	0	2	moderate	0	1	0	0	0	0
school13	2020	M	10	3	0	Negative	0	twice with no gap	tap	tap	well	0	0	NA			0	1	0							0	0	0	0	0	0	0	0	0	0		0		0	0	1	poor	0	0	0	0	0	0
school13	2020	M	10	3	0	Negative	0	twice with no gap	river	river	well	0	0	NA			0	1	0							0	0	0	0	0	0	0	0	0	0		0		0	0	1	poor	0	1	0	0	0	0
school13	2020	M	12	3	0	Negative	0	twice with no gap	tap	tap	tap	0	0	NA			0	1	0							0	0	0	0	0	0	0	0	0	0		0		0	0	1	poor	0	1	0	0	0	0
school13	2020	M	12	3	0	Negative	0	twice with no gap	tap	tap	tap	0	0	NA			0	1	0							0	0	0	0	0	0	0	0	0	0		0		0	0	1	poor	0	1	0	0	0	0
school13	2020	M	13	3	0	Negative	0	twice with no gap	tap	tap	tap	0	0	NA			0	1	0							1	0	0	0	0	0	0		0	0		0		0	0	2	moderate	0	1	0	0	0	0
school13	2020	M	10	3	0	Negative	0	twice with no gap	river	river	tap	0	0	NA			0	1	0							1	0	0	0	0	0	0		0	0		0		0	0	2	moderate	0	1	0	0	0	0
school13	2020	M	11	3	0	Negative	0	twice with no gap	tap	tap	tap	0	0	NA			0	1	0							0	0	0	0	0	0	0	0	0	0		0		0	0	1	poor	0	1	0	0	0	0
school13	2020	F	10	4	0	Negative	0	twice with no gap	tap	tap	well	0	0	NA			0	1	0				0			0	0	0	0	0	0	0		0	0		0		0	0	1	poor	0	1	0	0	0	0
school13	2020	F	10	4	0	Negative	0	twice with no gap	tap	tap	tap	0	0	NA			0	1	0			0				0	0	0	0	0	0	0	0	0	0		0			1	2	moderate	0	1	0	0	0	0
school13	2020	F	10	4	0	Negative	0	twice with no gap	tap	well	well	0	0	NA		0	0	0	0				0			0	0	0	0	0	0	0		0	0		0		0	0	0	no knowledge	0	1	0	0	0	0
school13	2020	F	10	4	0	Negative	0	twice with no gap	tap	tap	tap	0	0	NA			0	1	0			1				0	0	0	0	0	0	0	0	0	0		0		0	0	2	moderate	0	1	0	0	0	0
school13	2020	F	13	4	0	Negative	0	twice with no gap	tap	tap	tap	0	0	NA	0		0	1	0					0		0	0	0	0	0	0	0		0	0		0		0	0	1	poor	1	0	0	0	0	0
school13	2020	F	12	4	0	Negative	0	twice with no gap	tap	well	well	0	0	NA			0	1	0					0		0	0	0	0	0	0	0		0	0		0		0	0	1	poor	0	1	0	0	0	0
school13	2020	F	12	4	0	Negative	0	twice with no gap	well	tap	tap	0	0	NA			0	0	0			1		0		0	0	0	0	0	0	0		0	0		0			0	1	poor	1	0	0	0	0	0
school13	2020	F	11	4	0	Negative	0	twice with no gap	tap	well	tap	0	0	NA			0	1	0							0	0	0	0	0	0	0	0	0	0		0		0	0	1	poor	1	0	0	0	0	0
school13	2020	F	12	4	0	Negative	0	twice with no gap	well	well	well	0	0	NA			0	1	0							0	0	0	0	0	0	0	0	0	0		0		0	0	1	poor	0	0	0	0	0	0	0
school13	2020	F	10	4	0	Negative	0	twice with no gap	well	tap	tap	0	0	NA			0	1	0					0		1	0	0	0	0	0	0		0	0		0		0	0	2	moderate	0	0	0	0.5	0	0
school13	2020	F	10	4	0	Negative	0	twice with no gap	well	tap	well	0	0	NA			0	1	0							0	0	0	0	0	0	0	0	0	0		0		0	0	1	poor	0	1	0	0	0	0
school13	2020	F	11	4	0	Negative	0	twice with no gap	tap	tap	well	0	0	NA			0	1	0			1				0	0	0	0	0	0	0	0	0	0		0		0	0	2	moderate	0	0	0	0	0	0	0
school13	2020	F	12	4	0	Negative	0	twice with no gap	well	well	tap	0	0	NA			0	1	0							0	0	0	0	0	0	0	0	0	0		0		0	0	1	poor	0	1	0	0	0	0
school13	2020	M	13	4	0	Negative	0	twice with no gap	tap	tap	tap	0	0	NA			0	1	0							0	0	0	0	0	0	0	0	0	0		0		0	0	1	poor	0	0	0	0	0	0	0
school13	2020	M	11	4	0	Negative	0	twice with no gap	tap	tap	well	0	0	NA			0	1	0				0			0	0	0	0	0	0	0		0	0		0		0	0	1	poor	0	0	0	0	0	0	0
school13	2020	M	12	4	0	Negative	0	twice with no gap	tap	well	well	0	0	NA			0	1	0							0	0	0	0	0	0	0	0	0	0		0			0	1	poor	1	1	0	0	0	0
school13	2020	M	12	4	0	Negative	0	twice with no gap	tap	tap	tap	0	0	NA			0	1	0							0	0	0	0	0	0	0	0	0	0		0		0	0	1	poor	0	0	0	0	0	0	0
school13	2020	M	11	4	0	Negative	0	twice with no gap	tap	tap	tap	0	0	NA			0	1	0							0	0	0	0	0	0	0	0	0	0		0		0	0	1	poor	0	1	0	0	0	0
school13	2020	M	14	4	0	Negative	0	twice with no gap	well	tap	well	0	0	NA			0	1	0							0	0	0	0	0	0	0	0	0	0		0		0	0	1	poor	0	0	0	0	0	0	0
school13	2020	M	12	4	0	Negative	0	twice with no gap	well	tap	well	0	0	NA			0	1	0							0	0	0	0	0	0	0	0	0	0		0		0	0	1	poor	0	1	0	0	0	0
school13	2020	M	12	4	0	Negative	0	twice with no gap	tap	tap	well	0	0	NA			0	1	0							0	0	0	0	0	0	0	0	0	0		0		0	0	1	poor	0	1	0	0	0	0
school13	2020	M	12	4	0	Negative	0	twice with no gap	tap	tap	tap	0	0	NA			0	1	0							0	0	0	0	0	0	0	0	0	0		0		0	0	1	poor	0	1	0	0	0	0
school13	2020	M	14	4	0	Negative	0	twice with no gap	tap	tap	tap	0	0	NA			0	1	0							0	0	0	0	0	0	0	0	0	0		0		0	0	1	poor	0	0	0	0	0	0	0
school13	2020	M	14	4	0	Negative	0	twice with no gap	river	river	tap	0	0	NA			0	1	0							0	0	0	0	0	0	0	0	0	0		0		0	0	1	poor	0	0	0	0	0	0
school13	2020	M	13	4	0	Negative	0	twice with no gap	tap	tap	tap	0	0	NA			0	1	0							1	0	0	0	0	0	0		0	0		0		0	0	2	moderate	0	1	0	0	0	0
school13	2020	F	12	5	0	Negative	0	twice with no gap	tap	tap	tap	0	0	NA			0	1	0							1	0	0	0	0	0	0		0	0		0			0	2	moderate	1	0	0	0	0	0
school13	2020	F	13	5	0	Negative	0	twice with no gap	tap	tap	tap	0	0	NA			0	0	0			0				0	0	0	0	0	0	0	0	0	0		0		0	0	0	no knowledge	1	0	0	0	0	0
school13	2020	F	12	5	0	Negative	0	twice with no gap	tap	tap	tap	0	0	NA			0	1	0							0	0	0	0	0	0	0	0	0	0		0		0	0	1	poor	1	0	0	0	0	0
school13	2020	F	12	5	0	Negative	0	twice with no gap	tap	tap	tap	0	0	NA			0	0	0			1				0	0	0	0	0	0	0	0	0	0		0		0	0	1	poor	0	0	0	0	0	0	0
school13	2020	F	14	5	0	Negative	0	twice with no gap	well	well	well	0	0	NA			0	1	0							0	0	0	0	0	0	0	0	0	0		0		0	0	1	poor	0	0	0	0	0	0	0
school13	2020	F	13	5	0	Negative	0	twice with no gap	tap	tap	tap	0	0	NA			0	0	0		0					0	0	0	0	0	0	0	0	0	0		0		0	0	0	no knowledge	0	0	0	0	0	0	0
school13	2020	F	15	5	0	Negative	0	twice with no gap	tap	tap	tap	0	0	NA			0	0	0			0				0	0	0	0	0	0	0	0	0	0		0		0	0	0	no knowledge	0	0	0	0	0	0
school13	2020	F	13	5	0	Negative	0	twice with no gap	tap	well	tap	0	0	NA			0	1	0							0	0	0	0	0	0	0	0	0	0		0		0	0	1	poor	0	0	0	0	0	0	0
school13	2020	F	13	5	0	Negative	0	twice with no gap	tap	tap	tap	0	0	NA			0	0	0		0					0	0	0	0	0	0	0	0	0	0		0		0	0	0	no knowledge	0	0	0	0	0	0	0
school13	2020	F	14	5	0	Negative	0	twice with no gap	well	river	well	0	0	NA			0	1	0							0	0	0	0	0	0	0	0	0	0		0		0	0	1	poor	0	0	0	0	0	0
school13	2020	F	12	5	0	Negative	0	twice with no gap	tap	river	river	0	0	NA			0	1	0							0	0	0	0	0	0	0	0	0	0		0		0	0	1	poor	1	0	0	0	0	0
school13	2020	M	13	5	0	Negative	0	twice with no gap	well	well	well	0	0	NA			0	1	0							0	0	0	0	0	0	0		0	0		0		0	0	1	poor	0	1	0	0	0	0
school13	2020	M	13	5	0	Negative	0	twice with no gap	well	well	well	0	0	NA			0	1	0							0	0	0	0	0	0	0		0	0		0			0	1	poor	1	0	0	0	0	0
school13	2020	M	13	5	0	Negative	0	twice with no gap	tap	tap	well	0	0	NA			0	1	0							0	0	0	0	0	0	0	0	0	0		0		0	0	1	poor	1	0	0	0	0	0
school13	2020	M	13	5	0	Negative	0	twice with no gap	well	well	well	0	0	NA			0	1	0							0	0	0	0	0	0	0		0	0		0		0	0	1	poor	0	0	0	0	0	0	0
school13	2020	M	14	5	0	Negative	0	twice with no gap	tap	well	well	0	0	NA			0	1	0							0	0	0	0	0	0	0	0	0	0		0			0	1	poor	0	0	0	0	0	0
school13	2020	M	14	5	0	Negative	0	twice with no gap	tap	river	tap	0	0	NA			0	0	0			0				0	0	0	0	0	0	0	0	0	0		0		0	0	0	no knowledge	0	0	0	0	0	0	0
school13	2020	M	13	5	0	Negative	0	twice with no gap	tap	tap	tap	0	0	NA			0	1	0							0	0	0	0	0	0	0	0	0	0		0		0	0	1	poor	0	0	0	0	0	0	0
school13	2020	M	13	5	0	Negative	0	twice with no gap	tap	tap	tap	0	0	NA			0	1	0					0		0	0	0	0	0	0	0		0	0		0		0	0	1	poor	0	0	0	0	0	0
school13	2020	M	14	5	0	Negative	0	twice with no gap	well	tap	tap	0	0	NA			0	1	0							0	0	0	0	0	0	0		0	0		0		0	0	1	poor	0	0	0	0	0	0	0
school10	2020	F	10	3	0	Negative	0	never	well	well	well	0	0	NA			0	1	0							1	0	0	0	0	0	0		0	0		0		0	0	2	moderate	0	1	0	0	0	0
school10	2020	F	10	3	0	Negative	0	never	tap	tap	tap	0	0	NA			0	1	0							1	0	0	0	0	0	0		0	1		0			0	3	good	0	1	0	0	0	0
school10	2020	F	9	3	0	Negative	0	never	well	well	well	0	0	NA			0	1	0							1	0	0	0	0	0	0		0	0		0		0	0	2	moderate	0	1	0	0	0	0
school10	2020	F	11	3	0	Negative	0	never	well	well	well	0	0	NA			0	0	0		0					0	0	0	0	0	0	0	0	0	0		0		0	0	0	no knowledge	0	0	0	0	0	0	0
school10	2020	F	10	3	0	Negative	0	never	well	well	well	0	0	NA			0	1	0							1	0	0	0	0	0	0		0	0		0		0	0	2	moderate	0	0	0	0	0	0	0
school10	2020	F	10	3	0	Negative	0	never	well	well	well	0	0	NA			0	1	0							1	0	0	0	0	0	0		0	0		0		0	0	2	moderate	0	0	0	0	0	0	0
school10	2020	F	10	3	0	Negative	0	never	well	well	well	0	0	NA			0	1	0							1	0	0	0	0	0	0		0	1		0			0	3	good	0	1	0	0	0	0
school10	2020	F	9	3	0	Negative	0	never	well	well	well	0	0	NA			0	1	0							1	0	0	0	0	0	0		0	0		0		0	0	2	moderate	0	0	0	0	0	0	0
school10	2020	F	10	3	0	Negative	0	never	well	well	well	0	0	NA			0	1	0							0	1	0	0	0	0	0		0	0		0		0	0	2	moderate	0	0	0	0	0	0	0
school10	2020	F	12	3	0	Negative	0	never	tap	tap	well	0	0	NA			0	1	0							0	1	0	0	0	0	0		0	1		0			0	3	good	0	1	0	0	0	0
school10	2020	F	9	3	0	Negative	0	never	tap	tap	tap	0	0	NA			0	1	0							1	0	0	0	0	0	0		0	1		0			0	3	good	0	1	0	0	0	0
school10	2020	F	9	3	0	Negative	0	never	well	well	well	0	0	NA			0	1	0							1	0	0	0	0	0	0		0	1		0			0	3	good	0	0	0	0	0	0	0
school10	2020	F	11	3	0	Negative	0	never	well	well	well	0	0	NA			0	1	0							1	0	0	0	0	0	0		0	0		0		0	0	2	moderate	0	1	0	0	0	0
school10	2020	M	10	3	0	Negative	0	never	well	tap	tap	0	0	NA			0	1	0							1	0	0	0	0	0	0		0	0		0		0	0	2	moderate	1	0	0	0	0	0
school10	2020	M	11	3	0	Negative	0	never	well	tap	tap	0	0	NA			0	1	0							1	0	0	0	0	0	0		0	0		0			0	2	moderate	1	0	0	0	0	0
school10	2020	M	11	3	0	Negative	0	never	tap	tap	tap	0	0	NA			0	1	0					0		0	1	0	0	0	0	0		0	0		0		0	0	2	moderate	0	0	1	0	0	0
school10	2020	M	10	3	0	Negative	0	never	tap	tap	tap	0	0	NA			0	1	0					0		1	0	0	0	0	0	0		0	0		0		0	0	2	moderate	0	0	0	0	0	0	0
school10	2020	M	10	3	0	Negative	0	never	well	well	well	0	0	NA			0	1	0							0	1	0	0	0	0	0		0	0		0			0	2	moderate	0	0	0	0	0	0	0
school10	2020	M	10	3	0	Negative	0	never	well	well	well	0	0	NA			0	1	0					0		0	1	0	0	0	0	0		0	0		0		0	0	2	moderate	0	1	0	0	0	0
school10	2020	M	11	3	0	Negative	0	never	well	well	well	0	0	NA			0	1	0					0		1	0	0	0	0	0	0		0	0		0		0	0	2	moderate	0	1	0	0	0	0
school10	2020	M	12	3	0	Negative	0	never	well	tap	tap	0	0	NA			0	1	0							1	0	0	0	0	0	0		0	0		0		0	0	2	moderate	0	1	0	0	0	0
school10	2020	M	12	3	0	Negative	0	never	well	well	well	0	0	NA			0	1	0					0		0	0	0	0	0	0	0		0	0		0		0	0	1	poor	0	1	0	0	0	0
school10	2020	M	11	3	0	Negative	0	never	well	well	well	0	0	NA			0	1	0							1	0	0	0	0	0	0		0	0		0		0	0	2	moderate	0	0	0	0	0	0	0
school10	2020	M	10	3	0	Negative	0	never	well	well	well	0	0	NA			0	1	0							1	0	0	0	0	0	0		0	0		0		0	0	2	moderate	0	0	0	0	0	0	0
school10	2020	M	10	3	0	Negative	0	never	well	well	well	0	0	NA			0	1	0					0		1	0	0	0	0	0	0		0	0		0		0	0	2	moderate	0	0	0	0	0	0	0
school10	2020	F	11	4	0	Negative	0	never	tap	tap	tap	0	0	NA			0	1	0							0	1	0	0	0	0	0		0	0		0		0	0	2	moderate	0	1	0	0	0	0
school10	2020	F	11	4	0	Negative	0	never	tap	tap	tap	0	0	NA			0	1	0							0	0	0	0	0	0	0	0	0	0		0		0	0	1	poor	0	0	0	0	0	0	0
school10	2020	F	12	4	0	Negative	0	never	tap	tap	tap	0	0	NA			0	1	0							0	0	0	0	0	0	0	0	0	1		0			0	2	moderate	0	1	0	0	0	0
school10	2020	F	11	4	0	Negative	0	never	well	tap	well	0	0	NA			0	1	0							0	0	0	0	0	0	0	0	0	1		0			0	2	moderate	0	0	0	0	0	0	0
school10	2020	F	11	4	0	Negative	0	never	tap	tap	tap	1	0	NA			0	1	0							0	0	0	0	0	0	0	0	0	1		0			0	2	moderate	0	0	0	0	0	0	0
school10	2020	F	11	4	0	Negative	0	never	tap	tap	tap	0	0	NA			0	1	0							0	0	0	0	0	0	0	0	0	0		0		0	0	1	poor	0	0	0	0	0	0	0
school10	2020	F	10	4	0	Negative	0	never	tap	tap	tap	0	0	NA			0	1	0							0	0	0	0	0	0	0	0	0	1		0			0	2	moderate	0	0	0	0	0	0	0
school10	2020	F	10	4	0	Negative	0	never	tap	tap	well	0	0	NA			0	1	0							0	0	0	0	0	0	0	0	0	1		0			0	2	moderate	0	0	0	0	0	0	0
school10	2020	F	10	4	0	Negative	0	never	tap	tap	tap	0	0	NA			0	1	0							0	0	0	0	0	0	0	0	0	0		0		0	0	1	poor	0	0	0	0	0	0	0
school10	2020	F	10	4	0	Negative	0	never	tap	tap	tap	0	0	NA			0	1	0							0	0	0	0	0	0	0	0	0	1		0		0	0	2	moderate	0	0	0	0	0	0	0
school10	2020	F	11	4	0	Negative	0	never	tap	tap	tap	0	0	NA			0	1	0							0	0	0	0	0	0	0	0	0	0		0		0	0	1	poor	0	0	0	0	0	0	0
school10	2020	F	11	4	0	Negative	0	never	tap	tap	tap	0	0	NA			0	1	0							0	0	0	0	0	0	0	0	0	1		0			0	2	moderate	0	0	0	0	0	0	0
school10	2020	F	11	4	0	Negative	0	never	well	tap	well	0	0	NA			0	1	0							0	0	0	0	0	0	0	0	0	0	0	0			0	1	poor	0	0	0	0	0	0	0
school10	2020	M	13	4	0	Negative	0	never	well	tap	well	0	0	NA			0	0	0		0					0	0	0	0	0	0	0	0	0	0		0		0	0	0	no knowledge	0	0	0	0	0	0	0
school10	2020	M	12	4	0	Negative	0	never	well	well	tap	0	0	NA			0	1	0							0	0	0	0	0	0	0	0	0	0		0		0	0	1	poor	0	0	0	0	0	0	0
school10	2020	M	11	4	0	Negative	0	never	tap	tap	tap	0	0	NA			0	0	0		0					0	0	0	0	0	0	0	0	0	0		0		0	0	0	no knowledge	0	0	0	0	0	0	0
school10	2020	M	11	4	0	Negative	0	never	tap	tap	well	0	0	NA			0	0	0		0					0	0	0	0	0	0	0	0	0	0		0		0	0	0	no knowledge	0	0	0	0	0	0	0
school10	2020	M	13	4	0	Negative	0	never	well	tap	well	0	0	NA			0	0	0		0					0	0	0	0	0	0	0	0	0	0		0		0	0	0	no knowledge	0	0	0	0	0	0	0
school10	2020	M	12	4	0	Negative	0	never	tap	tap	tap	0	0	NA			0	0	0		0					0	0	0	0	0	0	0	0	0	0		0		0	0	0	no knowledge	0	0	0	0	0	0	0
school10	2020	M	10	4	0	Negative	0	never	well	tap	well	0	0	NA			0	0	0		0					0	0	0	0	0	0	0	0	0	1		0			0	1	poor	0	0	0	0	0	0	0
school10	2020	M	13	4	0	Negative	0	never	tap	tap	tap	0	0	NA			0	0	0		0					0	0	0	0	0	0	0	0	0	0		0		0	0	0	no knowledge	0	0	0	0	0	0	0
school10	2020	M	12	4	0	Negative	0	never	well	well	well	0	0	NA			0	0	0		0					0	0	0	0	0	0	0	0	0	0		0		0	0	0	no knowledge	0	0	0	0	0	0	0
school10	2020	M	10	4	0	Negative	0	never	well	well	well	0	0	NA			0	0	0		0					0	0	0	0	0	0	0	0	0	0		0		0	0	0	no knowledge	0	0	0	0	0	0	0
school10	2020	M	12	4	0	Negative	0	never	well	well	well	0	0	NA			0	0	0		0					0	0	0	0	0	0	0	0	0	0		0		0	0	0	no knowledge	0	0	0	0	0	0	0
school10	2020	M	13	4	0	Negative	0	never	well	well	well	0	0	NA			0	0	0		0					0	0	0	0	0	0	0	0	0	0		0		0	0	0	no knowledge	0	0	0	0	0	0	0
school10	2020	F	13	5	0	Negative	0	never	tap	tap	well	0	0	NA			0	1	0							1	0	0	0	0	0	0		0	0		0		0	0	2	moderate	0	1	0	0	0	0
school10	2020	F	13	5	0	Negative	0	never	tap	tap	tap	0	0	NA			0	1	0							0	0	0	0	0	0	0	0	0	1		0			0	2	moderate	0	0	0	0	0	0	0
school10	2020	F	15	5	0	Negative	0	never	tap	well	well	0	0	NA			0	1	0							0	0	0	0	0	0	0	0	0	0		0		0	0	1	poor	1	0	0	0	0	0
school10	2020	F	13	5	0	Negative	0	never	tap	tap	tap	0	0	NA			0	1	0							0	0	0	0	0	0	0	0	0	0		0		0	0	1	poor	1	0	0	0	0	0
school10	2020	F	13	5	0	Negative	0	never	tap	well	well	0	0	NA			0	1	0							1	0	0	0	0	0	0		0	1		0			0	3	good	1	0	0	0	0	0
school10	2020	F	13	5	0	Negative	0	never	well	well	well	0	0	NA			0	1	0							0	0	0	0	0	0	0	0	0	1		0			0	2	moderate	0	0	0	0	0	0	0
school10	2020	F	13	5	0	Negative	0	never	tap	tap	tap	0	0	NA			0	1	0							0	1	0	0	0	0	0		0	0		0		0	0	2	moderate	0	0	0	0	0	0	0
school10	2020	F	12	5	0	Negative	0	never	tap	tap	tap	0	0	NA			0	1	0							1	0	0	0	0	0	0		0	1		0			0	3	good	1	0	0	0	0	0
school10	2020	F	14	5	0	Negative	0	never	tap	tap	tap	0	0	NA			0	1	0							0	0	0	0	0	0	0	0	0	0		0		0	0	1	poor	0	1	0	0	0	0
school10	2020	F	15	5	0	Negative	0	never	well	well	well	0	0	NA			0	1	0							1	0	0	0	0	0	0		0	0		0			0	2	moderate	0	1	0	0	0	0
school10	2020	F	13	5	0	Negative	0	never	well	well	well	0	0	NA			0	0	0			0				0	0	0	0	0	0	0	0	0	0		0			0	0	no knowledge	0	1	0	0	0	0
school10	2020	F	14	5	0	Negative	0	never	tap	tap	tap	0	0	NA			0	1	0							0	0	0	0	0	0	0	0	0	0		0			0	1	poor	0	0	0	0	0	0
school10	2020	M	14	5	0	Negative	0	never	tap	tap	tap	0	0	NA			0	1	0							1	0	0	0	0	0	0		0	1		0			0	3	good	1	0	0	0	0	0
school10	2020	M	12	5	0	Negative	0	never	well	tap	well	0	0	NA			0	1	0							1	0	0	0	0	0	0		0	1		0			0	3	good	0	1	0	0	0	0
school10	2020	M	16	5	0	Negative	0	never	well	well	well	0	0	NA			0	1	0							1	0	0	0	0	0	0		0	0		0			0	2	moderate	0	1	0	0	1	0
school10	2020	M	13	5	0	Negative	0	never	well	well	well	0	0	NA			0	1	0							0	0	0	0	0	0	0		0	0		1			0	2	moderate	0	1	0	0	0	0
school10	2020	M	12	5	0	Negative	0	never	tap	well	tap	0	0	NA			0	1	0							1	0	0	0	0	0	0		0	1		0			0	3	good	1	1	0	0	0	0
school10	2020	M	11	5	0	Negative	0	never	tap	tap	tap	0	0	NA			0	1	0							0	0	0	0	0	0	0		0	1		0			0	2	moderate	0	1	0	0	0	0
school10	2020	M	11	5	0	Negative	0	never	tap	well	tap	0	0	NA			0	1	0							1	0	0	0	0	0	0		0	1		0			0	3	good	0	1	0	0	0	0
school10	2020	M	15	5	0	Negative	0	never	tap	tap	well	0	0	NA			0	1	0							1	0	0	0	0	0	0		0	1		0			0	3	good	1	1	0	0	0	0
school10	2020	M	13	5	0	Negative	0	never	tap	tap	tap	0	0	NA			0	1	0			1				1	0	0	0	0	0	0		0	1		0			0	4	good	0	1	0	0	0	0
school10	2020	M	12	5	0	Negative	0	never	tap	tap	tap	0	0	NA			0	1	0							0	0	0	0	0	0	0		0	1		0			0	2	moderate	0	0	0	0	0	0
school10	2020	M	15	5	0	Negative	0	never	tap	tap	tap	0	0	NA			0	1	0							0	0	0	0	0	0	0	0	0	1		0			0	2	moderate	0	1	0	0	0	0
school10	2020	M	14	5	0	Negative	0	never	tap	tap	tap	0	0	NA			0	1	0							0	0	0	0	0	0	0		1	1		0			0	3	good	0	1	0	0	0	0
school1	2020	F	10	3	0	Negative	0	once	tap	tap	tap	0	0	NA			0	1	0							0	0	0	0	0	0	0	0	0	0		0		0	0	1	poor	0	1	0	0	0	0
school1	2020	F	11	3	0	Negative	0	once	tap	tap	tap	0	0	NA			0	1	0							0	0	0	0	0	0	0		0	0		0		0	0	1	poor	0	1	0	0	0	0
school1	2020	F	10	3	0	Negative	0	once	tap	tap	tap	0	0	NA			0	1	0							0	1	0	0	0	0	0		0	0		0		0	0	2	moderate	1	1	0	0	0	0
school1	2020	F	10	3	0	Negative	0	once	tap	tap	tap	0	0	NA			0	0	0		0					0	0	0	0	0	0	0	0	0	0		0		0	0	0	no knowledge	1	1	0	0	0	0
school1	2020	F	10	3	0	Negative	0	once	tap	tap	tap	0	0	NA			0	0	0		0					0	0	0	0	0	0	0	0	0	0		0		0	0	0	no knowledge	0	1	0	0	0	0
school1	2020	F	9	3	0	Negative	0	once	tap	tap	tap	0	0	NA			0	1	0							0	0	0	0	0	0	0	0	0	0		0			0	1	poor	0	0	0	0	0	0	0
school1	2020	F	9	3	NA	NA	NA	once	tap	tap	tap	0	0	NA			0	1	0					0		0	0	0	0	0	0	0		0	0		0		0	0	1	poor	1	1	0	0	0	0
school1	2020	F	10	3	0	Negative	0	once	tap	tap	tap	0	0	NA			0	1	0							0	0	0	0	0	0	0	0	0	0		0		0	0	1	poor	0	0	0	0	0	0	0
school1	2020	F	9	3	0	Negative	0	once	tap	tap	tap	0	0	NA			0	1	0							0	0	0	0	0	0	0	0	0	0		0		0	0	1	poor	0	1	0	0	0	0
school1	2020	F	10	3	0	Negative	0	once	tap	tap	tap	0	0	NA			0	0	0		0					0	0	0	0	0	0	0	0	0	0		0		0	0	0	no knowledge	1	0	1	0	0	0
school1	2020	F	9	3	0	Negative	0	once	tap	tap	tap	0	0	NA			0	0	1		0					0	0	0	0	0	0	0	0	0	0		0		0	0	1	poor	0	0	0	0	0	0	0
school1	2020	M	10	3	0	Negative	0	once	tap	tap	tap	0	0	NA			0	0	0		0					0	0	0	0	0	0	0	0	0	0		0		0	0	0	no knowledge	1	0	0	0	0	0
school1	2020	M	10	3	0	Negative	0	once	tap	tap	tap	0	0	NA			0	0	0		0					0	0	0	0	0	0	0	0	0	0		0		0	0	0	no knowledge	0	0	0	0	0	0	0
school1	2020	M	13	3	0	Negative	0	once	tap	other	tap	0	0	NA			0	0	0		0					0	0	0	0	0	0	0	0	0	0		0		0	0	0	no knowledge	0	0	0	0	0	0	0
school1	2020	M	10	3	0	Negative	0	once	tap	tap	tap	0	0	NA			0	0	0		0					0	0	0	0	0	0	0	0	0	1		0			0	1	poor	1	0	0	0	0	0
school1	2020	M	9	3	0	Negative	0	once	tap	tap	tap	0	0	NA			0	1	0							0	0	0	0	0	0	0	0	0	0		0		0	0	1	poor	1	0	0	0	0	0
school1	2020	M	10	3	0	Negative	0	once	tap	tap	tap	0	0	NA			0	1	0							0	0	0	0	0	0	0	0	0	0		0		0	0	1	poor	0	0	0	0	0	0	0
school1	2020	M	11	3	0	Negative	0	once	tap	tap	tap	0	0	NA			0	0	0		0					0	0	0	0	0	0	0	0	0	0		0		0	0	0	no knowledge	1	0	0	0	0	0
school1	2020	M	11	3	1	Heavy-intensity infection	104	once	river	other	tap	0	0	NA			0	0	0			0				0	0	0	0	0	0	0	0	0	0		0		0	0	0	no knowledge	0	0	0	0	0	0
school1	2020	M	12	3	0	Negative	0	once	well	well	well	0	0	NA			0	1	0							0	0	0	0	0	0	0	0	0	1		0			0	2	moderate	0	1	0	0	0	0
school1	2020	M	11	3	0	Negative	0	once	tap	tap	tap	0	0	NA			0	1	0							0	0	0	0	0	0	0	0	0	0		0		0	0	1	poor	0	0	0	0	0	0	0
school1	2020	F	10	4	0	Negative	0	once	tap	tap	tap	0	0	NA			0	1	0							0	0	0	0	0	0	0		0	0		0		0	0	1	poor	0	1	0	0	0	0
school1	2020	F	13	4	0	Negative	0	once	tap	tap	tap	0	0	NA			0	0	0		0					0	0	0	0	0	0	0		0	0		0		0	0	0	no knowledge	0	0	0	0	0	0	0
school1	2020	F	12	4	0	Negative	0	once	tap	tap	tap	0	0	NA			0	1	0							0	0	0	0	0	0	0	0	0	0		0		0	0	1	poor	1	0	0	0	0	0
school1	2020	F	12	4	0	Negative	0	once	tap	well	well	0	0	NA			0	1	0							0	0	0	0	0	0	0	0	0	0		0		0	0	1	poor	0	1	0	0	0	0
school1	2020	F	11	4	0	Negative	0	once	tap	tap	tap	0	0	NA			0	1	0							0	0	0	0	0	0	0	0	0	0		0		0	0	1	poor	0	1	0	0	0	0
school1	2020	F	11	4	0	Negative	0	once	tap	tap	tap	0	0	NA			0	1	0							1	0	0	0	0	0	0		0	1		0			0	3	good	0	1	0	0	0	0
school1	2020	F	13	4	0	Negative	0	once	river	tap	tap	0	0	NA			0	1	0							0	0	0	0	0	0	0	0	0	1		0			0	2	moderate	1	0	0	0	0	0
school1	2020	F	13	4	0	Negative	0	once	tap	tap	tap	0	0	NA			0	0	0			0				0	0	0	0	0	0	0	0	0	0		0		0	0	0	no knowledge	0	0	0	0	0	0	0
school1	2020	F	11	4	0	Negative	0	once	tap	tap	tap	0	0	NA			0	1	0							1	0	0	0	0	0	0		0	0		0		0	0	2	moderate	0	0	0	0	0	0	0
school1	2020	F	10	4	0	Negative	0	once	tap	tap	tap	0	0	NA			0	0	0		0					0	0	0	0	0	0	0	0	0	0		0			0	0	no knowledge	0	0	0	0	0	0	0
school1	2020	F	11	4	0	Negative	0	once	tap	tap	tap	0	0	NA			0	0	0		0					0	0	0	0	0	0	0	0	0	0		0		0	0	0	no knowledge	0	0	0	0	0	0	0
school1	2020	F	11	4	0	Negative	0	once	tap	tap	tap	0	0	NA			0	1	0							0	0	0	0	0	0	0	0	0	0		0			0	1	poor	0	0	0	0	0	0	0
school1	2020	F	11	4	0	Negative	0	once	tap	tap	tap	0	0	NA			0	1	0							0	0	0	0	0	0	0	0	0	0		0			0	1	poor	0	0	0	0	0	0	0
school1	2020	M	11	4	0	Negative	0	once	tap	tap	tap	0	0	NA			0	1	0							0	0	0	0	0	0	0	0	0	0		0			0	1	poor	0	0	0	0	0	0	0
school1	2020	M	11	4	0	Negative	0	once	tap	tap	tap	0	0	NA			0	1	0							0	0	0	0	0	0	0	0	0	0		0			0	1	poor	0	0	0	0	0	0	0
school1	2020	M	13	4	0	Negative	0	once	tap	tap	tap	0	0	NA			0	1	0							0	1	0	0	0	0	0		0	1		0			0	3	good	0	0	0	0	0	0	0
school1	2020	M	11	4	0	Negative	0	once	tap	well	tap	0	0	NA			0	1	0							1	0	0	0	0	0	0		0	1		0			0	3	good	0	0	0	0	0	0	0
school1	2020	M	13	4	0	Negative	0	once	well	well	well	0	0	NA			0	1	0							1	0	0	0	0	0	0		0	1		0			0	3	good	0	1	0	0	0	0
school1	2020	M	13	4	0	Negative	0	once	tap	tap	tap	0	0	NA			0	1	0							0	0	0	0	0	0	0	0	0	1		0			0	2	moderate	0	1	0	0	0	0
school1	2020	M	11	4	0	Negative	0	once	tap	tap	tap	0	0	NA			0	1	0							0	0	0	0	0	0	0	0	0	0		0			0	1	poor	0	0	0	0	0	0	0
school1	2020	M	11	4	0	Negative	0	once	well	well	well	0	0	NA			0	1	0							0	0	0	0	0	0	0		0	1		0			0	2	moderate	0	0	0	0	0	0	0
school1	2020	M	12	4	0	Negative	0	once	tap	tap	tap	0	0	NA			0	1	0							0	0	0	0	0	0	0	0	0	0		0			0	1	poor	0	0	0	0	0	0	0
school1	2020	F	13	5	0	Negative	0	once	well	river	well	0	0	NA			0	1	0							1	0	0	0	0	0	0		0	1		0			0	3	good	1	0	0	0	0	0
school1	2020	F	13	5	0	Negative	0	once	river	river	river	0	0	NA			0	0	1							0	0	0	0	0	0	0	0	0	0		0		0	0	1	poor	0	1	0	0	0	0
school1	2020	F	12	5	0	Negative	0	once	tap	tap	tap	0	0	NA			0	1	0							1	0	0	0	0	0	0		0	1		0			0	3	good	1	0	0	0	0	0
school1	2020	F	12	5	0	Negative	0	once	tap	tap	tap	0	0	NA			0	1	0							0	0	0	0	0	0	0	0	0	0		0		0	0	1	poor	1	0	0	0	0	0
school1	2020	F	12	5	0	Negative	0	once	tap	tap	tap	0	0	NA			0	1	0							1	0	0	0	0	0	0		0	1		0			0	3	good	1	0	0	0	0	0
school1	2020	F	13	5	0	Negative	0	once	well	well	well	1	0	NA			0	1	0							1	0	0	0	0	0	0		0	1		0			0	3	good	1	0	0	0	0	0
school1	2020	F	13	5	0	Negative	0	once	tap	tap	tap	0	0	NA			0	1	0							1	0	0	0	0	0	0		0	0		0		0	0	2	moderate	0	1	0	0	0	0
school1	2020	F	12	5	0	Negative	0	once	tap	tap	tap	0	0	NA			0	1	0							0	0	0	0	0	0	0	0	0	1		0			0	2	moderate	0	1	0	0	0	0
school1	2020	F	13	5	0	Negative	0	once	tap	tap	tap	0	0	NA			0	1	0							0	0	0	0	0	0	0		1	1		0			0	3	good	0	0	0	0	0	0	0
school1	2020	F	13	5	0	Negative	0	once	river	river	river	0	0	NA			0	1	0							0	0	0	0	0	0	0	0	0	0		0			0	1	poor	0	0	0	0	0	0	0
school1	2020	F	12	5	0	Negative	0	once	tap	tap	tap	0	0	NA			0	1	0							1	0	0	0	0	0	0		0	0		0		0	0	2	moderate	0	0	0	0	0	0	0
school1	2020	F	12	5	0	Negative	0	once	tap	tap	tap	0	0	NA			0	1	0							0	0	0	0	0	0	0		0	1		0			0	2	moderate	0	1	0	0	0	0
school1	2020	F	12	5	0	Negative	0	once	tap	well	tap	0	0	NA			0	1	0							0	1	0	0	0	0	0		0	0		0			0	2	moderate	0	1	0	0	0	0
school1	2020	M	13	5	0	Negative	0	once	tap	tap	tap	0	0	NA			0	1	0							1	0	0	0	0	0	0		0	0		0		0	0	2	moderate	1	1	0	0	0	0
school1	2020	M	13	5	0	Negative	0	once	tap	tap	tap	0	0	NA			0	1	0							1	0	0	0	0	0	0		0	1		0			0	3	good	1	1	0	0	0	0
school1	2020	M	13	5	0	Negative	0	once	tap	tap	other	0	0	NA			0	1	0							1	0	0	0	0	0	0		0	0		0			0	2	moderate	1	1	0	0	0	0
school1	2020	M	12	5	0	Negative	0	once	tap	tap	tap	0	0	NA			0	1	0					0		1	0	0	0	0	0	0		0	1	0	0			0	3	good	1	1	0	0	0	0
school1	2020	M	13	5	0	Negative	0	once	tap	tap	tap	0	0	NA			0	1	0							0	0	0	0	0	0	0	0	0	0		0			0	1	poor	1	0	0	0	0	0
school1	2020	M	11	5	0	Negative	0	once	tap	tap	tap	0	0	NA			0	1	0					0		1	0	0	0	0	0	0		0	0		0			0	2	moderate	1	0	0	0	0	0
school1	2020	M	13	5	0	Negative	0	once	tap	tap	tap	0	0	NA			0	1	0							1	0	0	0	0	0	0		0	1		1			0	4	good	1	1	0	0	0	0
school1	2020	M	14	5	0	Negative	0	once	tap	tap	well	0	0	NA			0	1	0							1	0	0	0	0	0	0		0	0		0		0	0	2	moderate	0	1	0	0	0	0
school1	2020	M	13	5	0	Negative	0	once	tap	tap	tap	0	0	NA			0	1	0							0	0	0	0	0	0	0	0	0	0		0		0	0	1	poor	0	1	0	0	0	0
school1	2020	M	11	5	0	Negative	0	once	tap	tap	tap	0	0	NA			0	1	0					0		0	1	0	0	0	0	0		0	1		0			0	3	good	0	1	0	0	0	0
school3	2020	F	9	3	0	Negative	0	never	tap	tap	tap	0	0	NA			0	1	0							0	0	0	0	0	0	0	0	0	1		0			0	2	moderate	0	0	0	0	0	0
school3	2020	F	10	3	0	Negative	0	never	tap	well	well	0	0	NA			0	0	0		0					0	0	0	0	0	0	0	0	0	0		0		0	0	0	no knowledge	0	0	0	0	0	0	0
school3	2020	F	11	3	0	Negative	0	never	well	well	well	0	0	NA			0	0	0		0					0	0	0	0	0	0	0	0	0	0		0		0	0	0	no knowledge	1	1	0	0	0	0
school3	2020	F	10	3	0	Negative	0	never	tap	well	well	0	0	NA			0	0	0		0					0	0	0	0	0	0	0	0	0	0		0		0	0	0	no knowledge	0	0	0	0	0	0	0
school3	2020	F	13	3	0	Negative	0	never	tap	well	well	0	0	NA			0	0	0		0					0	0	0	0	0	0	0	0	0	0		0		0	0	0	no knowledge	0	0	0	0	0	0	0
school3	2020	F	9	3	0	Negative	0	never	tap	tap	well	0	0	NA			0	0	0		0					0	0	0	0	0	0	0	0	0	0		0		0	0	0	no knowledge	0	0	0	0	0	0	0
school3	2020	F	8	3	0	Negative	0	never	tap	tap	tap	0	0	NA			0	1	0							0	0	0	0	0	0	0	0	0	0		0		0	0	1	poor	0	0	0	0	0	0	0
school3	2020	F	9	3	0	Negative	0	never	well	well	well	0	0	NA			0	0	0		0					0	0	0	0	0	0	0	0	0	0		0		0	0	0	no knowledge	0	0	0	0	0	0	0
school3	2020	F	13	3	0	Negative	0	never	well	well	well	0	0	NA			0	1	0							0	0	0	0	0	0	0	0	0	0		0		0	0	1	poor	0	0	0	0	0	0	0
school3	2020	F	11	3	0	Negative	0	never	tap	well	well	0	0	NA			0	0	0		0					0	0	0	0	0	0	0	0	0	0		0		0	0	0	no knowledge	0	0	0	0	0	0	0
school3	2020	F	9	3	0	Negative	0	never	tap	tap	tap	0	0	NA			0	0	0		0					0	0	0	0	0	0	0	0	0	0		0		0	0	0	no knowledge	0	0	0	0	0	0	0
school3	2020	F	9	3	0	Negative	0	never	tap	tap	river	0	0	NA			0	0	0			0				0	0	0	0	0	0	0	0	0	0		0		0	0	0	no knowledge	0	0	0	0	0	0	0
school3	2020	F	10	3	0	Negative	0	never	tap	well	tap	0	0	NA			0	0	0		0					0	0	0	0	0	0	0	0	0	0		0		0	0	0	no knowledge	0	0	0	0	0	0	0
school3	2020	M	11	3	0	Negative	0	never	tap	tap	tap	0	0	NA			0	1	0							0	0	0	0	0	0	0	0	0	0		0			0	1	poor	0	0	0	0	0	0	0
school3	2020	M	11	3	0	Negative	0	never	well	well	well	0	0	NA			0	1	0							0	0	0	0	0	0	0	0	0	0		0		0	0	1	poor	1	1	0	0	0	0
school3	2020	M	10	3	0	Negative	0	never	well	well	well	0	0	NA			0	1	0							0	0	0	0	0	0	0	0	0	0		0			1	2	moderate	0	0	0	0	0	0	0
school3	2020	M	9	3	0	Negative	0	never	tap	tap	tap	0	0	NA			0	1	0							0	0	0	0	0	0	0		0	1		0			0	2	moderate	1	1	0	0	0	0
school3	2020	M	11	3	0	Negative	0	never	tap	well	tap	0	0	NA			0	0	0			0				0	0	0	0	0	0	0		0	0		0		0	0	0	no knowledge	0	1	0	0	0	0
school3	2020	M	9	3	0	Negative	0	never	tap	tap	tap	0	0	NA			0	1	0							0	0	0	0	0	0	0	0	0	0		0		0	0	1	poor	0	0	0	0	0	0	0
school3	2020	M	10	3	0	Negative	0	never	well	well	well	0	0	NA			0	1	0					0		0	0	0	0	0	0	0		0	0		0		0	0	1	poor	0	1	1	0	0	0
school3	2020	M	10	3	0	Negative	0	never	tap	well	tap	0	0	NA			0	1	0							0	0	0	0	0	0	0	0	0	0		0		0	0	1	poor	0	0	0	0	0	0	0
school3	2020	M	9	3	0	Negative	0	never	well	well	well	0	0	NA			0	1	0							0	0	0	0	0	0	0	0	0	0		0		0	0	1	poor	0	0	0	0	0	0	0
school3	2020	M	10	3	0	Negative	0	never	tap	tap	well	0	0	NA			0	1	0							0	0	0	0	0	0	0	0	0	0		0		0	0	1	poor	0	0	0	0	0	0	0
school3	2020	M	10	3	0	Negative	0	never	tap	tap	tap	0	0	NA			0	0	0		0					0	0	0	0	0	0	0	0	0	0		0		0	0	0	no knowledge	0	1	0	0	0	0
school3	2020	M	11	3	0	Negative	0	never	tap	tap	tap	0	0	NA			0	1	0							0	0	0	0	0	0	0	0	0	0		0		0	0	1	poor	1	1	0	0	0	0
school3	2020	F	10	4	0	Negative	0	never	tap	tap	tap	0	0	NA			0	1	0							0	0	0	0	0	0	0		0	1		0			0	2	moderate	0	1	0	0	0	0
school3	2020	F	10	4	0	Negative	0	never	tap	tap	tap	0	0	NA			0	1	0							0	0	0	0	0	0	0	0	0	1		0			0	2	moderate	0	1	0	0	0	0
school3	2020	F	11	4	0	Negative	0	never	tap	tap	tap	0	0	NA			0	1	0							0	0	0	0	0	0	0	0	0	1		0			0	2	moderate	0	0	0	0	0	0	0
school3	2020	F	11	4	0	Negative	0	never	tap	tap	tap	0	0	NA			0	1	0							0	0	0	0	0	0	0	0	0	0		0		0	0	1	poor	0	0	0	0	0	0	0
school3	2020	F	12	4	0	Negative	0	never	tap	tap	tap	0	0	NA			0	1	0							0	0	0	0	0	0	0	0	0	1		0			0	2	moderate	0	1	0	0	0	0
school3	2020	F	11	4	0	Negative	0	never	tap	tap	tap	0	0	NA			0	1	0							0	0	0	0	0	0	0	0	0	1		0			0	2	moderate	0	0	0	0	0	0	0
school3	2020	F	11	4	0	Negative	0	never	tap	tap	tap	0	0	NA			0	1	0							0	0	0	0	0	0	0	0	0	1		0			0	2	moderate	0	0	0	0	0	0	0
school3	2020	F	10	4	0	Negative	0	never	tap	tap	tap	0	0	NA			0	1	0							0	0	0	0	0	0	0	0	0	1		0			0	2	moderate	0	0	0	0	0	0	0
school3	2020	F	10	4	0	Negative	0	never	tap	tap	tap	0	0	NA			0	1	0							0	0	0	0	0	0	0	0	0	1		0			0	2	moderate	0	0	0	0	0	0
school3	2020	F	10	4	0	Negative	0	never	tap	tap	tap	0	0	NA			0	1	0							0	0	0	0	0	0	0	0	0	1		0			0	2	moderate	0	0	0	0	0	0	0
school3	2020	F	10	4	0	Negative	0	never	tap	tap	tap	0	0	NA			0	1	0							0	0	0	0	0	0	0	0	0	1		0			0	2	moderate	0	0	0	0	0	0
school3	2020	F	12	4	0	Negative	0	never	tap	tap	tap	0	0	NA			0	1	0							0	0	0	0	0	0	0	0	0	1		0			0	2	moderate	0	0	0	0	0	0	0
school3	2020	F	10	4	0	Negative	0	never	well	tap	well	0	0	NA			0	1	0							0	0	0	0	0	0	0	0	0	1		0			0	2	moderate	0	0	0	0	0	0	0
school3	2020	M	11	4	0	Negative	0	never	well	well	tap	0	0	NA			0	0	0			0				0	0	0	0	0	0	0	0	0	1		0			0	1	poor	0	0	0	0	0	0	0
school3	2020	M	12	4	0	Negative	0	never	tap	tap	tap	0	0	NA			0	1	0							0	0	0	0	0	0	0	0	0	1		0			0	2	moderate	0	1	0	0	0	0
school3	2020	M	11	4	0	Negative	0	never	tap	tap	tap	0	0	NA			0	1	0							0	0	0	0	0	0	0		0	1		0			0	2	moderate	0	1	0	0	0	0
school3	2020	M	14	4	0	Negative	0	never	tap	tap	tap	0	0	NA			0	0	0		0					0	0	0	0	0	0	0	0	0	0		0		0	0	0	no knowledge	0	0	0	0	0	0	0
school3	2020	M	11	4	0	Negative	0	never	well	tap	well	0	0	NA			0	1	0							0	0	0	0	0	0	0	0	0	1		0			0	2	moderate	0	1	0	0	0	0
school3	2020	M	12	4	0	Negative	0	never	river	tap	tap	0	0	NA			0	1	0							0	1	0	0	0	0	0		0	1		0			0	3	good	0	1	0	0	0	0
school3	2020	M	10	4	0	Negative	0	never	tap	tap	tap	0	0	NA			0	1	0							0	0	0	0	0	0	0	0	0	1		0			0	2	moderate	0	1	0	0	0	0
school3	2020	M	11	4	0	Negative	0	never	well	tap	well	0	0	NA			0	1	0							0	0	0	0	0	0	0	0	0	0		0		0	0	1	poor	0	0	0	0	0	0	0
school3	2020	M	12	4	0	Negative	0	never	tap	tap	tap	0	0	NA			0	1	0							0	0	0	0	0	0	0		0	1		0			0	2	moderate	0	1	0	0	0	0
school3	2020	M	11	4	0	Negative	0	never	tap	tap	tap	0	0	NA			0	1	0							0	0	0	0	0	0	0	0	0	1		0			0	2	moderate	1	0	0	0	0	0
school3	2020	M	12	4	0	Negative	0	never	well	well	well	0	0	NA			0	0	0		0					0	0	0	0	0	0	0	0	0	1		0			0	1	poor	0	0	0	0	0	0	0
school3	2020	M	11	4	0	Negative	0	never	well	tap	well	0	0	NA			0	1	0							0	0	0	0	0	0	0	0	0	1		0			0	2	moderate	0	0	0	0	0	0	0
school3	2020	F	12	5	0	Negative	0	never	well	well	well	0	0	NA			0	1	0							0	0	0	0	0	0	0	0	0	0		0		0	0	1	poor	1	0	0	0	0	0
school3	2020	F	12	5	0	Negative	0	never	well	well	well	0	0	NA			0	1	0							0	0	0	0	0	0	0	0	0	0		0		0	0	1	poor	0	0	0	0	0	0	0
school3	2020	F	12	5	0	Negative	0	never	tap	tap	well	0	0	NA			0	1	0							0	0	0	0	0	0	0	0	0	1		0			0	2	moderate	0	1	0	0	0	0
school3	2020	F	11	5	0	Negative	0	never	well	well	well	0	0	NA			0	1	0							1	0	0	0	0	0	0		0	0		0		0	0	2	moderate	0	1	0	0	0	0
school3	2020	F	12	5	0	Negative	0	never	well	well	well	0	0	NA			0	1	0							1	0	0	0	0	0	0		0	0		0		0	0	2	moderate	1	0	0	0	0	0
school3	2020	F	12	5	0	Negative	0	never	tap	tap	tap	0	0	NA			0	1	0							1	0	0	0	0	0	0		0	1		0			0	3	good	1	0	0	0	0	0
school3	2020	F	14	5	0	Negative	0	never	well	well	well	0	0	NA			0	1	0							0	1	0	0	0	0	0		0	0		0		0	0	2	moderate	1	0	0	0	0	0
school3	2020	F	13	5	0	Negative	0	never	well	well	well	0	0	NA			0	1	0							0	0	0	0	0	0	0	0	0	1		0			0	2	moderate	1	0	0	0	0	0
school3	2020	F	12	5	0	Negative	0	never	well	well	well	0	0	NA			0	1	0							1	0	0	0	0	0	0		0	1		0			0	3	good	1	0	0	0	0	0
school3	2020	F	12	5	0	Negative	0	never	well	well	well	0	0	NA			0	1	0							0	0	0	0	0	0	0	0	0	0		0		0	0	1	poor	0	0	0	0	0	0	0
school3	2020	F	12	5	0	Negative	0	never	well	well	well	0	0	NA			0	1	0							1	0	0	0	0	0	0		0	1		0			0	3	good	1	0	0	0	0	0
school3	2020	F	13	5	0	Negative	0	never	well	well	well	0	0	NA			0	1	0							1	0	0	0	0	0	0		0	1		0			0	3	good	0	1	0	0	0	0
school3	2020	F	13	5	0	Negative	0	never	tap	well	well	0	0	NA			0	1	0							0	0	0	0	0	0	0	0	0	0		0		0	0	1	poor	0	0	0	0	0	0	0
school3	2020	M	12	5	0	Negative	0	never	tap	tap	tap	0	0	NA			0	1	0							1	0	0	0	0	0	0		0	0		0		0	0	2	moderate	1	0	0	0	0	0
school3	2020	M	12	5	0	Negative	0	never	tap	tap	tap	0	0	NA			0	1	0							0	0	0	0	0	0	0	0	0	1		0			0	2	moderate	0	0	0	0	0	0	0
school3	2020	M	15	5	0	Negative	0	never	well	well	tap	0	0	NA			0	1	0							0	0	0	0	0	0	0	0	0	1		0			0	2	moderate	0	0	0	0	0	0	0
school3	2020	M	12	5	0	Negative	0	never	tap	well	tap	0	0	NA			0	1	0							1	0	0	0	0	0	0		0	1		0			0	3	good	1	0	0	0	0	0
school3	2020	M	13	5	0	Negative	0	never	tap	tap	well	0	0	NA			0	1	0							0	0	0	0	0	0	0	0	0	0		0		0	0	1	poor	1	1	0	0	0	0
school3	2020	M	13	5	0	Negative	0	never	tap	well	well	0	0	NA			0	1	0							1	0	0	0	0	0	0		0	1		0			0	3	good	1	0	0	0	0	0
school3	2020	M	16	5	0	Negative	0	never	tap	tap	tap	0	0	NA			0	1	0					0		0	0	0	0	0	0	0		0	1		0			0	2	moderate	1	0	0	0	0	0
school3	2020	M	14	5	0	Negative	0	never	tap	well	well	0	0	NA			0	0	0		0					0	0	0	0	0	0	0	0	0	1		0			0	1	poor	1	0	0	0	0	0
school3	2020	M	14	5	0	Negative	0	never	tap	well	tap	0	0	NA			0	1	0							0	0	0	0	0	0	0		0	0		0		0	0	1	poor	0	0	0	0	0	0	0
school3	2020	M	13	5	0	Negative	0	never	well	well	well	0	0	NA			0	1	0							1	0	0	0	0	0	0		0	1		0			0	3	good	1	1	1	0	0	0
school5	2020	F	12	3	0	Negative	0	never	well	well	well	0	0	NA			0	1	0							0	0	0	0	0	0	0	0	0	0		0			0	1	poor	0	1	0	0	0	0
school5	2020	F	999	3	0	Negative	0	never	river	river	river	0	0	NA			0	1	0							0	0	0	0	0	0	0	0	0	0		0		0	0	1	poor	0	0	1	0	0	0
school5	2020	F	12	3	0	Negative	0	never	river	river	river	0	0	NA			0	0	0		0					0	0	0	0	0	0	0	0	0	0		0		0	0	0	no knowledge	0	0	0	0	0	0	0
school5	2020	F	11	3	0	Negative	0	never	river	river	well	0	0	NA			0	1	0							0	0	0	0	0	0	0	0	0	0		0		0	0	1	poor	1	0	0	0	0	0
school5	2020	F	10	3	0	Negative	0	never	well	well	well	0	0	NA			0	0	0		0					0	0	0	0	0	0	0	0	0	0		0		0	0	0	no knowledge	0	0	0	0	0	0	0
school5	2020	F	10	3	0	Negative	0	never	river	river	river	0	0	NA			0	1	0							0	0	0	0	0	0	0	0	0	1		0			0	2	moderate	0	0	1	0	0	0
school5	2020	F	11	3	NA	NA	NA	never	well	well	well	0	0	NA			0	1	0							1	0	0	0	0	0	0		0	0		0		0	0	2	moderate	1	0	0	0	0	0
school5	2020	F	10	3	NA	NA	NA	never	well	well	well	0	0	NA			0	1	0							0	0	0	0	0	0	0	0	0	0		0		0	0	1	poor	1	0	0	0	0	0
school5	2020	F	11	3	0	Negative	0	never	tap	tap	well	0	0	NA			0	0	0		0					0	0	0	0	0	0	0	0	0	0		0		0	0	0	no knowledge	0	0	0	0	0	0	0
school5	2020	F	10	3	0	Negative	0	never	well	well	well	0	0	NA			0	0	0		0					0	0	0	0	0	0	0	0	0	0		0		0	0	0	no knowledge	0	0	0	0	0	0	0
school5	2020	F	11	3	0	Negative	0	never	river	river	river	0	0	NA			0	1	0							0	0	0	0	0	0	0	0	0	0		0		0	0	1	poor	1	0	0	0	0	0
school5	2020	F	11	3	0	Negative	0	never	river	river	river	0	0	NA			0	1	0							0	0	0	0	0	0	0	0	0	0		0		0	0	1	poor	1	1	1	0	0	0
school5	2020	M	10	3	0	Negative	0	never	river	tap	well	0	0	NA			0	0	0		0					0	0	0	0	0	0	0	0	0	0		0		0	0	0	no knowledge	0	0	0	0	0	0	0
school5	2020	M	10	3	0	Negative	0	never	tap	tap	tap	0	0	NA			0	1	0					0		1	0	0	0	0	0	0		0	0		0		0	0	2	moderate	1	0	0	0	0	0
school5	2020	M	11	3	0	Negative	0	never	tap	well	well	0	0	NA			0	0	0		0					0	0	0	0	0	0	0	0	0	0		0		0	0	0	no knowledge	0	0	0	0	0	0	0
school5	2020	M	10	3	0	Negative	0	never	tap	tap	tap	0	0	NA			0	1	0							0	0	0	0	0	0	0	0	0	0		0		0	0	1	poor	0	0	0	0	0	0	0
school5	2020	M	12	3	0	Negative	0	never	tap	tap	tap	0	0	NA			0	1	0							0	0	0	0	0	0	0	0	0	0		0		0	0	1	poor	0	0	0	0	0	0	0
school5	2020	M	11	3	0	Negative	0	never	well	well	tap	0	0	NA			0	1	0						0	0	0	0	0	0	0	0		0	0		0			0	1	poor	1	0	0	0	0	0
school5	2020	M	10	3	0	Negative	0	never	well	well	well	0	0	NA			0	1	0							1	0	0	0	0	0	0		0	0		0		0	0	2	moderate	1	0	0	0	0	0
school5	2020	M	9	3	0	Negative	0	never	well	tap	well	0	0	NA			0	1	0							0	0	0	0	0	0	0	0	0	0		0		0	0	1	poor	1	0	0	0	0	0
school5	2020	M	11	3	0	Negative	0	never	well	well	well	0	0	NA			0	0	0		0					0	0	0	0	0	0	0	0	0	0		0		0	0	0	no knowledge	0	0	0	0	0	0	0
school5	2020	M	11	3	0	Negative	0	never	tap	tap	well	0	0	NA			0	1	0							0	0	0	0	0	0	0	0	0	0		0		0	0	1	poor	0	0	0	0	0	0	0
school5	2020	F	10	4	0	Negative	0	never	river	river	well	0	0	NA			0	1	0							0	0	0	0	0	0	0	0	0	0		0		0	0	1	poor	0	0	0	0	0	0	0
school5	2020	F	13	4	0	Negative	0	never	well	well	well	0	0	NA			0	1	0							0	0	0	0	0	0	0	0	0	0		0		0	0	1	poor	0	0	0	0	0	0	0
school5	2020	F	12	4	0	Negative	0	never	well	river	well	0	0	NA			0	1	0							0	0	0	0	0	0	0	0	0	0		0			0	1	poor	0	0	0	0	0	0	0
school5	2020	F	11	4	0	Negative	0	never	well	well	well	0	0	NA			0	0	0		0					0	0	0	0	0	0	0	0	0	0		0		0	0	0	no knowledge	0	0	0	0	0	0	0
school5	2020	F	12	4	0	Negative	0	never	well	well	well	0	0	NA			0	0	0		0					0	0	0	0	0	0	0	0	0	0		0		0	0	0	no knowledge	0	0	0	0	0	0	0
school5	2020	F	13	4	0	Negative	0	never	river	river	river	0	0	NA			0	0	0		0					0	0	0	0	0	0	0	0	0	0		0		0	0	0	no knowledge	0	0	0	0	0	0	0
school5	2020	F	13	4	0	Negative	0	never	well	well	well	0	0	NA			0	0	0		0					0	0	0	0	0	0	0	0	0	0		0		0	0	0	no knowledge	0	0	0	0	0	0	0
school5	2020	F	12	4	0	Negative	0	never	well	well	well	0	0	NA			0	0	0		0					0	0	0	0	0	0	0	0	0	0		0		0	0	0	no knowledge	0	0	0	0	0	0	0
school5	2020	F	13	4	0	Negative	0	never	river	river	river	0	0	NA			0	0	0		0					0	0	0	0	0	0	0	0	0	0		0		0	0	0	no knowledge	0	0	0	0	0	0	0
school5	2020	F	12	4	0	Negative	0	never	river	river	river	0	0	NA			0	0	0		0					0	0	0	0	0	0	0	0	0	0		0		0	0	0	no knowledge	0	0	0	0	0	0	0
school5	2020	F	13	4	0	Negative	0	never	river	river	river	0	0	NA			0	1	0							0	0	0	0	0	0	0	0	0	0		0		0	0	1	poor	0	0	0	0	0	0	0
school5	2020	F	11	4	NA	NA	NA	never	well	well	well	0	0	NA			0	1	0							0	0	0	0	0	0	0	0	0	1		0			0	2	moderate	0	0	0	0	0	0	0
school5	2020	F	11	4	0	Negative	0	never	well	well	well	0	0	NA			0	1	0							0	0	0	0	0	0	0	0	0	0		0			0	1	poor	0	0	0	0	0	0	0
school5	2020	M	12	4	0	Negative	0	never	tap	tap	well	0	0	NA			0	1	0							0	0	0	0	0	0	0		0	0		0		0	0	1	poor	0	0	0	0	0	0	0
school5	2020	M	12	4	0	Negative	0	never	well	well	well	0	0	NA			0	1	0							0	0	0	0	0	0	0		0	0		0			0	1	poor	0	1	0	0	0	0
school5	2020	M	10	4	0	Negative	0	never	river	river	well	0	0	NA			0	1	0							0	0	0	0	0	0	0		0	0		0			0	1	poor	0	0	0	0	0	0	0
school5	2020	M	12	4	0	Negative	0	never	well	well	well	0	0	NA			0	1	0							0	0	0	0	0	0	0	0	0	0		0		0	0	1	poor	0	0	0	0	0	0	0
school5	2020	M	15	4	0	Negative	0	never	river	river	river	0	0	NA			0	1	0							0	0	0	0	0	0	0	0	0	0		0			0	1	poor	0	1	0	0	0	0
school5	2020	M	14	4	0	Negative	0	never	well	well	well	0	0	NA			0	1	0							0	0	0	0	0	0	0	0	0	0		0		0	0	1	poor	0	0	0	0	1	0	0
school5	2020	M	11	4	0	Negative	0	never	river	river	river	0	0	NA			0	0	0		0					0	0	0	0	0	0	0	0	0	1		0			0	1	poor	0	0	0	0	0	0	0
school5	2020	M	12	4	0	Negative	0	never	river	well	well	0	0	NA			0	1	0							0	0	0	0	0	0	0	0	0	1		0			0	2	moderate	1	0	0	0	0	0
school5	2020	M	15	4	0	Negative	0	never	river	river	river	0	0	NA			0	1	0							0	0	0	0	0	0	0	0	0	0		0		0	0	1	poor	0	0	0	0	0	0	0
school5	2020	M	11	4	0	Negative	0	never	tap	river	river	0	0	NA			0	1	0							0	0	0	0	0	0	0	0	0	0		0		0	0	1	poor	0	0	0	0	0	0	0
school5	2020	M	14	4	0	Negative	0	never	river	river	river	0	0	NA			0	1	0							0	0	0	0	0	0	0		0	0		0			0	1	poor	0	1	0	0	0	0
school5	2020	F	12	5	0	Negative	0	never	well	well	well	0	0	NA	0	0	0	0	0							0	0	0	0	0	0	0		0	0		0		0	0	0	no knowledge	0	0	0	0	0	0
school5	2020	F	13	5	0	Negative	0	never	well	well	well	0	0	NA			0	1	0							0	0	0	0	0	0	0	0	0	0		0		0	0	1	poor	0	0	0	0	0	0	0
school5	2020	F	13	5	0	Negative	0	never	well	well	well	0	0	NA			0	1	0							1	0	0	0	0	0	0		0	0		0		0	0	2	moderate	0	0	0	0	0	0	0
school5	2020	F	12	5	0	Negative	0	never	well	well	well	0	0	NA			0	1	0					0		1	0	0	0	0	0	0		0	0		0		0	0	2	moderate	0	0	0	0	0	0	0
school5	2020	F	13	5	0	Negative	0	never	well	well	well	0	0	NA			0	1	0							0	0	0	0	0	0	0	0	0	0		0		0	0	1	poor	0	1	0	0	0	0
school5	2020	F	13	5	0	Negative	0	never	well	well	well	0	0	NA			0	0	0		0					0	0	0	0	0	0	0	0	0	0		0		0	0	0	no knowledge	1	0	0	0	0	0
school5	2020	F	12	5	0	Negative	0	never	river	river	well	0	0	NA			0	1	0							1	0	0	0	0	0	0		0	0		0		0	0	2	moderate	1	1	0	0	0	0
school5	2020	F	13	5	0	Negative	0	never	river	river	well	0	0	NA			0	1	0							1	0	0	0	0	0	0		0	1		0			0	3	good	1	0	0	0	0	0
school5	2020	F	15	5	0	Negative	0	never	tap	river	river	0	0	NA			0	1	0							0	0	0	0	0	0	0	0	0	0		0		0	0	1	poor	1	0	0	0	0	0
school5	2020	F	13	5	0	Negative	0	never	river	river	river	0	0	NA			0	1	0							0	0	0	0	0	0	0	0	0	0		0		0	0	1	poor	0	1	0	0	0	0
school5	2020	F	13	5	0	Negative	0	never	tap	well	well	0	0	NA			0	1	0							0	0	0	0	0	0	0	0	0	0		0		0	0	1	poor	1	0	0	0	0	0
school5	2020	F	16	5	0	Negative	0	never	tap	well	well	0	0	NA			0	0	0		0					1	0	0	0	0	0	0		0	0		0			0	1	poor	0	0	0	0	0	0	0
school5	2020	F	12	5	0	Negative	0	never	well	well	well	0	0	NA			0	1	0							0	0	0	0	0	0	0	0	0	0		0		0	0	1	poor	0	1	0	0	0	0
school5	2020	M	13	5	0	Negative	0	never	well	well	well	0	0	NA			0	1	0							0	1	0	0	0	0	0		0	1		0			0	3	good	1	0	0	0	0	0
school5	2020	M	12	5	0	Negative	0	never	well	well	well	0	0	NA			0	1	0							0	0	0	0	0	0	0	0	0	0		0		0	0	1	poor	1	0	0	0	0	0
school5	2020	M	12	5	0	Negative	0	never	tap	tap	well	0	0	NA			0	1	0							0	0	0	0	0	0	0	0	0	0		0		0	0	1	poor	1	0	0	0	0	0
school5	2020	M	13	5	0	Negative	0	never	tap	well	well	0	0	NA			0	1	0							0	1	0	0	0	0	0		0	0		0		0	0	2	moderate	0	0	0	0	0	0	0
school5	2020	M	13	5	0	Negative	0	never	tap	well	well	0	0	NA			0	1	0							0	1	0	0	0	0	0		0	0		0		0	0	2	moderate	0	1	0	0	0	0
school5	2020	M	14	5	0	Negative	0	never	river	river	river	0	0	NA			0	1	0							0	1	0	0	0	0	0		0	1		0			0	3	good	0	1	0	0	0	0
school5	2020	M	14	5	0	Negative	0	never	well	well	well	0	0	NA			0	1	0							0	0	0	0	0	0	0	0	0	0		0		0	0	1	poor	0	0	0	0	0	0	0
school5	2020	M	12	5	0	Negative	0	never	well	well	well	0	0	NA			0	1	0							0	1	0	0	0	0	0		0	1		0			0	3	good	1	0	0	0	0	0
school5	2020	M	12	5	0	Negative	0	never	well	well	well	0	0	NA			0	1	0							0	0	0	0	0	0	0	0	0	0		0		0	0	1	poor	1	0	0	0	0	0
school5	2020	M	12	5	0	Negative	0	never	tap	tap	tap	0	0	NA			0	1	0					0		1	0	0	0	0	0	0		0	0		0			0	2	moderate	1	1	0	0	0	0
school9	2020	F	10	3	0	Negative	0	never	well	well	well	0	0	NA			0	0	0		0					0	0	0	0	0	0	0	0	0	0		0		0	0	0	no knowledge	0	0	0	0	0	0	0
school9	2020	F	12	3	0	Negative	0	never	tap	tap	well	0	0	NA			0	0	0		0					0	0	0	0	0	0	0	0	0	0		0		0	0	0	no knowledge	0	0	0	0	0	0	0
school9	2020	F	9	3	0	Negative	0	never	tap	tap	tap	0	0	NA			0	0	0		0					0	0	0	0	0	0	0	0	0	0		0		0	0	0	no knowledge	0	0	0	0	0	0	0
school9	2020	F	10	3	0	Negative	0	never	tap	tap	well	0	0	NA			0	0	0		0					0	0	0	0	0	0	0	0	0	0		0		0	0	0	no knowledge	0	0	0	0	0	0	0
school9	2020	F	12	3	0	Negative	0	never	well	well	well	0	0	NA			0	0	0		0					0	0	0	0	0	0	0	0	0	0		0		0	0	0	no knowledge	0	0	0	0	0	0	0
school9	2020	F	10	3	0	Negative	0	never	well	well	well	0	0	NA			0	0	0		0					0	0	0	0	0	0	0	0	0	0		0		0	0	0	no knowledge	0	0	0	0	0	0	0
school9	2020	F	10	3	0	Negative	0	never	well	well	well	0	0	NA			0	0	0			0				0	0	0	0	0	0	0	0	0	0		0		0	0	0	no knowledge	0	0	0	0	0	0	0
school9	2020	F	10	3	0	Negative	0	never	well	well	well	0	0	NA			0	0	0		0					0	0	0	0	0	0	0	0	0	0		0		0	0	0	no knowledge	0	0	0	0	0	0	0
school9	2020	F	10	3	0	Negative	0	never	well	well	well	0	0	NA			0	0	0		0					0	0	0	0	0	0	0	0	0	0		0		0	0	0	no knowledge	0	0	0	0	0	0	0
school9	2020	F	10	3	0	Negative	0	never	tap	tap	well	0	0	NA			0	0	0		0					0	0	0	0	0	0	0	0	0	0		0		0	0	0	no knowledge	0	0	0	0	0	0	0
school9	2020	F	10	3	0	Negative	0	never	tap	well	well	0	0	NA			0	0	0		0					0	0	0	0	0	0	0	0	0	0		0		0	0	0	no knowledge	0	0	0	0	0	0	0
school9	2020	F	10	3	0	Negative	0	never	tap	well	well	0	0	NA			0	1	0							0	0	0	0	0	0	0	0	0	0		0		0	0	1	poor	0	0	0	0	0	0	0
school9	2020	F	12	3	0	Negative	0	never	well	well	well	0	0	NA			0	0	0		0					0	0	0	0	0	0	0	0	0	0		0		0	0	0	no knowledge	0	0	0	0	0	0	0
school9	2020	M	10	3	0	Negative	0	never	tap	tap	tap	0	0	NA			0	1	0							0	0	0	0	0	0	0	0	0	0		0		0	0	1	poor	0	1	0	0	0	0
school9	2020	M	10	3	0	Negative	0	never	tap	well	tap	0	0	NA			0	0	0		0					0	0	0	0	0	0	0	0	0	0		0		0	0	0	no knowledge	0	0	0	0	0	0	0
school9	2020	M	9	3	0	Negative	0	never	tap	well	well	0	0	NA			0	0	0		0					0	0	0	0	0	0	0	0	0	0		0		0	0	0	no knowledge	0	0	0	0	0	0	0
school9	2020	M	13	3	0	Negative	0	never	tap	tap	well	0	0	NA			0	0	0		0					0	0	0	0	0	0	0	0	0	0		0		0	0	0	no knowledge	0	0	0	0	0	0	0
school9	2020	M	11	3	0	Negative	0	never	tap	tap	well	1	0	NA			0	0	0		0					0	0	0	0	0	0	0	0	0	0		0		0	0	0	no knowledge	0	0	0	0	0	0	0
school9	2020	M	12	3	0	Negative	0	never	tap	tap	tap	0	0	NA			0	1	0							0	0	0	0	0	0	0	0	0	0		0		0	0	1	poor	0	0	0	0	0	0	0
school9	2020	M	11	3	0	Negative	0	never	well	tap	well	0	0	NA			0	1	0							0	0	0	0	0	0	0	0	0	0		0		0	0	1	poor	0	0	0	0	0	0	0
school9	2020	M	11	3	0	Negative	0	never	well	tap	tap	0	0	NA			0	1	0							0	0	0	0	0	0	0	0	0	0		0		0	0	1	poor	0	0	0	0	0	0	0
school9	2020	M	11	3	0	Negative	0	never	tap	tap	tap	0	0	NA			0	1	0		0					0	0	0	0	0	0	0	0	0	0		0		0	0	1	poor	0	0	0	0	0	0	0
school9	2020	M	10	3	0	Negative	0	never	tap	tap	well	0	0	NA			0	0	0		0					0	0	0	0	0	0	0	0	0	0		0		0	0	0	no knowledge	0	0	0	0	0	0	0
school9	2020	M	10	3	0	Negative	0	never	well	well	well	0	0	NA			0	0	0		0					0	0	0	0	0	0	0	0	0	0		0		0	0	0	no knowledge	0	0	0	0	0	0	0
school9	2020	M	11	3	0	Negative	0	never	tap	tap	well	0	0	NA			0	0	0		0					0	0	0	0	0	0	0	0	0	0		0		0	0	0	no knowledge	0	0	0	0	0	0	0
school9	2020	F	12	4	0	Negative	0	never	tap	well	tap	0	0	NA			0	0	0		0					0	0	0	0	0	0	0	0	0	0		0		0	0	0	no knowledge	0	0	0	0	0	0	0
school9	2020	F	13	4	0	Negative	0	never	well	other	well	0	0	NA			0	0	0		0					0	0	0	0	0	0	0	0	0	0		0		0	0	0	no knowledge	0	0	0	0	0	0	0
school9	2020	F	13	4	0	Negative	0	never	tap	tap	well	0	0	NA			0	0	0		0					0	0	0	0	0	0	0	0	0	0		0		0	0	0	no knowledge	0	0	0	0	0	0	0
school9	2020	F	10	4	0	Negative	0	never	tap	tap	tap	0	0	NA			0	0	0		0					0	0	0	0	0	0	0	0	0	0		0		0	0	0	no knowledge	0	0	0	0	0	0	0
school9	2020	F	12	4	0	Negative	0	never	tap	tap	tap	0	0	NA			0	0	0		0					0	0	0	0	0	0	0	0	0	0		0		0	0	0	no knowledge	0	0	0	0	0	0	0
school9	2020	F	12	4	0	Negative	0	never	tap	well	well	0	0	NA			0	0	0		0					0	0	0	0	0	0	0		0	0		0		0	0	0	no knowledge	0	1	0	0	0	0
school9	2020	F	13	4	0	Negative	0	never	tap	tap	tap	0	0	NA			0	0	0		0					0	0	0	0	0	0	0	0	0	0		0		0	0	0	no knowledge	0	0	0	0	0	0	0
school9	2020	F	13	4	0	Negative	0	never	tap	tap	tap	0	0	NA			0	1	0							0	0	0	0	0	0	0	0	0	0		0		0	0	1	poor	0	0	0	0	0	0	0
school9	2020	F	13	4	0	Negative	0	never	well	well	well	0	0	NA			0	0	0		0					0	0	0	0	0	0	0	0	0	0		0		0	0	0	no knowledge	0	0	0	0	0	0	0
school9	2020	F	11	4	0	Negative	0	never	well	well	well	0	0	NA			0	1	0							0	0	0	0	0	0	0	0	0	0		0			0	1	poor	0	0	0	0	0	0	0
school9	2020	F	12	4	0	Negative	0	never	well	well	well	0	0	NA			0	0	0		0					0	0	0	0	0	0	0	0	0	0		0		0	0	0	no knowledge	0	0	0	0	0	0	0
school9	2020	F	13	4	0	Negative	0	never	well	well	well	0	0	NA			0	0	0		0					0	0	0	0	0	0	0	0	0	0		0		0	0	0	no knowledge	0	0	0	0	0	0	0
school9	2020	F	10	4	0	Negative	0	never	tap	tap	tap	0	0	NA			0	0	0		0					0	0	0	0	0	0	0	0	0	0		0		0	0	0	no knowledge	0	0	0	0	0	0	0
school9	2020	M	11	4	0	Negative	0	never	tap	tap	tap	0	0	NA			0	0	0		0					0	0	0	0	0	0	0		0	1		0			0	1	poor	0	1	0	0	0	0
school9	2020	M	13	4	0	Negative	0	never	well	well	well	0	0	NA			0	1	0							0	0	0	0	0	0	0	0	0	0		0		0	0	1	poor	0	0	0	0	0	0	0
school9	2020	M	12	4	0	Negative	0	never	well	well	well	0	0	NA			0	0	0		0					0	0	0	0	0	0	0	0	0	0		0		0	0	0	no knowledge	0	0	0	0	0	0	0
school9	2020	M	12	4	0	Negative	0	never	well	tap	tap	0	0	NA			0	1	0							0	0	0	0	0	0	0	0	0	1		0			0	2	moderate	0	0	0	0	0	0	0
school9	2020	M	11	4	0	Negative	0	never	well	well	well	0	0	NA			0	1	0							0	0	0	0	0	0	0	0	0	0		0		0	0	1	poor	0	0	0	0	0	0	0
school9	2020	M	13	4	0	Negative	0	never	tap	well	well	0	0	NA			0	0	0		0					0	0	0	0	0	0	0	0	0	0		0		0	0	0	no knowledge	0	0	0	0	0	0	0
school9	2020	M	14	4	0	Negative	0	never	well	well	well	0	0	NA			0	0	0		0					0	0	0	0	0	0	0	0	0	0		0		0	0	0	no knowledge	0	0	0	0	0	0	0
school9	2020	M	14	4	0	Negative	0	never	tap	tap	well	0	0	NA			0	1	0							0	0	0	0	0	0	0	0	0	0		0		0	0	1	poor	0	0	0	0	0	0	0
school9	2020	M	11	4	0	Negative	0	never	well	tap	well	0	0	NA			0	1	0							0	0	0	0	0	0	0	0	0	0		0		0	0	1	poor	0	0	0	0	0	0	0
school9	2020	M	11	4	0	Negative	0	never	tap	tap	tap	0	0	NA			0	0	0		0					0	0	0	0	0	0	0	0	0	0		0		0	0	0	no knowledge	0	0	0	0	0	0	0
school9	2020	M	15	4	0	Negative	0	never	well	well	well	0	0	NA			0	0	0		0					0	0	0	0	0	0	0	0	0	0		0		0	0	0	no knowledge	0	0	0	0	0	0	0
school9	2020	M	12	4	0	Negative	0	never	well	well	well	0	0	NA			0	1	0							1	0	0	0	0	0	0		0	0		0		0	0	2	moderate	0	1	0	0	0	0
school9	2020	F	13	5	0	Negative	0	never	tap	tap	tap	0	0	NA			0	0	0		0					0	0	0	0	0	0	0	0	0	0		0		0	0	0	no knowledge	0	0	0	0	0	0	0
school9	2020	F	14	5	0	Negative	0	never	tap	well	well	0	0	NA			0	1	0							0	0	0	0	0	0	0	0	0	1		0			0	2	moderate	0	1	0	0	0	0
school9	2020	F	13	5	0	Negative	0	never	tap	well	well	0	0	NA			0	1	0							0	0	0	0	0	0	0	0	0	1		0			0	2	moderate	0	0	0	0	0	0	0
school9	2020	F	13	5	0	Negative	0	never	tap	tap	tap	0	0	NA			0	0	0		0					0	0	0	0	0	0	0	0	0	0		0		0	0	0	no knowledge	0	0	0	0	0	0	0
school9	2020	F	15	5	0	Negative	0	never	well	well	well	0	0	NA			0	1	0							0	0	0	0	0	0	0	0	0	1		0			0	2	moderate	0	0	0	0	0	0	0
school9	2020	F	13	5	0	Negative	0	never	tap	well	tap	0	0	NA			0	1	0							0	0	0	0	0	0	0	0	0	1		0			0	2	moderate	0	1	0	0.5	0	0
school9	2020	F	14	5	0	Negative	0	never	well	river	well	0	0	NA			0	1	0							0	0	0	0	0	0	0	0	0	1		0			0	2	moderate	0	0	0	0	0	0	0
school9	2020	F	12	5	0	Negative	0	never	well	tap	well	0	0	NA			0	1	0							0	0	0	0	0	0	0	0	0	0		0		0	0	1	poor	0	1	0	0	0	0
school9	2020	F	13	5	0	Negative	0	never	tap	well	well	0	0	NA			0	1	0							1	0	0	0	0	0	0		0	0		0		0	0	2	moderate	0	1	0	0	0	0
school9	2020	F	13	5	0	Negative	0	never	tap	tap	tap	0	0	NA			0	1	0							0	0	0	0	0	0	0	0	0	1		0			0	2	moderate	0	0	0	0	0	0	0
school9	2020	F	13	4	0	Negative	0	never	tap	tap	tap	0	0	NA			0	1	0							0	0	0	0	0	0	0	0	0	1		0			0	2	moderate	0	1	0	0	0	0
school9	2020	F	14	5	0	Negative	0	never	tap	well	well	0	0	NA			0	1	0							0	0	0	0	0	0	0	0	0	1		0			0	2	moderate	0	0	0	0	0	0	0
school9	2020	F	12	5	0	Negative	0	never	tap	tap	tap	0	0	NA			0	0	0		0					0	0	0	0	0	0	0	0	0	0		0		0	0	0	no knowledge	0	0	0	0	0	0	0
school9	2020	M	12	5	0	Negative	0	never	tap	tap	tap	0	0	NA			0	1	0							0	0	0	0	0	0	0	0	0	1		0			0	2	moderate	0	1	0	0	0	0
school9	2020	M	999	5	0	Negative	0	never	tap	tap	well	0	0	NA			0	1	0							0	0	0	0	0	0	0	0	0	1		0			0	2	moderate	0	1	0	0	0	0
school9	2020	M	14	5	0	Negative	0	never	tap	well	well	0	0	NA			0	1	0							0	0	0	0	0	0	0	0	0	1		0			0	2	moderate	1	0	0	0	0	0
school9	2020	M	11	5	0	Negative	0	never	tap	tap	tap	0	0	NA			0	0	0		0					0	0	0	0	0	0	0	0	0	0		0		0	0	0	no knowledge	0	1	0	0	0	0
school9	2020	M	12	5	0	Negative	0	never	tap	tap	well	0	0	NA			0	1	0							1	0	0	0	0	0	0		0	1		0			0	3	good	0	1	0	0	0	0
school9	2020	M	12	5	NA	NA	NA	never	tap	tap	tap	0	0	NA			0	1	0							0	1	0	0	0	0	0		0	1		0			0	3	good	0	1	0	0	0	0
school9	2020	M	14	5	0	Negative	0	never	well	tap	well	0	0	NA			0	1	0							0	0	0	0	0	0	0	0	0	1		0			0	2	moderate	0	0	0	0	0	0	0
school9	2020	M	14	5	0	Negative	0	never	tap	tap	well	0	0	NA			0	1	0							1	0	0	0	0	0	0		0	1		0			0	3	good	1	0	0	0	0	0
school14	2020	F	9	3	0	Negative	0	never	river	river	river	0	0	NA			0	0	0		0					0	0	0	0	0	0	0	0	0	0		0		0	0	0	no knowledge	0	0	0	0	0	0	0
school14	2020	F	10	3	0	Negative	0	never	tap	tap	tap	0	0	NA			0	1	0							0	0	0	0	0	0	0	0	0	0		0		0	0	1	poor	0	0	0	0	0	0	0
school14	2020	F	9	3	0	Negative	0	never	tap	tap	tap	0	0	NA			0	0	0		0					0	0	0	0	0	0	0	0	0	0		0		0	0	0	no knowledge	0	0	0	0	0	0	0
school14	2020	F	10	3	0	Negative	0	never	well	well	well	0	0	NA			0	1	0					0		1	0	0	0	0	0	0		0	0		0		0	0	2	moderate	0	0	1	0	0	0
school14	2020	F	9	3	0	Negative	0	never	tap	well	well	0	0	NA			0	0	0		0					0	0	0	0	0	0	0	0	0	0		0		0	0	0	no knowledge	0	0	0	0	0	0	0
school14	2020	F	8	3	0	Negative	0	never	tap	tap	tap	0	0	NA			0	0	0		0					0	0	0	0	0	0	0	0	0	0		0		0	0	0	no knowledge	0	0	0	0	0	0	0
school14	2020	F	10	3	0	Negative	0	never	river	river	tap	0	0	NA			0	0	0		0					0	0	0	0	0	0	0	0	0	0		0		0	0	0	no knowledge	0	0	0	0	0	0	0
school14	2020	F	9	3	0	Negative	0	never	tap	tap	tap	0	0	NA			0	0	0		0					0	0	0	0	0	0	0	0	0	0		0		0	0	0	no knowledge	0	0	0	0	0	0	0
school14	2020	F	9	3	0	Negative	0	never	well	well	well	0	0	NA			0	0	0		0					0	0	0	0	0	0	0	0	0	0		0		0	0	0	no knowledge	0	0	0	0	0	0	0
school14	2020	F	10	3	0	Negative	0	never	tap	well	well	0	0	NA			0	0	0		0					0	0	0	0	0	0	0	0	0	0		0		0	0	0	no knowledge	0	0	0	0	0	0	0
school14	2020	F	11	3	0	Negative	0	never	tap	tap	tap	0	0	NA			0	0	0		0					0	0	0	0	0	0	0	0	0	0		0		0	0	0	no knowledge	0	0	0	0	0	0	0
school14	2020	F	10	3	0	Negative	0	never	well	river	well	0	0	NA			0	1	0							0	0	0	0	0	0	0	0	0	0		0		0	0	1	poor	0	0	0	0	0	0	0
school14	2020	F	12	3	0	Negative	0	never	tap	river	river	0	0	NA			0	0	0		0					0	0	0	0	0	0	0	0	0	0		0		0	0	0	no knowledge	0	0	0	0	0	0	0
school14	2020	M	12	3	0	Negative	0	never	tap	tap	tap	0	0	NA			0	0	0		0					0	0	0	0	0	0	0	0	0	0		0		0	0	0	no knowledge	0	0	0	0	0	0	0
school14	2020	M	12	3	0	Negative	0	never	tap	well	tap	0	0	NA			0	1	0							0	0	0	0	0	0	0	0	0	0		0		0	0	1	poor	0	0	0	0	0	0	0
school14	2020	M	9	3	0	Negative	0	never	tap	tap	tap	0	0	NA			0	0	0		0					0	0	0	0	0	0	0	0	0	0		0		0	0	0	no knowledge	0	0	0	0	0	0	0
school14	2020	M	9	3	0	Negative	0	never	tap	well	well	0	0	NA			0	0	0		0					0	0	0	0	0	0	0	0	0	0		0		0	0	0	no knowledge	0	0	0	0	0	0	0
school14	2020	M	10	3	0	Negative	0	never	tap	tap	well	0	0	NA			0	1	0							0	0	0	0	0	0	0	0	0	0		0		0	0	1	poor	0	0	0	0	0	0	0
school14	2020	M	10	3	0	Negative	0	never	tap	well	tap	0	0	NA			0	0	0		0					0	0	0	0	0	0	0	0	0	0		0		0	0	0	no knowledge	0	0	0	0	0	0	0
school14	2020	M	8	3	0	Negative	0	never	tap	tap	tap	0	0	NA			0	0	0		0					0	0	0	0	0	0	0	0	0	0		0		0	0	0	no knowledge	0	0	0	0	0	0	0
school14	2020	M	10	3	0	Negative	0	never	tap	tap	tap	0	0	NA			0	0	0		0					0	0	0	0	0	0	0	0	0	0		0		0	0	0	no knowledge	0	0	0	0	0	0	0
school14	2020	M	10	3	0	Negative	0	never	tap	tap	well	0	0	NA			0	1	0							0	0	0	0	0	0	0	0	0	0		0		0	0	1	poor	0	0	0	0	0	0	0
school14	2020	M	10	3	0	Negative	0	never	tap	tap	tap	0	0	NA			0	0	0		0					0	0	0	0	0	0	0	0	0	0		0		0	0	0	no knowledge	0	0	0	0	0	0	0
school14	2020	M	13	3	0	Negative	0	never	well	well	tap	0	0	NA			0	1	0							0	0	0	0	0	0	0	0	0	0		0		0	0	1	poor	0	0	0	0	0	0	0
school14	2020	M	12	3	0	Negative	0	never	tap	tap	well	0	0	NA			0	1	0							0	0	0	0	0	0	0	0	0	0		0		0	0	1	poor	0	0	0	0	0	0	0
school14	2020	F	10	4	0	Negative	0	never	tap	tap	tap	0	0	NA			0	0	0		0					0	0	0	0	0	0	0	0	0	0		0		0	0	0	no knowledge	0	0	0	0	0	0	0
school14	2020	F	10	4	0	Negative	0	never	tap	well	tap	0	0	NA			0	1	0							0	0	0	0	0	0	0	0	0	0		0		0	0	1	poor	0	0	0	0	0	0	0
school14	2020	F	9	4	0	Negative	0	never	river	river	river	0	0	NA			0	1	0							0	0	0	0	0	0	0	0	0	0		0		0	0	1	poor	0	0	0	0	0	0	0
school14	2020	F	11	4	0	Negative	0	never	tap	tap	river	0	0	NA			0	1	0							0	0	0	0	0	0	0	0	0	0		0		0	0	1	poor	0	0	0	0	0	0	0
school14	2020	F	10	4	0	Negative	0	never	river	well	tap	0	0	NA			0	0	0		0					0	0	0	0	0	0	0	0	0	0		0		0	0	0	no knowledge	0	0	0	0	0	0	0
school14	2020	F	11	4	0	Negative	0	never	river	river	river	0	0	NA			0	0	0		0					0	0	0	0	0	0	0	0	0	0		0			0	0	no knowledge	0	1	0	0	0	0
school14	2020	F	10	4	0	Negative	0	never	tap	tap	well	0	0	NA			0	0	0		0					0	0	0	0	0	0	0	0	0	0		0		0	0	0	no knowledge	0	0	0	0	0	0	0
school14	2020	F	10	4	0	Negative	0	never	tap	well	well	0	0	NA			0	1	0							0	0	0	0	0	0	0	0	0	0		0		0	0	1	poor	0	0	0	0	0	0	0
school14	2020	F	10	4	0	Negative	0	never	tap	tap	tap	0	0	NA			0	0	0		0					0	0	0	0	0	0	0	0	0	0		0		0	0	0	no knowledge	0	0	0	0	0	0	0
school14	2020	F	10	4	0	Negative	0	never	tap	well	well	0	0	NA			0	1	0							0	0	0	0	0	0	0	0	0	0		0		0	0	1	poor	0	0	0	0	0	0	0
school14	2020	F	11	4	0	Negative	0	never	tap	well	well	0	0	NA			0	0	0		0					0	0	0	0	0	0	0	0	0	0		0		0	0	0	no knowledge	0	0	0	0	0	0	0
school14	2020	F	12	4	0	Negative	0	never	tap	tap	tap	0	0	NA			0	1	0							0	0	0	0	0	0	0	0	0	0		0		0	0	1	poor	0	0	0	0	0	0	0
school14	2020	F	12	4	0	Negative	0	never	tap	well	tap	0	0	NA			0	0	0		0					0	0	0	0	0	0	0	0	0	0		0		0	0	0	no knowledge	0	0	0	0	0	0	0
school14	2020	M	11	4	0	Negative	0	never	tap	tap	well	0	0	NA			0	1	0							0	0	0	0	0	0	0	0	0	0		0		0	0	1	poor	0	1	0	0	0	0
school14	2020	M	12	4	0	Negative	0	never	tap	river	tap	0	0	NA			0	1	0							1	0	0	0	0	0	0		0	0		0		0	0	2	moderate	0	1	0	0	0	0
school14	2020	M	12	4	0	Negative	0	never	tap	river	tap	0	0	NA			0	1	0							0	0	0	0	0	0	0		0	0		0		0	0	1	poor	0	0	0	0	0	0
school14	2020	M	13	4	0	Negative	0	never	well	tap	tap	0	0	NA			0	1	0							0	0	0	0	0	0	0	0	0	0		0		0	0	1	poor	0	1	0	0	0	0
school14	2020	M	12	4	0	Negative	0	never	tap	tap	tap	0	0	NA			0	0	0		0					0	0	0	0	0	0	0	0	0	0		0		0	0	0	no knowledge	0	0	0	0	0	0
school14	2020	M	11	4	0	Negative	0	never	tap	tap	tap	0	0	NA			0	1	0							0	0	0	0	0	0	0	0	0	0		0		0	0	1	poor	0	1	0	0	0	0
school14	2020	M	13	4	0	Negative	0	never	river	river	river	0	0	NA			0	0	0		0					0	0	0	0	0	0	0	0	0	0		0		0	0	0	no knowledge	0	0	0	0	0	0
school14	2020	M	12	4	0	Negative	0	never	tap	tap	tap	0	0	NA			0	0	0		0					0	0	0	0	0	0	0	0	0	0		0		0	0	0	no knowledge	0	0	0	0	0	0	0
school14	2020	M	11	4	0	Negative	0	never	tap	tap	tap	0	0	NA			0	0	0		0					0	0	0	0	0	0	0	0	0	0		0		0	0	0	no knowledge	0	0	0	0	0	0	0
school14	2020	M	12	4	0	Negative	0	never	tap	river	river	0	0	NA			0	1	0							0	0	0	0	0	0	0	0	0	0		0		0	0	1	poor	0	1	0	0	0	0
school14	2020	M	11	4	0	Negative	0	never	tap	river	well	0	0	NA			0	1	0							0	0	0	0	0	0	0	0	0	0		0		0	0	1	poor	0	0	0	0	0	0	0
school14	2020	M	11	4	0	Negative	0	never	tap	tap	well	0	0	NA			0	1	0							0	0	0	0	0	0	0	0	0	0		0		0	0	1	poor	0	0	0	0	0	0	0
school14	2020	F	13	5	0	Negative	0	never	tap	tap	tap	0	0	NA			0	0	0		0					0	0	0	0	0	0	0	0	0	0		0		0	0	0	no knowledge	0	1	0	0	0	0
school14	2020	F	12	5	0	Negative	0	never	tap	well	river	0	0	NA			0	1	0							1	0	0	0	0	0	0		0	1		0			0	3	good	0	1	0	0	0	0
school14	2020	F	13	5	0	Negative	0	never	well	river	river	0	0	NA			0	0	0		0					0	0	0	0	0	0	0	0	0	0		0		0	0	0	no knowledge	0	0	0	0	0	0	0
school14	2020	F	13	5	0	Negative	0	never	river	river	river	0	0	NA			0	1	0							0	0	0	0	0	0	0	0	0	1		0		0	0	2	moderate	1	0	0	0	0	0
school14	2020	F	12	5	0	Negative	0	never	well	river	river	0	0	NA			0	1	0							0	0	0	0	0	0	0	0	0	0		0		0	0	1	poor	0	0	0	0	0	0	0
school14	2020	F	11	5	0	Negative	0	never	tap	well	tap	0	0	NA			0	0	0		0					0	0	0	0	0	0	0	0	0	0		0		0	0	0	no knowledge	0	0	0	0	0	0	0
school14	2020	F	12	5	0	Negative	0	never	tap	tap	well	0	0	NA			0	1	0							0	1	0	0	0	0	0		0	1		0			0	3	good	0	1	0	0	0	0
school14	2020	F	13	5	0	Negative	0	never	tap	river	river	0	0	NA			0	1	0							0	0	0	0	0	0	0	0	0	0		0		0	0	1	poor	0	0	0	0	0	0	0
school14	2020	F	13	5	0	Negative	0	never	tap	tap	tap	0	0	NA			0	1	0							0	1	0	0	0	0	0		0	0		0		0	0	2	moderate	1	0	0	0	0	0
school14	2020	F	12	5	0	Negative	0	never	tap	river	river	0	0	NA			0	1	0							0	0	0	0	0	0	0	0	0	0		0		0	0	1	poor	1	0	0	0	0	0
school14	2020	F	12	5	0	Negative	0	never	tap	tap	tap	0	0	NA			0	1	0							0	0	0	0	0	0	0	0	0	0		0		0	0	1	poor	1	0	0	0	0	0
school14	2020	F	13	5	0	Negative	0	never	tap	well	well	0	0	NA			0	1	0							0	1	0	0	0	0	0		0	0		0		0	0	2	moderate	1	0	0	0	0	0
school14	2020	M	12	5	0	Negative	0	never	river	river	tap	0	0	NA			0	1	0							1	1	0	0	0	0	0		0	0		0		0	0	3	good	0	0	0	0	0	0
school14	2020	M	13	5	0	Negative	0	never	river	river	river	0	0	NA			0	1	0							0	1	0	0	0	0	0		0	0		0		0	0	2	moderate	0	1	0	0	0	0
school14	2020	M	12	5	0	Negative	0	never	tap	river	well	0	0	NA			0	1	0							1	0	0	0	0	0	0		0	0		0		0	0	2	moderate	0	1	1	0	0	0
school14	2020	M	12	5	0	Negative	0	never	tap	tap	tap	1	0	NA			0	1	0							0	1	0	0	0	0	0		0	1		0			0	3	good	0	1	0	0	0	0
school14	2020	M	13	5	0	Negative	0	never	tap	tap	well	0	0	NA			0	1	0			0				1	0	0	0	0	0	0		0	0		0			0	2	moderate	0	1	0	0	0	0
school14	2020	M	12	5	0	Negative	0	never	tap	tap	tap	0	0	NA			0	1	0							0	1	0	0	0	0	0		0	1		0			0	3	good	1	0	0	0	0	0
school14	2020	M	12	5	0	Negative	0	never	tap	tap	tap	0	0	NA			0	1	0							0	0	0	0	0	0	0	0	0	1		0			0	2	moderate	0	1	0	0	0	0
school14	2020	M	13	5	0	Negative	0	never	tap	tap	tap	0	0	NA			0	1	0							0	0	0	0	0	0	0	0	0	0		0		0	0	1	poor	0	0	0	0	0	0
school14	2020	M	12	5	0	Negative	0	never	tap	well	tap	0	0	NA			0	1	1					0		0	0	0	0	0	0	0		0	1		0			0	3	good	1	0	0	0	0	0
school14	2020	M	14	5	0	Negative	0	never	tap	tap	tap	0	0	NA			0	1	0							0	0	0	0	0	0	0	0	0	1		0			0	2	moderate	0	1	0	0	0	0
school14	2020	M	13	5	0	Negative	0	never	tap	tap	tap	0	0	NA			0	1	0							0	0	0	0	0	0	0	0	0	0		0			0	1	poor	0	0	0	0	0	0	0
school14	2020	M	13	5	0	Negative	0	never	tap	tap	tap	0	0	NA			0	1	0							1	0	0	0	0	0	0		0	1		0			0	3	good	0	1	0	0	0	0
school2	2020	F	12	3	0	Negative	0	once	tap	tap	well	0	0	NA			0	1	0							0	0	0	0	0	0	0		0	0		0		0	0	1	poor	0	1	0	0	0	0
school2	2020	F	12	3	0	Negative	0	once	tap	tap	well	0	0	NA			0	0	0		0					0	0	0	0	0	0	0	0	0	0		0		0	0	0	no knowledge	0	1	0	0	0	0
school2	2020	F	11	3	0	Negative	0	once	river	river	well	0	0	NA			0	1	0							0	0	0	0	0	0	0	0	0	0		0		0	0	1	poor	0	0	0	0	0	0	0
school2	2020	F	11	3	0	Negative	0	once	tap	tap	tap	0	0	NA			0	1	0							0	0	0	0	0	0	0	0	0	0		0		0	0	1	poor	0	1	0	0	0	0
school2	2020	F	12	3	0	Negative	0	once	well	well	well	0	0	NA			0	0	0		0					0	0	0	0	0	0	0	0	0	0		0		0	0	0	no knowledge	0	0	0	0	0	0	0
school2	2020	F	10	3	0	Negative	0	once	tap	tap	well	0	0	NA			0	0	0		0					0	0	0	0	0	0	0	0	0	0		0		0	0	0	no knowledge	0	0	0	0	0	0
school2	2020	F	10	3	0	Negative	0	once	well	tap	tap	0	0	NA			0	0	0		0					0	0	0	0	0	0	0	0	0	0		0		0	0	0	no knowledge	0	0	0	0	0	0	0
school2	2020	F	10	3	0	Negative	0	once	tap	tap	tap	0	0	NA			0	1	0							0	0	0	0	0	0	0	0	0	0		0		0	0	1	poor	0	0	0	0	0	0	0
school2	2020	F	10	3	0	Negative	0	once	tap	tap	tap	0	0	NA			0	0	0		0					0	0	0	0	0	0	0	0	0	0		0		0	0	0	no knowledge	0	0	0	0	0	0	0
school2	2020	F	10	3	0	Negative	0	once	tap	tap	well	0	0	NA			0	0	0		0					0	0	0	0	0	0	0	0	0	0		0		0	0	0	no knowledge	0	0	0	0	0	0	0
school2	2020	F	12	3	0	Negative	0	once	tap	well	well	0	0	NA			0	1	0							0	0	0	0	0	0	0	0	0	1		0			0	2	moderate	0	1	0	0	0	0
school2	2020	F	11	3	0	Negative	0	once	tap	tap	well	0	0	NA			0	0	0		0					0	0	0	0	0	0	0	0	0	0		0		0	0	0	no knowledge	0	0	0	0	0	0	0
school2	2020	F	11	3	0	Negative	0	once	tap	tap	tap	0	0	NA			0	1	0							0	0	0	0	0	0	0	0	0	0		0		0	0	1	poor	1	0	0	0	0	0
school2	2020	M	11	3	0	Negative	0	once	tap	tap	well	0	0	NA			0	0	0		0					0	0	0	0	0	0	0	0	0	0		0		0	0	0	no knowledge	0	0	0	0	0	0	0
school2	2020	M	11	3	0	Negative	0	once	tap	tap	well	0	0	NA			0	1	0					0		0	0	0	0	0	0	0		0	0		0		0	0	1	poor	0	0	0	0	0	0
school2	2020	M	11	3	0	Negative	0	once	Dntknow	Dntknow	Dntknow	0	0	NA			0	1	0							0	0	0	0	0	0	0	0	0	0		0		0	0	1	poor	0	0	0	0	0	0
school2	2020	M	12	3	0	Negative	0	once	tap	tap	tap	0	0	NA			0	1	0							0	0	0	0	0	0	0	0	0	0		0		0	0	1	poor	0	0	0	0	0	0	0
school2	2020	M	13	3	0	Negative	0	once	river	river	river	0	0	NA			0	1	0							1	0	0	0	0	0	0		0	0		0		0	0	2	moderate	0	1	0	0	0	0
school2	2020	M	10	3	0	Negative	0	once	tap	tap	well	0	0	NA			0	1	0							0	0	0	0	0	0	0	0	0	0		0		0	0	1	poor	0	1	0	0	0	0
school2	2020	M	11	3	0	Negative	0	once	tap	tap	tap	0	0	NA			0	1	0							1	0	0	0	0	0	0		0	0		0		0	0	2	moderate	0	0	0	0	0	0
school2	2020	M	11	3	0	Negative	0	once	tap	tap	tap	0	0	NA			0	1	0							0	0	0	0	0	0	0	0	0	0		0		0	0	1	poor	0	0	0	0	0	0
school2	2020	M	11	3	0	Negative	0	once	tap	tap	tap	0	0	NA			0	1	0							1	0	0	0	0	0	0		0	0		0		0	0	2	moderate	0	1	0	0	0	0
school2	2020	M	11	3	0	Negative	0	once	tap	tap	well	0	0	NA			0	0	0		0					0	0	0	0	0	0	0	0	0	0		0		0	0	0	no knowledge	0	0	0	0	0	0	0
school2	2020	M	11	3	0	Negative	0	once	tap	tap	tap	0	0	NA			0	1	0							0	0	0	0	0	0	0	0	0	1		0			0	2	moderate	0	1	0	0	0	0
school2	2020	M	12	3	0	Negative	0	once	well	tap	tap	0	0	NA			0	1	1							0	0	0	0	0	0	0		0.5	0		0		0	0	2.5	moderate	0	0	0	0	0	0
school2	2020	F	11	4	0	Negative	0	once	tap	tap	tap	0	0	NA			0	0	0		0					0	0	0	0	0	0	0	0	0	0		0		0	0	0	no knowledge	0	0	0	0	0	0	0
school2	2020	F	12	4	0	Negative	0	once	tap	tap	tap	0	0	NA			0	1	0							0	0	0	0	0	0	0	0	0	0		0		0	0	1	poor	0	1	0	0	0	0
school2	2020	F	12	4	0	Negative	0	once	well	well	well	0	0	NA			0	0	0		0					0	0	0	0	0	0	0	0	0	0		0		0	0	0	no knowledge	0	0	0	0	0	0	0
school2	2020	F	12	4	0	Negative	0	once	tap	tap	tap	0	0	NA			0	1	0							0	0	0	0	0	0	0	0	0	0		0			0	1	poor	1	0	0	0	0	0
school2	2020	F	11	4	0	Negative	0	once	tap	river	well	0	0	NA			0	0	0		0					0	0	0	0	0	0	0	0	0	0		0		0	0	0	no knowledge	0	0	0	0	0	0	0
school2	2020	F	12	4	0	Negative	0	once	tap	tap	tap	0	0	NA			0	0	0		0					0	0	0	0	0	0	0	0	0	0		0		0	0	0	no knowledge	0	0	0	0	0	0	0
school2	2020	F	11	4	0	Negative	0	once	tap	tap	tap	0	0	NA			0	1	0							0	0	0	0	0	0	0	0	0	0		0		0	0	1	poor	0	0	0	0	0	0	0
school2	2020	F	13	4	0	Negative	0	once	tap	tap	well	0	0	NA			0	1	0							0	0	0	0	0	0	0	0	0	0		0		0	0	1	poor	0	1	0	0	0	0
school2	2020	F	12	4	0	Negative	0	once	tap	tap	well	0	0	NA			0	1	0							0	0	0	0	0	0	0	0	0	0		0			0	1	poor	0	1	0	0	0	0
school2	2020	F	11	4	1	Light-intensity infection	2	once	tap	tap	tap	0	0	NA			0	1	0					0		0	0	0	0	0	0	0		0	0		0		0	0	1	poor	0	0	0	0	0	0
school2	2020	F	13	4	0	Negative	0	once	tap	tap	well	0	0	NA			0	0	1							0	0	0	0	0	0	0	0	0	0		0		0	0	1	poor	0	0	0	0	0	0	0
school2	2020	F	12	4	0	Negative	0	once	well	tap	well	0	0	NA			0	1	0					0		0	0	0	0	0	0	0		0	0		0		0	0	1	poor	0	0	0	0	0	0
school2	2020	F	11	4	0	Negative	0	once	tap	tap	tap	0	0	NA			0	1	0							0	0	0	0	0	0	0	0	0	0		0		0	0	1	poor	0	0	0	0	0	0	0
school2	2020	M	11	4	0	Negative	0	once	tap	tap	well	0	0	NA			0	1	0							0	0	0	0	0	0	0	0	0	0		0		0	0	1	poor	0	0	0	0	0	0	0
school2	2020	M	12	4	0	Negative	0	once	tap	tap	tap	0	0	NA			0	1	0							0	0	0	0	0	0	0	0	0	0		0		0	0	1	poor	0	1	0	0	0	0
school2	2020	M	12	4	0	Negative	0	once	tap	tap	tap	0	0	NA			0	1	0							0	0	0	0	0	0	0	0	0	0		0			0	1	poor	0	1	0	0	0	0
school2	2020	M	12	4	0	Negative	0	once	tap	tap	well	0	0	NA			0	1	0							1	0	0	0	0	0	0		0	1		0			0	3	good	0	0	0	0	0	0	0
school2	2020	M	13	4	0	Negative	0	once	tap	tap	tap	0	0	NA			0	1	0							0	0	0	0	0	0	0	0	0	0		0		0	0	1	poor	0	0	0	0	0	0	0
school2	2020	M	12	4	0	Negative	0	once	tap	tap	tap	0	0	NA			0	1	0							0	0	0	0	0	0	0	0	0	0		0		0	0	1	poor	0	1	0	0	0	0
school2	2020	M	11	4	0	Negative	0	once	tap	tap	well	0	0	NA			0	1	0							0	0	0	0	0	0	0	0	0	0		0		0	0	1	poor	0	1	0	0	0	0
school2	2020	M	11	4	0	Negative	0	once	tap	tap	river	0	0	NA			0	1	0							0	0	0	0	0	0	0	0	0	0		0		0	0	1	poor	0	1	0	0	0	0
school2	2020	M	12	4	0	Negative	0	once	tap	tap	tap	0	0	NA			0	1	0							0	0	0	0	0	0	0	0	0	0		0		0	0	1	poor	0	1	0	0	0	0
school2	2020	M	14	4	0	Negative	0	once	river	tap	river	0	0	NA			0	1	0							0	1	0	0	0	0	0		0	0		0		0	0	2	moderate	0	1	0	0	0	0
school2	2020	M	12	4	0	Negative	0	once	tap	tap	well	0	0	NA			0	1	0							0	0	0	0	0	0	0	0	0	0		0		0	0	1	poor	0	0	0	0	0	0	0
school2	2020	M	11	4	0	Negative	0	once	tap	river	tap	0	0	NA			0	1	0							0	0	0	0	0	0	0	0	0	0		0		0	0	1	poor	0	1	0	0	0	0
school4	2022	M	9	3	0	Negative	0	never	tap	tap	tap	0					0	0	0		0					0	0	0	0	0	0	0	0		0		0		0		0	no knowledge	0	0	0	0	0	0	0
school4	2022	M	9	3	0	Negative	0	never	well	tap	tap	0					0	1	0							0	0	0	0	0	0	1			0		0	0			2	moderate	0	1	0	0	0	0
school4	2022	M	9	3	0	Negative	0	never	tap	tap	tap	0					0	0	0		0					0	0	0	0	0	0	0	0		0		0		0		0	no knowledge	0	0	0	0	0	0	0
school4	2022	M	11	3	0	Negative	0	never	tap	tap	tap	0					0	1	0							0	0	0	0	0	0	0		0	0		0		0		1	poor	0	1	0	0	0	0
school4	2022	M	8	3	0	Negative	0	never	well	well	well	0					0	1	0							0	0	0	0	0	0	1			0		0			0	2	moderate	0	1	0	0	0	0
school4	2022	M	8	3	0	Negative	0	never	well	well	well	0					0	1	0							0	0	0	0	0	0	0		0	0		0		0		1	poor	0	0	0	0	0	0
school4	2022	M	11	3	0	Negative	0	never	well	well	well	0					0	0	0		0					0	0	0	0	0	0	0	0		0		0		0		0	no knowledge	0	0	0	0	0	0	0
school4	2022	M	9	3	0	Negative	0	never	tap	tap	tap	0					0	1	0							0	0	0	0	0	0	0	0		0		0		0		1	poor	1	0	0	0	0	0
school4	2022	M	9	3	0	Negative	0	never	tap	tap	well	0					0	0	0		0					0	0	0	0	0	0	0		0	0		0		0		0	no knowledge	0	0	0	0	0	0	0
school4	2022	F	9	3	0	Negative	0	never	tap	well	well	0					0	1	0							0	0	0	0	0	0	1			0		0		0		2	moderate	0	0	0	0	0	0	0
school4	2022	F	8	3	0	Negative	0	never	tap	tap	tap	0					0	0	0		0					0	0	0	0	0	0	0	0		0		0		0		0	no knowledge	0	0	0	0	0	0	0
school4	2022	F	8	3	0	Negative	0	never	tap	tap	well	0					0	0	0		0					0	0	0	0	0	0	0	0		0		0		0		0	no knowledge	0	0	0	0	0	0	0
school4	2022	F	8	3	0	Negative	0	never	tap	tap	tap	0					0	0	0		0					0	0	0	0	0	0	0	0		0		0		0		0	no knowledge	0	0	0	0	0	0	0
school4	2022	F	8	3	0	Negative	0	never	tap	tap	tap	0					0	0	0		0					0	0	0	0	0	0	0	0		0		0		0		0	no knowledge	0	0	0	0	0	0	0
school4	2022	F	8	3	0	Negative	0	never	river	tap	well	0					0	0	0		0					0	0	0	0	0	0	0	0		0		0		0		0	no knowledge	0	0	0	0	0	0	0
school4	2022	F	10	3	0	Negative	0	never	tap	tap	tap	0					0	1	0							0	0	1	0	0	0	0			0		0	0			2	moderate	0	0	0	0	0	0
school4	2022	F	8	3	0	Negative	0	never	tap	tap	tap	0					0	0	0		0					0	0	0	0	0	0	0	0		0		0		0		0	no knowledge	0	0	0	0	0	0	0
school4	2022	F	10	3	0	Negative	0	never	tap	tap	river	0					0	0	0		0					0	0	0	0	0	0	0	0		0		0		0		0	no knowledge	0	0	0	0	0	0	0
school4	2022	F	9	3	0	Negative	0	never	tap	tap	tap	0					0	0	0		0					0	0	0	0	0	0	0	0		0		0		0		0	no knowledge	0	0	0	0	0	0	0
school4	2022	F	10	5	0	Negative	0	never	tap	tap	tap	0					0	1	0							0	0	0	0	0	0	0	0		0		0			0	1	poor	0	0	0	0	0	0	0
school4	2022	F	13	5	0	Negative	0	never	tap	tap	tap	0					0	1	0							0	0	0	0	0	0	0	0		0		0		0		1	poor	0	0	0	0	0	0	0
school4	2022	F	10	5	0	Negative	0	never	river	river	river	0					0	1	0							0	0	0	0	0	0	1			0		0		0		2	moderate	0	0	0	0	0	0	0
school4	2022	F	11	5	0	Negative	0	never	tap	tap	tap	0					0	0	1							0	0	0	0	0	0	1			0		0		0		2	moderate	0	1	0	0	0	0
school4	2022	F	11	5	0	Negative	0	never	tap	tap	tap	0					0	1	0							0	0	1	0	0	0	0			0		0		0		2	moderate	0	0	0	0	0	0	0
school4	2022	F	10	5	0	Negative	0	never	tap	tap	tap	0					0	0	1							0	0	0	0	0	0	1			0		0		0		2	moderate	0	0	0	0	0	0	0
school4	2022	M	11	5	0	Negative	0	never	tap	tap	tap	0					0	1	0							0	0	0	0	0	0	0	0		0		0		0		1	poor	0	1	0	0	0	0
school4	2022	F	11	5	0	Negative	0	never	tap	tap	tap	0					0	0	1							0	0	0	0	0	0	0	0		0	0	0				1	poor	0	0	0	0	0	0	0
school4	2022	F	11	5	0	Negative	0	never	well	well	well	0					0	1	0							0	0	0	0	0	0	0	0		0		0		0		1	poor	0	1	0	0	0	0
school4	2022	F	11	5	0	Negative	0	never	well	well	well	0					0	1	0							0	0	0	0	0	0	1			1		0				3	good	0	1	0	0	0	0
school4	2022	F	11	5	0	Negative	0	never	well	well	well	0					0	1	0							0	0	0	0	0	0	0	0		1		0				2	moderate	0	0	0	0	0	0	0
school4	2022	F	12	5	0	Negative	0	never	tap	tap	tap	0					0	0	0		0					0	0	0	0	0	0	0	0		1		0				1	poor	0	0	0	0	0	0	0
school4	2022	F	13	5	0	Negative	0	never	tap	tap	tap	0					0	0	1							0	0	0	0	0	0	0	0		0		0		0		1	poor	0	0	0	0	0	0	0
school4	2022	M	10	5	0	Negative	0	never	well	well	well	0					0	1	0							0	0	0	0	0	0	1			1		0				3	good	0	1	0	0	0	0
school4	2022	M	12	5	0	Negative	0	never	well	well	well	0					0	0	1							0	0	1	0	0	0	0			0		0	0			2	moderate	0	0	0	0	0	0	0
school4	2022	M	10	5	0	Negative	0	never	tap	tap	tap	0					0	1	0							0	0	0	0	0	0	1			0		0		0		2	moderate	0	1	0	0	0	0
school4	2022	M	10	5	0	Negative	0	never	tap	tap	tap	0					0	1	0							0	0	0	0	0	0	1			0		0		0		2	moderate	0	0	0	0	0	0	0
school4	2022	M	13	5	0	Negative	0	never	tap	tap	tap	0					0	1	0							0	0	1	0	0	0	1			1		0				4	good	0	0	0	0	0	0	0
school4	2022	M	11	5	0	Negative	0	never	tap	tap	tap	0					0	1	0							0	0	0	0	0	0	1			1		0				3	good	0	0	0	0	0	0	0
school4	2022	M	11	5	0	Negative	0	never	tap	tap	tap	0					0	1	0					0		0	0	0	0	0	0	0			0		0		0		1	poor	0	0	0	0	0	0.5
school4	2022	M	11	5	0	Negative	0	never	tap	tap	tap	0					0	1	0							0	0	0	0	0	0	1			0		0		0		2	moderate	0	0	0	0	0	0	0
school4	2022	M	11	5	0	Negative	0	never	tap	tap	tap	0					0	1	0				0			0	0	0	0	0	0	1			0		0		0		2	moderate	0	1	0	0	0	0
school4	2022	M	12	5	0	Negative	0	never	tap	tap	tap	0					0	1	0							0	0	0	0	0	0	1			1		0				3	good	0	1	0	0	0	0
school4	2022	F	11	4	0	Negative	0	never	tap	tap	tap	0					0	0	0		0					0	0	0	0	0	0	0	0		0		0		0		0	no knowledge	0	0	0	0	0	0	0
school4	2022	F	11	4	0	Negative	0	never	tap	well	well	0					0	1	0							0	0	0	0	0	0	1			0		0		0		2	moderate	0	1	0	0	0	0
school4	2022	F	11	4	0	Negative	0	never	tap	tap	tap	0					0	1	0							0	0	0	0	0	0	1			0		0			0	2	moderate	0	1	0	0	0	0
school4	2022	F	11	4	0	Negative	0	never	well	well	well	0					0	1	0							0	0	1	0	0	0	1			0		0	0			3	good	1	0	0	0	0	0
school4	2022	F	9	4	0	Negative	0	never	tap	tap	tap	0					0	1	0							0	0	0	0	0	0	1			0		0	0			2	moderate	0	1	0	0	0	0
school4	2022	F	9	4	0	Negative	0	never	tap	tap	tap	0					0	1	0							0	0	0	0	0	0	1			0		0		0		2	moderate	0	1	0	0	0	0
school4	2022	F	9	4	0	Negative	0	never	tap	tap	tap	0					0	1	0							0	0	0	0	0	0	1			0		0	0			2	moderate	0	1	0	0	0	0
school4	2022	F	10	4	0	Negative	0	never	tap	tap	tap	0					0	1	0							0	0	0	0	0	0	1			0		0	0			2	moderate	0	1	0	0	0	0
school4	2022	F	10	4	0	Negative	0	never	tap	tap	tap	0					0	1	0							0	0	0	1	0	0	0			0		0		0		2	moderate	0	1	1	0	0	0
school4	2022	F	11	4	0	Negative	0	never	tap	tap	tap	0					0	1	0							0	0	0	0	0	0	1		0	0		0	0			2	moderate	0	0	0	0	0	0
school4	2022	F	11	4	0	Negative	0	never	tap	tap	tap	0					0	1	0							0	0	0	0	0	0	1			0		0	0			2	moderate	1	0	0	0	0	0
school4	2022	F	12	4	0	Negative	0	never	well	well	well	0					0	1	0							0	0	0	0	0	0	1			0		0	0			2	moderate	0	1	0	0	0	0
school4	2022	F	10	4	0	Negative	0	never	tap	tap	tap	0					0	1	0							0	0	0	0	0	0	1			0		0			0	2	moderate	0	0	0	0	0	0	0
school4	2022	M	11	4	0	Negative	0	never	tap	tap	tap	0					0	1	0							0	0	0	0	0	0	1			1		0				3	good	0	0	0	0	0	0
school4	2022	M	11	4	0	Negative	0	never	tap	tap	tap	0					0	1	0							0	0	0	0	0	0	1			0		0			0	2	moderate	0	1	0	0	0	0
school4	2022	M	11	4	0	Negative	0	never	tap	tap	tap	0					0	1	0							0	0	1	0	0	0	1			0		0	0			3	good	0	0	0	0	0	0
school4	2022	M	13	4	0	Negative	0	never	tap	tap	tap	0					0	1	0							0	0	0	0	0	0	1			0		0			0	2	moderate	0	0	0	0	0	0
school4	2022	M	12	4	0	Negative	0	never	well	well	well	0					0	1	0							0	0	0	0	0	0	1			0		0	0			2	moderate	0	1	0	0	0	0
school4	2022	M	11	4	0	Negative	0	never	tap	tap	tap	0					0	1	0							0	0	0	0	1	0	1			0		0			1	4	good	1	0	0	0	0	0
school4	2022	M	10	4	0	Negative	0	never	well	well	well	0					0	1	0							0	0	0	0	1	0	1			1		0				4	good	0	0	0	0	0	0
school4	2022	M	10	4	0	Negative	0	never	tap	tap	tap	0					0	1	0							0	0	0	0	0	0	1		0	0		0		0		2	moderate	0	1	0	0	0	0
school4	2022	M	10	4	0	Negative	0	never	well	well	well	0					0	1	0							0	0	0	0	0	0	1			0		0			0	2	moderate	0	1	0	0	0	0
school4	2022	M	9	4	0	Negative	0	never	well	well	well	0					0	1	0							0	0	0	0	0	0	1			0		0	0			2	moderate	0	1	0	0	0	0
school4	2022	M	10	4	0	Negative	0	never	tap	tap	tap	0					0	1	0							0	0	1	0	0	0	1			0		0		0		3	good	0	1	0	0	0	0
school10	2022	M	12	5	0	Negative	0	never	tap	tap	tap	0					0	1	0							0	0	1	0	0	0	1			0		0			0	3	good	0	1	0	0	0	0
school10	2022	M	12	5	0	Negative	0	never	tap	tap	tap	0					0	1	0							0	0	0	0	0	0	0	0		0		0		0		1	poor	0	0	0	0	0	0	0
school10	2022	M	12	5	0	Negative	0	never	well	well	well	0					0	1	0							0	0	0	0	0	0	1		1	0		0		0		3	good	1	1	0	0	0	0
school10	2022	M	11	5	0	Negative	0	never	tap	well	well	0					0	0	0			0				0	0	0	0	0	0	1			0		0		0		1	poor	0	0	0	0	0	0	0
school10	2022	M	12	5	0	Negative	0	never	tap	tap	tap	0					0	1	0							0	0	0	0	0	0	1			0		0		0		2	moderate	0	1	0	0	0	0
school10	2022	M	12	5	0	Negative	0	never	tap	tap	tap	0					0	0	0			1				0	0	0	0	0	0	0		0	0		0		0		1	poor	0	0	0	0	0	0	0
school10	2022	M	11	5	0	Negative	0	never	well	well	well	0					0	1	0							0	0	0	0	0	0	1			0		0		0		2	moderate	0	0	0	0	0	0	0
school10	2022	M	12	5	0	Negative	0	never	tap	well	well	0					0	1	0							0	0	1	0	0	0	1			0		0		0		3	good	0	1	0	0	0	0
school10	2022	M	13	5	0	Negative	0	never	well	well	well	0					0	1	0					0		0	0	0	0	0	0	0			1		0				2	moderate	1	0	0	0	0	0
school10	2022	M	13	5	0	Negative	0	never	well	well	well	0					0	1	0							0	0	0	0	0	0	0	0		0		0		0		1	poor	0	0	0	0	0	0	0
school10	2022	M	13	5	0	Negative	0	never	tap	tap	tap	0					0	0	0			0				0	0	0	0	0	0	1			0		0	0			1	poor	0	0	0	0	0	0	0
school10	2022	F	10	5	0	Negative	0	never	tap	tap	tap	0					0	0	0			1				0	0	0	0	0	0	1			0		0	0			2	moderate	0	1	0	0	0	0
school10	2022	F	11	5	0	Negative	0	never	tap	tap	tap	0					0	1	0							0	0	0	0	0	0	1			0		0			0	2	moderate	0	1	0	0	0	0
school10	2022	F	11	5	0	Negative	0	never	tap	tap	tap	0					0	1	0							0	0	0	0	0	0	1			0		0			0	2	moderate	0	1	0	0	0	0
school10	2022	F	12	5	0	Negative	0	never	well	well	well	0					0	1	0							0	0	0	0	0	0	1			0		0		0		2	moderate	0	1	0	0	0	0
school10	2022	F	11	5	0	Negative	0	never	well	tap	well	0					0	1	0							0	0	0	0	0	0	1			0		0		0		2	moderate	0	1	0	0	0	0
school10	2022	F	11	5	0	Negative	0	never	tap	well	well	0					0	1	0							0	0	0	0	0	0	1			0		0		0		2	moderate	0	0	0	0	0	0	0
school10	2022	F	12	5	0	Negative	0	never	tap	tap	tap	0					0	1	0							0	0	0	0	0	0	1			0		0			0	2	moderate	0	1	0	0	0	0
school10	2022	F	12	5	0	Negative	0	never	tap	tap	tap	0					0	1	0							0	0	0	0	0	0	1			0		0			0	2	moderate	0	1	0	0	0	0
school10	2022	F	10	5	0	Negative	0	never	tap	tap	tap	0					0	1	0							0	0	0	0	0	0	1			0		0			0	2	moderate	0	1	0	0	0	0
school10	2022	F	11	5	0	Negative	0	never	tap	tap	tap	0					0	1	0							0	0	0	0	0	0	1			0		0		0		2	moderate	0	1	0	0	0	0
school10	2022	M	10	4	0	Negative	0	never	tap	tap	tap	0					0	1	0			1				0	0	0	0	0	0	1			0		0			0	3	good	0	0	0	0	0	0
school10	2022	M	10	4	0	Negative	0	never	tap	tap	tap	0					0	0	0			1				0	0	0	0	0	0	1			1		0				3	good	0	1	0	0	0	0
school10	2022	M	12	4	0	Negative	0	never	tap	tap	tap	0					0	1	0							0	0	1	0	0	0	0			0		0		0		2	moderate	1	0	0	0	0	0
school10	2022	M	10	4	0	Negative	0	never	tap	tap	tap	0					0	0	0		0					0	0	0	0	0	0	0	0		0		0			0	0	no knowledge	0	0	0	0	0	0	0
school10	2022	M	11	4	0	Negative	0	never	tap	tap	tap	0					0	1	0			1				0	0	0	0	0	0	1		0.5	0		0			0	3.5	good	0	1	0	0	0	0
school10	2022	M	10	4	0	Negative	0	never	well	tap	tap	0					0	1	0							0	0	0	0	0	0	1			0		0			0	2	moderate	0	0	0	0	0	0	0
school10	2022	M	10	4	0	Negative	0	never	tap	tap	tap	1	1	At least once per week			0	1	0							0	0	0	0	0	0	1			0		0			0	2	moderate	0	1	0	0	0	0
school10	2022	M	10	4	0	Negative	0	never	tap	tap	tap	0					0	0	0		0					0	0	0	0	0	0	0	0		0		0		0		0	no knowledge	0	0	0	0	0	0	0
school10	2022	M	11	4	0	Negative	0	never	well	tap	tap	1	0				0	1	1			1				0	0	0	0	0	0	1		0	0		0			0	4	good	1	1	0	0	0	0
school10	2022	M	11	4	0	Negative	0	never	tap	tap	tap	0					0	1	0			1		0		0	0	0	0	0	0	1			1		0				4	good	0	1	0	0	0	0
school10	2022	F	11	4	0	Negative	0	never	well	tap	tap	0					0	1	0							0	0	0	0	0	0	0	0		0		0		0		1	poor	0	0	0	0	0	0	0
school10	2022	F	11	4	0	Negative	0	never	tap	tap	tap	0					0	1	0			1				0	0	0	0	0	0	1			0		0		0		3	good	0	1	0	0	0	0
school10	2022	F	11	4	0	Negative	0	never	tap	tap	tap	0					0	1	0							0	0	0	0	0	0	1			1		0				3	good	0	0	0	0	0	0	0
school10	2022	F	11	4	0	Negative	0	never	tap	tap	tap	0					0	1	0			1				0	0	0	0	0	0	0		0	0		0		0		2	moderate	0	0	0	0	0	0
school10	2022	F	11	4	0	Negative	0	never	well	tap	tap	0					0	1	0			1				0	0	0	0	0	0	1		0.5	0		0		0		3.5	good	0	1	0	0	0	0
school10	2022	F	11	4	0	Negative	0	never	tap	tap	tap	0					0	1	0							0	0	0	0	0	0	1			0		0		0		2	moderate	0	0	0	0	0	0
school10	2022	F	10	4	0	Negative	0	never	tap	tap	tap	0					0	1	0					0		0	0	0	0	0	0	1			0		0		0		2	moderate	0	0	0	0	0	0	0
school10	2022	F	11	4	0	Negative	0	never	tap	tap	tap	0					0	1	0							0	0	0	0	0	0	0	0		0		0			0	1	poor	0	0	0	0	0	0	0
school10	2022	F	11	4	0	Negative	0	never	tap	tap	tap	0					0	1	0			1				0	0	0	0	0	0	1			0		0		0		3	good	0	0	0	0	0	0	0
school10	2022	F	11	4	0	Negative	0	never	tap	tap	tap	0					0	1	0			1				0	0	0	0	0	0	0	0		1		0				3	good	0	0	0	0	0	0	0
school10	2022	F	11	4	0	Negative	0	never	tap	tap	tap	0					0	1	0			1				0	0	0	0	0	0	0	0		0		0		0		2	moderate	0	0	0	0	0	0	0
school10	2022	F	11	4	0	Negative	0	never	tap	tap	well	0					0	1	0							0	0	0	0	0	0	0	0		0		0		0		1	poor	0	0	0	0	0	0	0
school10	2022	F	9	3	0	Negative	0	never	tap	tap	tap	0					0	1	0							0	0	0	0	0	0	0	0		0		0		0		1	poor	0	0	0	0	0	0	0
school10	2022	F	9	3	0	Negative	0	never	well	well	well	0					0	0	0			1				0	0	0	0	0	0	0	0		0		0		0		1	poor	0	0	0	0	0	0	0
school10	2022	F	9	3	0	Negative	0	never	well	tap	tap	0					0	0	0		0					0	0	0	0	0	0	0	0		0		0		0		0	no knowledge	0	0	0	0	0	0	0
school10	2022	F	9	3	0	Negative	0	never	tap	tap	well	0					0	0	0		0					0	0	0	0	0	0	0	0		0		0		0		0	no knowledge	0	0	0	0	0	0	0
school10	2022	F	9	3	0	Negative	0	never	tap	tap	tap	0				0	0	0	0							0	0	0	0	0	0	0	0		0		0		0		0	no knowledge	0	0	0	0	0	0	0
school10	2022	F	9	3	0	Negative	0	never	river	river	river	0					0	0	0		0					0	0	0	0	0	0	0	0		0		0		0		0	no knowledge	0	0	0	0	0	0	0
school10	2022	F	9	3	0	Negative	0	never	tap	tap	tap	0					0	0	0		0					0	0	0	0	0	0	0	0		0		0		0		0	no knowledge	0	0	0	0	0	0	0
school10	2022	F	8	3	0	Negative	0	never	tap	tap	tap	0					0	0	0		0					0	0	0	0	0	0	1			0		0	0			1	poor	0	0	0	0	0	0	0
school10	2022	F	9	3	0	Negative	0	never	tap	tap	tap	0					0	0	0		0					0	0	0	0	0	0	1			0		0		0		1	poor	0	0	0	0	0	0	0
school10	2022	F	9	3	0	Negative	0	never	tap	tap	tap	0					0	0	0			1				0	0	0	0	0	0	0	0		0		0		0		1	poor	0	0	0	0	0	0	0
school10	2022	F	9	3	0	Negative	0	never	tap	tap	tap	0					0	0	0		0					0	0	0	0	0	0	0	0		0		0		0		0	no knowledge	0	0	0	0	0	0	0
school10	2022	F	9	3	0	Negative	0	never	tap	river	well	0					0	0	0			0				0	0	0	0	0	0	0	0		0		0		0		0	no knowledge	0	0	0	0	0	0	0
school10	2022	M	9	3	0	Negative	0	never	well	well	well	0					0	1	0					0		0	0	0	0	0	0	0			0		0		0		1	poor	0	0	0	0	0	0
school10	2022	M	9	3	0	Negative	0	never	well	well	well	0					0	0	0		0					0	0	0	0	0	0	0	0		0		0		0		0	no knowledge	0	0	0	0	0	0	0
school10	2022	M	9	3	0	Negative	0	never	tap	tap	tap	0					0	0	0		0					0	0	0	0	0	0	0	0		0		0			0	0	no knowledge	0	0	0	0	0	0	0
school10	2022	M	9	3	0	Negative	0	never	tap	tap	tap	0					0	0	0		0					0	0	0	0	0	0	0	0		0		0		0		0	no knowledge	0	0	0	0	0	0	0
school10	2022	M	9	3	0	Negative	0	never	tap	tap	tap	0					0	0	0		0					0	0	0	0	0	0	0	0		0		0		0		0	no knowledge	0	0	0	0	0	0	0
school10	2022	M	9	3	0	Negative	0	never	tap	tap	tap	0					0	1	0							0	0	0	0	0	0	0	0		0		0	0			1	poor	0	0	0	0	0	0	0
school10	2022	M	9	3	0	Negative	0	never	river	Dntknow	Dntknow	0					0	0	0			0				0	0	0	0	0	0	0	0		0		0		0		0	no knowledge	0	0	0	0	0	0	0
school10	2022	M	9	3	0	Negative	0	never	Dntknow	Dntknow	Dntknow	0					0	0	0		0					0	0	0	0	0	0	0	0		0		0		0		0	no knowledge	0	0	0	0	0	0	0
school10	2022	M	9	3	0	Negative	0	never	tap	tap	tap	0					0	1	0							0	0	0	0	0	0	0	0		0		0	0			1	poor	0	0	0	0	0	0	0
school10	2022	M	9	3	0	Negative	0	never	tap	tap	tap	0					0	0	0			0				0	0	0	0	0	0	0	0		0		0		0		0	no knowledge	0	0	0	0	0	0	0
school16	2022	F	9	3	0	Negative	0	never	tap	tap	well	0					0	0	0		0					0	0	0	0	0	0	0	0		0		0		0		0	no knowledge	0	0	0	0	0	0
school16	2022	F	9	3	0	Negative	0	never	tap	tap	well	0					0	1	0							0	0	0	0	0	0	0	0		0		0		0		1	poor	0	0	0	0	0	0	0
school16	2022	F	9	3	0	Negative	0	never	tap	tap	tap	0					0	0	0		0					0	0	0	0	0	0	1			0		0		0		1	poor	0	0	0	0	0	0
school16	2022	F	9	3	0	Negative	0	never	tap	tap	well	0					0	0	0			1				0	0	0	0	0	0	0	0		1		0				2	moderate	0	0	0	0	0	0
school16	2022	F	9	3	0	Negative	0	never	tap	tap	well	0					0	1	0							0	0	0	0	0	0	1			1		0				3	good	0	1	0	0	0	0
school16	2022	F	9	3	0	Negative	0	never	tap	tap	tap	0					0	0	0		0					0	0	0	0	0	0	0	0		0		0		0		0	no knowledge	0	0	0	0	0	0	0
school16	2022	F	8	3	0	Negative	0	never	tap	tap	tap	0					0	1	0			1				0	0	0	1	0	0	1			0		0		0		4	good	0	1	0	0	0	0
school16	2022	F	11	3	0	Negative	0	never	tap	well	tap	0					0	1	0							0	0	0	0	0	0	0	0		0		0		0		1	poor	0	0	0	0	0	0	0
school16	2022	F	8	3	0	Negative	0	never	tap	tap	tap	0					0	1	0							0	0	0	0	0	0	0		0	0		0		0		1	poor	0	0	0	0	0	0
school16	2022	F	9	3	0	Negative	0	never	tap	tap	well	0					0	0	0		0					0	0	0	0	0	0	0	0		0		0		0		0	no knowledge	0	0	0	0	0	0	0
school16	2022	M	12	3	0	Negative	0	never	tap	tap	well	0					0	1	0							0	0	0	0	0	0	1			0		0		0		2	moderate	0	1	0	0	0	0
school16	2022	M	12	3	0	Negative	0	never	tap	tap	well	0					0	1	0							0	0	0	0	0	0	0	0		0		0		0		1	poor	0	0	0	0	0	0
school16	2022	M	9	3	0	Negative	0	never	tap	river	well	0					0	0	0		0					0	0	0	0	0	0	1			0		0			0	1	poor	0	1	0	0	0	0
school16	2022	M	11	3	0	Negative	0	never	tap	tap	tap	0					0	1	0							0	0	0	0	0	0	1			0		0		0		2	moderate	0	1	0	0	0	0
school16	2022	M	9	3	0	Negative	0	never	tap	tap	tap	0					0	1	0							0	0	0	0	0	0	0	0		1		0				2	moderate	0	1	0	0	0	0
school16	2022	M	8	3	0	Negative	0	never	tap	tap	tap	0				0	0	0	0							0	0	0	0	0	0	1			0		0		0		1	poor	0	0	0	0	0	0	0
school16	2022	M	9	3	0	Negative	0	never	tap	tap	tap	0					0	0	0		0					0	0	0	0	0	0	0	0		0		0		0		0	no knowledge	0	0	0	0	0	0	0
school16	2022	M	10	3	0	Negative	0	never	tap	tap	tap	0					0	0	0		0					0	0	0	0	0	0	0	0		0		0		0		0	no knowledge	0	0	0	0	0	0	0
school16	2022	M	8	3	0	Negative	0	never	tap	tap	tap	0					0	0	0		0					0	0	0	0	0	0	0	0		0		0		0		0	no knowledge	0	0	0	0	0	0	0
school16	2022	M	11	3	0	Negative	0	never	tap	tap	well	0					0	0	0		0					0	0	0	0	0	0	0	0		0		0		0		0	no knowledge	0	0	0	0	0	0	0
school16	2022	M	11	3	0	Negative	0	never	tap	tap	tap	0					0	0	0		0					0	0	0	0	0	0	0	0		0		0		0		0	no knowledge	0	1	0	0	0	0
school16	2022	M	9	3	0	Negative	0	never	tap	tap	well	0					0	1	0							0	0	0	0	0	0	1			0		0		0		2	moderate	0	1	0	0	0	0
school16	2022	M	10	3	0	Negative	0	never	tap	tap	tap	0					0	1	0							0	0	0	0	0	0	1			0		0		0		2	moderate	0	1	0	0	0	0
school16	2022	F	10	4	0	Negative	0	never	tap	tap	tap	0					0	1	0							0	0	0	0	0	0	0	0		0		0		0		1	poor	0	0	0	0	0	0	0
school16	2022	F	12	4	0	Negative	0	never	tap	tap	tap	0					0	1	0							0	0	0	0	0	0	1			0		0			1	3	good	0	1	0	0	0	0
school16	2022	F	10	4	0	Negative	0	never	tap	tap	tap	0					0	1	0							0	0	0	1	0	0	1			0		0			0	3	good	0	0	0	0	0	0
school16	2022	F	10	4	0	Negative	0	never	tap	tap	tap	0					0	0	0		0					0	0	0	0	0	0	0	0		0		0		0		0	no knowledge	0	0	0	0	0	0	0
school16	2022	F	10	4	0	Negative	0	never	tap	tap	tap	0					0	1	0							0	0	0	0	0	0	1			0		0		0		2	moderate	0	0	0	0	0	0	0
school16	2022	F	10	4	0	Negative	0	never	tap	tap	tap	0					0	0	0		0					0	0	0	0	0	0	0	0		0		0		0		0	no knowledge	0	0	0	0	0	0	0
school16	2022	F	11	4	0	Negative	0	never	tap	tap	tap	0					0	1	0							0	0	0	0	0	0	0	0		0		0		0		1	poor	0	0	0	0	0	0	0
school16	2022	M	10	4	0	Negative	0	never	tap	tap	tap	0					0	1	0							0	0	0	0	0	0	1			0		0		0		2	moderate	0	0	0	0	0	0
school16	2022	F	11	4	0	Negative	0	never	tap	tap	tap	0					0	1	0							0	0	0	0	0	0	1			0		0			0	2	moderate	0	1	0	0	0	0
school16	2022	F	10	4	0	Negative	0	never	tap	tap	well	0					0	1	0							0	0	0	0	0	0	1			0		0	0			2	moderate	0	1	0	0	0	0
school16	2022	F	10	4	0	Negative	0	never	tap	tap	tap	0					0	0	0		0					0	0	0	0	0	0	0	0		0		0		0		0	no knowledge	0	0	0	0	0	0	0
school16	2022	F	11	4	0	Negative	0	never	tap	well	well	0					0	1	0							0	0	1	0	0	0	0			0		0	0			2	moderate	0	1	1	0	0	0
school16	2022	F	10	4	0	Negative	0	never	tap	tap	tap	0					0	1	0							0	0	0	0	0	0	1			0		0		0		2	moderate	0	1	0	0	0	0
school16	2022	M	10	4	0	Negative	0	never	tap	tap	tap	0					0	1	0							0	0	0	0	0	0	1			0		0			0	2	moderate	0	1	0	0	0	0
school16	2022	M	9	4	0	Negative	0	never	tap	well	well	0					0	1	0							0	0	0	0	0	0	1			0		0			0	2	moderate	0	1	0	0	0	0
school16	2022	M	10	4	0	Negative	0	never	tap	tap	tap	0					0	1	0							0	0	0	0	0	0	1			0		0			0	2	moderate	0	1	0	0	0	0
school16	2022	M	9	4	0	Negative	0	never	well	well	well	0					0	1	0							0	0	0	0	0	0	1			0		0		0		2	moderate	0	1	0	0	0	0
school16	2022	M	10	4	0	Negative	0	never	tap	tap	tap	0					0	1	0							0	0	0	0	0	0	1			0		0			1	3	good	0	1	0	0	0	0
school16	2022	M	10	4	0	Negative	0	never	tap	tap	tap	0					0	1	0							0	0	0	0	0	0	1		0	0		0			0	2	moderate	1	0	0	0	0	0
school16	2022	M	10	4	0	Negative	0	never	tap	tap	tap	0					0	1	0							0	0	0	0	0	0	1			0		0		0		2	moderate	0	1	0	0	0	0
school16	2022	M	10	4	0	Negative	0	never	tap	tap	tap	0					0	1	0							0	0	0	0	0	0	1			0		0		0		2	moderate	0	1	0	0	0	0
school16	2022	M	10	4	0	Negative	0	never	tap	tap	tap	0					0	1	0							0	0	0	0	0	0	1			0		0		0		2	moderate	0	0	0	0	0	0	0
school16	2022	M	10	4	0	Negative	0	never	tap	tap	tap	0					0	1	0							0	0	0	0	0	0	1			0		0		0		2	moderate	0	1	0	0	0	0
school16	2022	F	13	5	0	Negative	0	never	well	well	well	0					0	1	0					0		0	0	0	0	0	0	1			0		0		0		2	moderate	0	0	0	0	0	0
school16	2022	F	10	5	0	Negative	0	never	tap	tap	tap	0					0	1	0							0	0	0	0	0	0	0		0	0		0	0			1	poor	0	1	0	0	0	0
school16	2022	F	10	5	0	Negative	0	never	tap	tap	tap	0					0	1	1					0		0	0	0	0	0	0	1			0		0		0		3	good	0	0	0	0	0	0	0
school16	2022	F	12	5	0	Negative	0	never	tap	tap	tap	0					0	1	0							0	0	0	0	0	0	1			0		0	0			2	moderate	0	1	0	0	0	0
school16	2022	F	12	5	0	Negative	0	never	tap	tap	tap	0					0	1	0							0	0	0	0	0	0	1			0		0		0		2	moderate	0	1	0	0	0	0
school16	2022	F	12	5	0	Negative	0	never	tap	tap	tap	0					0	1	0							0	0	0	0	0	0	1			0		0		0		2	moderate	0	1	0	0	0	0
school16	2022	F	12	5	0	Negative	0	never	tap	tap	tap	0					0	1	0					0		0	0	0	0	0	0	0			0		0		0		1	poor	0	0	0	0	0	0
school16	2022	F	12	5	0	Negative	0	never	tap	tap	tap	0					0	1	0							0	0	0	0	0	0	1			0	0	0				2	moderate	0	0	0	0	0	0	0
school16	2022	F	12	5	0	Negative	0	never	tap	tap	tap	0					0	0	0		0			0		0	0	0	0	0	0	0			0		0			0	0	no knowledge	0	0	0	0	0	0
school16	2022	F	12	5	0	Negative	0	never	well	well	well	0					0	1	0					0		0	0	0	0	0	0	0			0		0		0		1	poor	0	0	0	0	0	0	0
school16	2022	F	13	5	0	Negative	0	never	tap	tap	tap	0					0	1	0							0	0	0	0	0	0	1			0		0		0		2	moderate	0	1	0	0	0	0
school16	2022	F	12	5	0	Negative	0	never	tap	tap	tap	0					0	1	0							0	0	0	0	0	0	0	0		0		0		0		1	poor	1	0	0	0	0	0
school16	2022	F	12	5	0	Negative	0	never	tap	river	tap	0					0	1	0							0	0	0	0	0	0	1			1		0				3	good	0	1	0	0	0	0
school16	2022	M	12	5	0	Negative	0	never	tap	tap	tap	0					0	1	0							0	0	0	0	0	0	1		0	0		0		0		2	moderate	0	1	0	0	0	0.5
school16	2022	M	13	5	0	Negative	0	never	tap	tap	tap	0					0	1	0							0	0	0	0	0	0	1			0		0		0		2	moderate	0	1	0	0	0	0
school16	2022	M	14	5	0	Negative	0	never	tap	tap	tap	0					0	0	0		0					0	0	0	0	0	0	0	0	0	0		0		0		0	no knowledge	0	0	0	0	0	0	0
school16	2022	M	11	5	0	Negative	0	never	tap	tap	tap	0					0	1	0							0	0	0	0	0	0	0		0	0		0		0		1	poor	0	0	0	0	0	0	0
school16	2022	M	12	5	0	Negative	0	never	well	well	well	0					0	1	0							0	0	1	0	0	0	0			0		0		0		2	moderate	1	0	0	0	0	0
school16	2022	M	12	5	0	Negative	0	never	tap	tap	tap	0					0	0	0			0				0	0	0	0	0	0	0	0		0		0		0		0	no knowledge	0	0	0	0	0	0	0
school16	2022	M	12	5	0	Negative	0	never	tap	tap	tap	0					0	1	0							0	0	0	0	0	0	1			0		0		0		2	moderate	1	0	0	0	0	0
school16	2022	M	12	5	0	Negative	0	never	tap	tap	tap	0					0	1	0							0	0	0	0	0	0	1		0	0		0	0			2	moderate	1	0	0	0	0	0
school16	2022	M	12	5	0	Negative	0	never	tap	tap	tap	0					0	1	0							0	0	0	0	0	0	1			0		0		0		2	moderate	0	1	0	0	0	0
school16	2022	M	12	5	0	Negative	0	never	well	well	well	0					0	1	0							0	0	0	0	0	0	0	0		0		0		0		1	poor	0	0	0	0	0	0	0
school16	2022	M	11	5	0	Negative	0	never	tap	tap	tap	0					0	1	0							0	0	1	0	0	0	0			1		0				3	good	0	0	0	0	0	0	0
school3	2022	M	13	5	0	Negative	0	never	tap	tap	tap	0					0	1	0							0	0	0	0	0	0	0		0	0		0		0		1	poor	0	0	0	0	0	0
school3	2022	M	13	5	0	Negative	0	never	tap	well	well	0					0	1	0					0		0	0	0	0	0	0	0			0		0		0		1	poor	0	0	1	0	0	0
school3	2022	M	13	5	0	Negative	0	never	well	well	well	0					0	1	0					0		0	0	0	0	0	0	0			0		0		0		1	poor	0	0	0	0	0	0
school3	2022	M	13	5	0	Negative	0	never	well	well	well	0					0	1	0					0		0	0	0	0	0	0	1			0		0		0		2	moderate	0	1	0	0	0	0
school3	2022	M	13	5	0	Negative	0	never	well	well	well	0					0	1	0							0	0	0	1	0	0	1			0		0		0		3	good	0	1	0	0	0	0
school3	2022	M	13	5	0	Negative	0	never	tap	well	well	0					0	1	0							0	0	0	0	0	0	1			0		0		0		2	moderate	0	1	0	0	0	0
school3	2022	M	13	5	0	Negative	0	never	tap	tap	tap	0					0	0	0		0					0	0	0	0	0	0	0	0		0		0		0		0	no knowledge	0	1	0	0	0	0
school3	2022	M	13	5	0	Negative	0	never	well	tap	well	0					0	1	0							0	0	0	0	0	0	1			0		0			0	2	moderate	0	1	0	0	0	0
school3	2022	M	13	5	0	Negative	0	never	well	well	well	0					0	1	0							0	0	0	0	0	0	1			0		0		0		2	moderate	0	1	0	0	0	0
school3	2022	M	13	5	0	Negative	0	never	tap	tap	tap	0					0	1	0							0	0	0	0	0	0	1			0		0		0		2	moderate	0	1	0	0	0	0
school3	2022	M	13	5	0	Negative	0	never	tap	tap	tap	0					0	1	0							0	0	0	0	0	0	1			1		0				3	good	0	1	0	0	0	0
school3	2022	M	13	5	0	Negative	0	never	tap	well	well	0					0	1	0							0	0	0	0	0	0	1			1		0				3	good	0	1	1	0	0	0
school3	2022	F	13	5	0	Negative	0	never	well	well	well	0					0	1	0							0	0	0	0	0	0	1			1		0				3	good	0	1	0	0	0	0
school3	2022	F	13	5	0	Negative	0	never	well	well	well	0					0	1	0							0	0	0	0	0	0	1			1		0				3	good	0	1	0	0	0	0
school3	2022	F	13	5	0	Negative	0	never	well	well	well	0					0	1	0							0	0	0	0	0	0	1			1		0				3	good	0	1	0	0	0	0
school3	2022	F	13	5	0	Negative	0	never	tap	well	well	0					0	1	0							0	0	0	0	0	0	1			1		0				3	good	0	1	0	0	0	0
school3	2022	F	13	5	0	Negative	0	never	well	well	well	0					0	1	0							0	0	0	0	0	0	1			1		0				3	good	0	1	0	0	0	0
school3	2022	F	13	5	0	Negative	0	never	well	well	well	0					0	1	0							0	0	0	0	0	0	0	0		0		0		0		1	poor	0	0	0	0	0	0	0
school3	2022	F	13	5	0	Negative	0	never	tap	tap	tap	0					0	1	0							0	0	0	0	0	0	1			0		0		0		2	moderate	0	1	0	0	0	0
school3	2022	F	12	5	0	Negative	0	never	tap	well	well	0					0	1	0							0	0	0	0	0	0	1			1		0				3	good	0	1	0	0	0	0
school3	2022	F	12	5	0	Negative	0	never	tap	tap	tap	0					0	0	0		0					0	0	0	0	0	0	0	0		0		0		0		0	no knowledge	0	0	0	0	0	0	0
school3	2022	F	12	5	0	Negative	0	never	tap	tap	tap	0					0	1	0							0	0	0	0	0	0	1			0		0		0		2	moderate	0	1	0	0	0	0
school3	2022	F	12	5	0	Negative	0	never	tap	well	well	0					0	1	0							0	0	0	0	0	0	1			0		0		0		2	moderate	0	1	0	0	0	0
school3	2022	F	13	5	0	Negative	0	never	tap	tap	tap	0					0	1	0							0	0	0	0	0	0	1			0		0			0	2	moderate	0	1	0	0	0	0
school3	2022	F	12	5	0	Negative	0	never	tap	tap	tap	0					0	1	0							0	0	0	0	0	0	1			0		0		0		2	moderate	0	1	0	0	0	0
school3	2022	F	11	4	0	Negative	0	never	tap	well	well	0					0	1	0							0	0	0	0	0	0	1			0		0		0		2	moderate	0	1	0	0	0	0
school3	2022	F	11	4	0	Negative	0	never	tap	tap	tap	0					0	1	0							0	0	0	0	0	0	1			1		0				3	good	0	1	0	0	0	0
school3	2022	F	10	4	0	Negative	0	never	tap	tap	tap	0					0	1	0			1				0	0	0	0	0	0	1		0	0		0		0		3	good	0	0	0	0	0	0
school3	2022	F	11	4	0	Negative	0	never	well	tap	well	1	0				0	1	0							0	0	0	0	0	0	1			0		0			0	2	moderate	0	1	0	0	0	0
school3	2022	F	10	4	0	Negative	0	never	tap	tap	tap	0					0	1	0							0	0	0	1	0	0	1			0		0		0		3	good	0	1	1	0	0	0
school3	2022	F	10	4	0	Negative	0	never	well	tap	well	0					0	1	0					0		0	0	0	0	0	0	0		0	1		0				2	moderate	1	1	0	0	0	0
school3	2022	F	9	4	0	Negative	0	never	tap	tap	tap	0					0	1	0							0	0	0	0	0	0	0	0		0		0			0	1	poor	0	0	0	0	0	0
school3	2022	F	11	4	0	Negative	0	never	well	well	well	0					0	1	0							0	0	0	0	0	0	1			0		0			0	2	moderate	0	0	0	0	0	0	0
school3	2022	F	11	4	0	Negative	0	never	well	well	well	0					0	1	0			1				0	0	0	0	0	0	1			1		0				4	good	0	0	0	0	0	0	0
school3	2022	F	11	4	0	Negative	0	never	tap	tap	well	0					0	1	0			1				0	0	0	0	0	0	0	0		0		0		0		2	moderate	0	0	0	0	0	0	0
school3	2022	F	11	4	0	Negative	0	never	well	well	well	0					0	1	0							0	0	0	0	0	0	1			0		0			0	2	moderate	0	0	0	0	0	0	0
school3	2022	F	12	4	0	Negative	0	never	well	well	well	0					0	1	0					0		0	0	0	0	0	0	0			0		0			0	1	poor	0	0	0	0	0	0
school3	2022	M	11	4	0	Negative	0	never	well	tap	tap	0					0	1	0							0	0	0	0	0	0	1			1		0				3	good	0	1	0	0	0	0.5
school3	2022	M	11	4	0	Negative	0	never	tap	tap	tap	0					0	1	0							0	0	0	0	0	0	1		0	1		0				3	good	0	1	0	0	0	0
school3	2022	M	11	4	0	Negative	0	never	well	tap	well	0					0	1	0							0	0	0	0	0	0	1			0		0			0	2	moderate	0	1	0	0	0	0
school3	2022	M	13	4	0	Negative	0	never	tap	tap	well	0					0	1	0							0	0	0	0	0	0	1			0		0		0		2	moderate	0	1	0	0	0	0
school3	2022	M	11	4	0	Negative	0	never	tap	well	well	0					0	1	0			1				0	0	1	0	0	0	0			0		0		0		3	good	1	0	0	0	0	0
school3	2022	M	11	4	0	Negative	0	never	tap	well	tap	0					0	1	0			1				0	0	0	0	0	0	1		0	0		0		0		3	good	0	1	0	0	0	0
school3	2022	M	11	4	0	Negative	0	never	tap	tap	tap	0					0	1	0							0	0	0	0	0	0	1			0		0			1	3	good	0	1	0	0	0	0
school3	2022	M	13	4	0	Negative	0	never	well	tap	tap	0					0	1	0							0	0	0	0	0	0	1			1		0				3	good	0	1	0	0	0	0
school3	2022	M	12	4	0	Negative	0	never	well	tap	well	0					0	1	0			0				0	0	0	0	0	0	0	0		0		0			0	1	poor	0	0	0	0	0	0	0
school3	2022	M	11	4	0	Negative	0	never	tap	tap	tap	0					0	1	0							0	0	0	0	0	0	1		1	0		0			1	4	good	0	1	0	0	0	0.5
school3	2022	M	11	4	0	Negative	0	never	tap	tap	tap	0					0	1	0			1				0	0	0	0	0	0	1			0		0			0	3	good	0	1	0	0	0	0
school3	2022	M	10	3	0	Negative	0	never	well	well	well	0					0	0	0			1				0	0	0	0	0	0	0		0	0		0		0		1	poor	0	0	0	0	0	0	0
school3	2022	M	9	3	0	Negative	0	never	tap	tap	tap	0					0	1	0							0	0	0	0	0	0	0		0.5	0		0		0		1.5	poor	0	0	0	0	0	0	0
school3	2022	M	8	3	0	Negative	0	never	tap	tap	tap	0					0	0	0			0				0	0	0	0	0	0	0	0		0		0		0		0	no knowledge	0	0	0	0	0	0	0
school3	2022	M	9	3	0	Negative	0	never	tap	tap	tap	0					0	1	0							0	0	0	0	0	0	0	0		0		0		0		1	poor	0	0	0	0	0	0	0
school3	2022	M	10	3	0	Negative	0	never	well	well	tap	0					0	0	0		0					0	0	0	0	0	0	0	0		0		0		0		0	no knowledge	0	0	0	0	0	0	0
school3	2022	M	9	3	0	Negative	0	never	tap	river	tap	0					0	1	0							0	0	0	0	0	0	1			0		0		0		2	moderate	0	1	0	0	0	0
school3	2022	M	9	3	0	Negative	0	never	well	well	well	0					0	1	0							0	0	0	0	0	0	1			1		0				3	good	0	1	0	0	0	0
school3	2022	M	10	3	0	Negative	0	never	tap	tap	tap	0					0	1	0							0	0	0	0	0	0	1			0		0		0		2	moderate	0	0	0	0	0	0	0
school3	2022	M	10	3	0	Negative	0	never	well	well	tap	0					0	0	0		0					0	0	0	0	0	0	0	0		0		0		0		0	no knowledge	0	0	0	0	0	0	0
school3	2022	M	10	3	0	Negative	0	never	tap	tap	well	0					0	1	0							0	0	0	0	0	0	1			0		0	0			2	moderate	0	1	0	0	0	0
school3	2022	F	10	3	0	Negative	0	never	well	well	well	0					0	1	0							0	0	0	0	0	0	0	0		0		0		0		1	poor	0	0	0	0	0	0	0
school3	2022	F	10	3	0	Negative	0	never	well	well	well	0					0	0	0		0					0	0	0	0	0	0	0	0		0		0		0		0	no knowledge	0	1	0	0	0	0
school3	2022	F	10	3	0	Negative	0	never	tap	tap	tap	0					0	1	0							0	0	0	0	0	0	1			0		0			1	3	good	0	1	0	0	0	0
school3	2022	F	10	3	0	Negative	0	never	tap	tap	tap	0					0	0	0			0				0	0	0	0	0	0	0		0	0		0	0			0	no knowledge	0	0	0	0	0	0
school3	2022	F	10	3	0	Negative	0	never	tap	tap	tap	0					0	1	0							0	0	0	0	0	0	1			0		0	0			2	moderate	0	1	0	0	0	0
school3	2022	F	9	3	0	Negative	0	never	tap	tap	tap	0					0	1	0							0	0	0	0	0	0	1			0		0		0		2	moderate	0	1	0	0	0	0
school3	2022	F	9	3	0	Negative	0	never	tap	well	well	0					0	0	0		0					0	0	0	0	0	0	0	0		0		0			0	0	no knowledge	0	0	0	0	0	0	0
school3	2022	F	10	3	0	Negative	0	never	tap	tap	tap	0					0	0	0		0					0	0	0	0	0	0	0	0		0		0	0			0	no knowledge	0	0	0	0	0	0	0
school3	2022	F	10	3	0	Negative	0	never	well	well	well	0					0	0	0			0				0	0	0	0	0	0	0	0		0		0		0		0	no knowledge	0	0	0	0	0	0	0
school3	2022	F	11	3	0	Negative	0	never	tap	tap	tap	0					0	0	0		0					0	0	0	0	0	0	0	0		0		0		0		0	no knowledge	0	0	0	0	0	0	0
school3	2022	F	10	3	0	Negative	0	never	tap	tap	well	0					0	1	0							0	0	0	0	0	0	0	0		0		0		0		1	poor	0	0	0	0	0	0
school3	2022	F	10	3	0	Negative	0	never	tap	well	well	0					0	0	0		0					0	0	0	0	0	0	1			0		0		0		1	poor	0	0	0	0	0	0	0
school13	2022	F	11	5	0	Negative	0	twice with no gap	tap	tap	tap	0					0	1	0							0	0	0	0	0	0	1			0		0		0		2	moderate	0	1	0	0	0	0
school13	2022	F	13	5	0	Negative	0	twice with no gap	tap	tap	tap	0					0	0	0		0					0	0	0	0	0	0	0	0		0		0		0		0	no knowledge	0	0	0	0	0	0	0
school13	2022	F	11	5	0	Negative	0	twice with no gap	tap	tap	tap	0					0	1	0							0	0	0	0	0	0	1			0		0		0		2	moderate	0	1	0	0	0	0
school13	2022	F	12	5	0	Negative	0	twice with no gap	tap	tap	tap	0					0	1	0							0	0	0	0	0	0	1			1		0				3	good	0	0	0	0	0	0	0
school13	2022	F	11	5	0	Negative	0	twice with no gap	well	well	well	0					0	0	0		0					0	0	0	0	0	0	0	0		0		0		0		0	no knowledge	0	0	0	0	0	0	0
school13	2022	F	13	5	0	Negative	0	twice with no gap	tap	tap	tap	0					0	1	0							0	0	0	0	0	0	0	0		0		0		0		1	poor	0	0	0	0	0	0	0
school13	2022	F	10	5	0	Negative	0	twice with no gap	tap	tap	tap	0					0	1	0							0	0	0	0	0	0	0	0		0		0		0		1	poor	0	0	0	0	0	0	0
school13	2022	F	10	5	0	Negative	0	twice with no gap	tap	tap	tap	0					0	1	0							0	0	0	0	0	0	1			0		0		0		2	moderate	0	1	0	0	0	0
school13	2022	F	13	5	0	Negative	0	twice with no gap	tap	tap	tap	0					0	1	0							0	0	0	0	0	0	1			0		0		0		2	moderate	0	1	0	0	0	0
school13	2022	F	10	5	0	Negative	0	twice with no gap	tap	tap	tap	0					0	1	0							0	0	0	0	0	0	1			0		0		0		2	moderate	0	1	0	0	0	0
school13	2022	F	11	5	0	Negative	0	twice with no gap	tap	tap	tap	0					0	0	0		0					0	0	0	0	0	0	0	0		0		0		0		0	no knowledge	0	0	0	0	0	0.5
school13	2022	F	14	5	0	Negative	0	twice with no gap	tap	tap	tap	0					0	1	0							0	0	0	0	0	0	1			0		0		0		2	moderate	0	1	0	0	0	0
school13	2022	M	13	5	0	Negative	0	twice with no gap	tap	tap	tap	0					0	1	0							0	0	0	0	0	0	1			0		0			0	2	moderate	0	0	0	0	0	0	0
school13	2022	M	13	5	0	Negative	0	twice with no gap	tap	tap	tap	0					0	1	0							0	0	0	0	0	0	1			0		0		0		2	moderate	0	0	0	0	0	0
school13	2022	M	15	5	0	Negative	0	twice with no gap	tap	tap	tap	0					0	1	0							0	0	0	0	0	0	0	0		0		0		0		1	poor	0	0	0	0	0	0	0
school13	2022	M	12	5	0	Negative	0	twice with no gap	tap	tap	tap	0					0	1	0							0	0	0	0	0	0	1			0		0		0		2	moderate	0	0	0	0	0	0
school13	2022	M	12	5	0	Negative	0	twice with no gap	tap	tap	tap	0					0	1	0							0	0	0	0	0	0	1			0		0	0			2	moderate	0	1	0	0	0	0
school13	2022	M	13	5	0	Negative	0	twice with no gap	tap	tap	tap	0					0	1	0							0	0	0	0	0	0	1			1		0				3	good	0	1	0	0	0	0
school13	2022	M	12	5	0	Negative	0	twice with no gap	tap	tap	tap	0					0	1	0					0		0	0	0	0	0	0	1			0		0		0		2	moderate	0	1	0	0	0	0
school13	2022	M	13	5	0	Negative	0	twice with no gap	tap	tap	tap	0					0	1	0							0	0	0	0	0	0	1			0		0		0		2	moderate	0	1	0	0	0	0
school13	2022	M	13	5	0	Negative	0	twice with no gap	tap	tap	tap	0					0	1	0							0	0	0	0	0	0	1			0		0		0		2	moderate	0	0	0	0	0	0
school13	2022	M	14	5	0	Negative	0	twice with no gap	tap	tap	tap	0					0	1	0							0	0	0	0	0	0	1		0	0		0		0		2	moderate	0	0	0	0	0	0	0
school13	2022	M	13	5	0	Negative	0	twice with no gap	tap	tap	tap	0					0	1	0							0	0	0	0	0	0	1			0		0		0		2	moderate	0	1	0	0	0	0
school13	2022	M	13	5	0	Negative	0	twice with no gap	tap	tap	tap	0					0	0	0			0		0		0	0	0	0	0	0	0			0		0			0	0	no knowledge	0	0	0	0	0	0.5
school13	2022	M	14	5	0	Negative	0	twice with no gap	tap	tap	tap	0					0	1	0							0	0	0	0	0	0	1			0		0		0		2	moderate	0	0	0	0	0	0	0
school13	2022	M	14	4	0	Negative	0	twice with no gap	tap	tap	tap	0					0	1	0							0	0	0	0	0	0	1			0		0	0			2	moderate	0	1	0	0	0	0
school13	2022	M	13	4	0	Negative	0	twice with no gap	tap	tap	tap	0					0	1	0							0	0	0	0	0	0	1			0		0		0		2	moderate	0	1	0	0	0	0
school13	2022	M	13	4	0	Negative	0	twice with no gap	tap	tap	tap	0					0	1	0							0	0	0	1	0	0	1		1	1		0				5	good	0	1	0	0	1	0
school13	2022	M	13	4	0	Negative	0	twice with no gap	tap	tap	tap	0					0	1	0							0	0	0	0	0	0	1			0		0	0			2	moderate	0	1	0	0	0	0
school13	2022	M	14	4	0	Negative	0	twice with no gap	tap	tap	tap	0					0	1	0							0	0	1	0	0	0	1			0		0	0			3	good	1	1	0	0	0	0
school13	2022	M	14	4	0	Negative	0	twice with no gap	well	well	well	0					0	0	0		0					0	0	0	0	0	0	0	0		0		0		0		0	no knowledge	0	0	0	0	0	0	0
school13	2022	M	14	4	0	Negative	0	twice with no gap	tap	tap	tap	0					0	1	0							0	0	1	0	0	0	0			0		0			0	2	moderate	1	1	0	0	0	0
school13	2022	M	14	4	0	Negative	0	twice with no gap	tap	tap	tap	0					0	1	0							0	0	0	0	0	0	1			1		0				3	good	0	1	0	0	0	0
school13	2022	M	11	4	0	Negative	0	twice with no gap	tap	tap	well	0					0	1	0							0	0	1	0	0	0	0			1		0				3	good	0	1	0	0	0	0
school13	2022	M	11	4	0	Negative	0	twice with no gap	tap	tap	tap	0					0	1	0							0	0	1	0	0	0	0			0		0	0			2	moderate	1	0	0	0	0	0
school13	2022	M	12	4	0	Negative	0	twice with no gap	well	well	well	0					0	1	0							0	0	0	0	0	0	1			0		0			0	2	moderate	0	1	0	0	0	0
school13	2022	F	11	4	0	Negative	0	twice with no gap	well	well	well	0					0	0	0		0					0	0	0	0	0	0	0	0		0		0		0		0	no knowledge	0	0	0	0	0	0	0
school13	2022	F	12	4	0	Negative	0	twice with no gap	well	well	well	0					0	1	0							0	0	0	0	0	0	1			0		0	0			2	moderate	0	1	0	0	0	0
school13	2022	F	12	4	0	Negative	0	twice with no gap	tap	tap	tap	0					0	1	0							0	0	1	0	0	0	0			0		0			0	2	moderate	1	0	0	0	0	0
school13	2022	F	14	4	0	Negative	0	twice with no gap	tap	tap	tap	0					0	1	0							0	0	1	0	0	0	0			1		0				3	good	1	0	0	0	0	0
school13	2022	F	12	4	0	Negative	0	twice with no gap	tap	tap	tap	0					0	1	0							0	0	0	0	0	0	1			0		0	0			2	moderate	0	1	0	0	0	0
school13	2022	F	10	4	0	Negative	0	twice with no gap	tap	tap	tap	0					0	1	0							0	0	1	0	0	0	0			0		0			0	2	moderate	1	0	0	0	0	0
school13	2022	F	10	4	0	Negative	0	twice with no gap	tap	tap	tap	0					0	0	0		0					0	0	0	0	0	0	0	0		0		0		0		0	no knowledge	0	0	0	0	0	0	0
school13	2022	F	12	4	0	Negative	0	twice with no gap	tap	tap	tap	0					0	1	0							0	0	0	0	0	0	1			0		0	0			2	moderate	0	1	0	0	0	0
school13	2022	F	11	4	0	Negative	0	twice with no gap	tap	tap	tap	0					0	1	0							0	0	0	0	0	0	1			1		0				3	good	0	1	0	0	0	0
school13	2022	F	10	4	0	Negative	0	twice with no gap	tap	tap	tap	0					0	1	0							0	0	0	0	0	0	1			0		0		0		2	moderate	0	1	0	0	0	0
school13	2022	F	12	4	0	Negative	0	twice with no gap	tap	tap	tap	0					0	0	0			1				0	0	0	0	0	0	1			0		0	0			2	moderate	0	1	0	0	0	0
school13	2022	F	10	4	0	Negative	0	twice with no gap	tap	tap	tap	0					0	0	0		0					0	0	0	0	0	0	0	0		0		0		0		0	no knowledge	0	0	0	0	0	0	0
school13	2022	M	10	3	0	Negative	0	twice with no gap	tap	well	well	0					0	0	0		0					0	0	0	0	0	0	0		1	0		0		0		1	poor	0	1	0	0	0	0
school13	2022	M	9	3	0	Negative	0	twice with no gap	tap	tap	tap	0					0	1	0							0	0	0	0	0	0	1			0		0		0		2	moderate	0	1	0	0	0	0
school13	2022	M	10	3	0	Negative	0	twice with no gap	tap	tap	tap	0					0	1	0							0	0	0	0	0	0	1			0		0		0		2	moderate	0	1	0	0	0	0
school13	2022	M	9	3	0	Negative	0	twice with no gap	tap	well	tap	0					0	1	0							0	0	0	0	0	0	0	0		0		0		0		1	poor	0	0	0	0	0	0	0
school13	2022	M	10	3	0	Negative	0	twice with no gap	tap	tap	tap	0					0	1	0							0	0	0	0	0	0	1			0		0		0		2	moderate	0	0	0	0	0	0	0
school13	2022	M	10	3	0	Negative	0	twice with no gap	tap	well	well	0					0	0	0		0					0	0	0	0	0	0	0	0		0		0		0		0	no knowledge	0	0	0	0	0	0	0
school13	2022	M	9	3	0	Negative	0	twice with no gap	tap	tap	tap	0					0	0	0			0		0		0	0	0	0	0	0	0			0		0	0			0	no knowledge	0	0	0	0	0	0
school13	2022	M	10	3	0	Negative	0	twice with no gap	tap	tap	river	0					0	1	0							0	0	0	0	0	0	1			0		0		0		2	moderate	0	1	0	0	0	0
school13	2022	M	11	3	0	Negative	0	twice with no gap	tap	tap	well	0					0	1	0							0	0	0	0	0	0	0	0		0		0		0		1	poor	0	0	0	0	0	0	0
school13	2022	M	10	3	0	Negative	0	twice with no gap	tap	tap	tap	0					0	1	0							0	0	0	0	0	0	1			0		0		0		2	moderate	0	0	0	0	0	0
school13	2022	M	10	3	0	Negative	0	twice with no gap	tap	tap	well	0					0	1	0							0	0	1	0	0	0	0			1		0				3	good	1	0	0	0	0	0
school13	2022	M	10	3	0	Negative	0	twice with no gap	tap	tap	tap	0					0	1	0							0	0	0	0	0	0	0	0		0		0		0		1	poor	0	0	0	0	0	0	0
school13	2022	F	10	3	0	Negative	0	twice with no gap	tap	tap	tap	0					0	1	0							0	0	0	0	0	0	1			0		0		0		2	moderate	0	0	0	0	0	0	0
school13	2022	F	9	3	0	Negative	0	twice with no gap	well	well	tap	0					0	1	0							0	0	0	0	0	0	1			0		0		0		2	moderate	0	1	0	0	0	0
school13	2022	F	9	3	0	Negative	0	twice with no gap	tap	tap	well	0					0	1	0							0	0	0	0	0	0	0	0		0		0		0		1	poor	0	0	0	0	0	0	0
school13	2022	F	10	3	0	Negative	0	twice with no gap	tap	tap	well	0					0	1	0							0	0	0	0	0	0	1			0		0			0	2	moderate	0	0	0	0	0	0	0
school13	2022	F	9	3	0	Negative	0	twice with no gap	tap	tap	tap	0					0	1	0							0	0	0	0	0	0	1			1		0				3	good	0	0	0	0	0	0	0
school13	2022	F	10	3	0	Negative	0	twice with no gap	tap	tap	tap	0					0	1	0							0	0	0	0	0	0	0	0		0		0		0		1	poor	0	0	0	0	0	0	0
school13	2022	F	9	3	0	Negative	0	twice with no gap	well	well	well	0					0	1	0							0	0	0	0	0	0	1			0		0		0		2	moderate	0	1	0	0	0	0
school13	2022	F	10	3	0	Negative	0	twice with no gap	tap	tap	well	0					0	1	0							0	0	0	0	0	0	1			0		0		0		2	moderate	0	0	0	0	0	0	0
school13	2022	F	9	3	0	Negative	0	twice with no gap	tap	tap	well	0					0	0	0		0					0	0	0	0	0	0	0	0		0		0		0		0	no knowledge	0	0	0	0	0	0	0
school13	2022	F	10	3	0	Negative	0	twice with no gap	tap	tap	tap	0					0	1	0							0	0	0	0	0	0	1			0		0		0		2	moderate	0	0	0	0	0	0	0
school13	2022	F	8	3	0	Negative	0	twice with no gap	tap	tap	tap	0					0	1	0							0	0	0	0	0	0	0	0		0		0		0		1	poor	0	0	0	0	0	0	0
school13	2022	F	10	3	0	Negative	0	twice with no gap	tap	well	tap	0					0	1	0							0	0	0	0	0	0	1			0		0		0		2	moderate	0	0	0	0	0	0	0
school14	2022	M	9	3	0	Negative	0	never	tap	tap	tap	0					0	0	0		0					0	0	0	0	0	0	0	0		0		0		0		0	no knowledge	0	1	0	0	0	0
school14	2022	M	9	3	0	Negative	0	never	tap	Dntknow	Dntknow	0					0	0	0		0					0	0	0	0	0	0	0	0		0		0		0		0	no knowledge	0	0	0	0	0	0	0
school14	2022	M	9	3	0	Negative	0	never	tap	tap	tap	0					0	0	0		0					0	0	0	0	0	0	0	0		0		0		0		0	no knowledge	0	0	0	0	0	0
school14	2022	M	9	3	0	Negative	0	never	tap	river	river	0					0	0	0		0					0	0	0	0	0	0	0	0		0		0		0		0	no knowledge	0	0	0	0	0	0	0
school14	2022	M	9	3	0	Negative	0	never	tap	tap	tap	0					0	1	0							0	0	0	0	0	0	0		0	0		0			0	1	poor	0	0	0	0	0	0
school14	2022	M	9	3	0	Negative	0	never	tap	tap	well	0					0	1	0							0	0	0	0	0	0	1			0		0		0		2	moderate	0	0	0	0	0	0	0
school14	2022	M	11	3	0	Negative	0	never	tap	tap	tap	0					0	1	0							0	0	0	0	0	0	1			1		0				3	good	0	1	0	0	0	0
school14	2022	M	10	3	0	Negative	0	never	Dntknow	Dntknow	Dntknow	0					0	0	0		0					0	0	0	0	0	0	0	0		0		0		0		0	no knowledge	0	0	0	0	0	0	0
school14	2022	M	11	3	0	Negative	0	never	tap	tap	tap	0					0	1	0							0	0	0	0	0	0	1			0		0			0	2	moderate	0	0	0	0	0	0
school14	2022	M	11	3	0	Negative	0	never	tap	tap	tap	0					0	0	0			0				0	0	0	0	0	0	0	0		0		0		0		0	no knowledge	0	0	0	0	0	0	0
school14	2022	F	11	3	0	Negative	0	never	Dntknow	Dntknow	Dntknow	0					0	0	0		0					0	0	0	0	0	0	0	0		0		0		0		0	no knowledge	0	0	0	0	0	0	0
school14	2022	F	11	3	0	Negative	0	never	tap	tap	tap	0					0	0	0		0					0	0	0	0	0	0	0	0		0		0		0		0	no knowledge	0	0	0	0	0	0	0
school14	2022	F	11	3	0	Negative	0	never	tap	tap	tap	0			0		0	0	0							0	0	0	0	0	0	0	0		0		0		0		0	no knowledge	0	0	0	0	0	0	0
school14	2022	F	10	3	0	Negative	0	never	tap	tap	tap	0					0	1	0							0	0	0	0	0	0	0	0		0		0		0		1	poor	0	0	0	0	0	0	0
school14	2022	F	11	3	0	Negative	0	never	tap	tap	well	0					0	0	0			0		0		0	0	0	0	0	0	0			0		0		0		0	no knowledge	0	0	0	0	0	0
school14	2022	F	11	3	0	Negative	0	never	tap	tap	tap	0					0	1	0							0	0	0	0	0	0	0	0		0		0		0		1	poor	0	1	0	0	0	0
school14	2022	F	11	3	0	Negative	0	never	tap	tap	tap	0					0	0	0		0					0	0	0	0	0	0	0	0		0		0		0		0	no knowledge	0	0	0	0	0	0	0
school14	2022	F	11	3	0	Negative	0	never	tap	tap	tap	0					0	1	0							0	0	0	0	0	0	1			0		0		0		2	moderate	0	1	0	0	0	0
school14	2022	M	11	3	0	Negative	0	never	tap	tap	well	0					0	1	0							0	0	0	0	0	0	0	0		0		0		0		1	poor	0	0	0	0	0	0	0
school14	2022	F	11	3	0	Negative	0	never	tap	tap	tap	0					0	1	0							0	0	0	0	0	0	1			0		0	0			2	moderate	0	1	0	0	0	0
school14	2022	F	11	3	0	Negative	0	never	tap	well	well	0					0	0	0		0					0	0	0	0	0	0	0	0		0		0		0		0	no knowledge	0	0	0	0	0	0	0
school14	2022	F	10	3	0	Negative	0	never	well	well	well	0					0	0	0		0					0	0	0	0	0	0	0	0		0		0		0		0	no knowledge	0	0	0	0	0	0	0
school14	2022	F	11	3	0	Negative	0	never	tap	tap	well	0					0	0	0		0					0	0	0	0	0	0	0	0		0		0		0		0	no knowledge	0	0	0	0	0	0	0
school14	2022	M	13	5	0	Negative	0	never	tap	tap	tap	0					0	1	0							0	0	0	1	0	0	1			0		0		0		3	good	1	0	0	0	0	0
school14	2022	M	12	5	0	Negative	0	never	tap	tap	tap	0					0	0	0			1				0	0	0	0	0	0	0	0		0		0		0		1	poor	0	0	0	0	0	0	0
school14	2022	M	12	5	0	Negative	0	never	tap	tap	tap	0					0	1	0							0	0	1	0	0	0	0			0		0		0		2	moderate	0	0	0	0	0	0	0
school14	2022	M	12	5	0	Negative	0	never	tap	tap	tap	0					0	1	0							0	0	1	0	0	0	1			1		0				4	good	0	1	1	0	0	0
school14	2022	M	13	5	0	Negative	0	never	tap	tap	tap	0					0	1	0							0	0	0	1	0	0	1			0		0		0		3	good	0	1	0	0	0	0.5
school14	2022	M	12	5	0	Negative	0	never	tap	tap	tap	0					0	1	0							0	0	0	1	0	0	1			1		0				4	good	0	1	0	0	0	0
school14	2022	M	12	5	0	Negative	0	never	tap	tap	tap	0					0	1	0					0		0	0	0	0	0	0	1			1		0				3	good	0	1	1	0	0	0
school14	2022	M	12	5	0	Negative	0	never	tap	tap	tap	0					0	1	0							0	0	1	0	0	0	1			1		0				4	good	0	1	1	0	0	0
school14	2022	M	10	5	0	Negative	0	never	tap	well	well	0					0	1	0							0	0	0	1	0	0	1			1		0				4	good	1	1	1	0	0	0
school14	2022	M	12	5	0	Negative	0	never	tap	tap	tap	0					0	1	0							0	0	0	0	0	0	1			1		0				3	good	0	1	0	0	0	0
school14	2022	M	12	5	0	Negative	0	never	tap	tap	tap	0					0	0	0		0					0	0	0	0	0	0	0	0		0		0		0		0	no knowledge	0	0	0	0	0	0	0
school14	2022	F	12	5	0	Negative	0	never	tap	tap	tap	0					0	1	0							0	0	0	0	0	0	0	0		0		0		0		1	poor	0	0	0	0	0	0	0
school14	2022	M	12	5	0	Negative	0	never	tap	well	well	0					0	1	0							0	0	0	1	0	0	1			0		0		0		3	good	0	1	0	0	0	0
school14	2022	F	11	5	0	Negative	0	never	tap	tap	tap	0					0	0	0		0					0	0	0	0	0	0	0	0		0		0		0		0	no knowledge	0	0	0	0	0	0	0
school14	2022	F	13	5	0	Negative	0	never	tap	tap	tap	0					0	0	0		0					0	0	0	0	0	0	0	0		0		0		0		0	no knowledge	0	0	0	0	0	0	0
school14	2022	F	11	5	0	Negative	0	never	tap	tap	tap	0					0	1	0							0	0	1	1	0	0	1			0		0		0		4	good	1	1	0	0	0	0
school14	2022	F	10	5	0	Negative	0	never	tap	tap	tap	0					0	1	0							0	0	1	1	0	0	1			0		0			0	4	good	0	1	0	0	0	0.5
school14	2022	F	13	5	0	Negative	0	never	tap	tap	tap	0					0	1	0							0	0	0	0	0	0	0		1	0		0		0		2	moderate	0	0	0	0	0	0
school14	2022	F	13	5	0	Negative	0	never	tap	tap	tap	0					0	1	0							0	0	0	0	0	0	0	0		0		0		0		1	poor	0	0	0	0	0	0	0
school14	2022	F	12	5	0	Negative	0	never	tap	tap	tap	0					0	1	0							0	0	1	1	1	0	1			1		0				6	good	0	1	1	0	1	0.5
school14	2022	F	13	5	0	Negative	0	never	tap	tap	tap	0					0	0	0		0					0	0	0	0	0	0	0	0		0		0		0		0	no knowledge	0	0	0	0	0	0	0
school14	2022	F	12	5	0	Negative	0	never	tap	well	well	0					0	1	0							0	0	1	0	0	0	0			0		0		0		2	moderate	0	0	0	0	0	0	0
school14	2022	F	12	5	0	Negative	0	never	tap	well	well	0					0	1	0							0	0	0	0	0	0	1			0		0		0		2	moderate	0	1	0	0	0	0
school14	2022	F	12	5	0	Negative	0	never	tap	tap	well	0					0	1	0							0	0	0	0	0	0	1			0		0			0	2	moderate	0	1	0	0	0	0
school14	2022	M	9	4	0	Negative	0	never	tap	tap	tap	0					0	0	0			0				0	0	0	0	0	0	0	0		0		0		0		0	no knowledge	0	0	0	0	0	0	0
school14	2022	M	9	4	0	Negative	0	never	tap	tap	well	0					0	1	0							0	0	0	0	0	0	1			0		0		0		2	moderate	0	1	0	0	0	0
school14	2022	M	11	4	0	Negative	0	never	tap	well	tap	0			0		0	0	0				0			0	0	0	0	0	0	0			0		0		0		0	no knowledge	0	0	0	0	0	0.5
school14	2022	M	9	4	0	Negative	0	never	tap	well	well	0					0	1	0							0	0	1	0	0	0	0			0		0		0		2	moderate	0	1	0	0	0	0
school14	2022	M	9	4	0	Negative	0	never	well	tap	tap	1	1	Less than once per week			0	1	0							0	0	0	0	0	0	0	0		0		0		0		1	poor	0	0	0	0	0	0	0
school14	2022	M	10	4	0	Negative	0	never	tap	tap	well	1	0				0	1	0							0	0	0	0	0	0	1		0	0		0		0		2	moderate	0	1	0	0	0	0
school14	2022	M	10	4	0	Negative	0	never	tap	well	tap	0			0		0	0	0						0	0	0	0	0	0	0	0			0		0		0		0	no knowledge	0	0	0	0	0	0	0
school14	2022	M	10	4	0	Negative	0	never	tap	tap	tap	0					0	0	0		0					0	0	0	0	0	0	0	0		0		0		0		0	no knowledge	0	0	0	0	0	0	0
school14	2022	M	10	4	0	Negative	0	never	tap	well	tap	1	0		0		0	0	0							0	0	0	0	0	0	0	0		0		0		0		0	no knowledge	0	0	0	0	0	0	0
school14	2022	M	14	4	0	Negative	0	never	tap	tap	well	0					0	1	0							0	0	0	0	0	0	1			0		0		0		2	moderate	0	1	0	0	0	0
school14	2022	F	9	4	0	Negative	0	never	well	well	well	0			0		0	0	0							0	0	0	0	0	0	0	0		0		0		0		0	no knowledge	0	0	0	0	0	0	0
school14	2022	F	10	4	0	Negative	0	never	tap	tap	tap	0					0	1	0							0	0	0	0	0	0	1			0		0	0			2	moderate	0	1	0	0	0	0
school14	2022	F	10	4	0	Negative	0	never	tap	well	well	0					0	0	0		0					0	0	0	0	0	0	0	0		0		0		0		0	no knowledge	0	0	0	0	0	0	0
school14	2022	F	10	4	0	Negative	0	never	tap	tap	well	0					0	1	0					0		0	0	0	0	0	0	0			0		0		0		1	poor	0	0	0	0	0	0	0
school14	2022	F	10	4	0	Negative	0	never	tap	tap	well	0					0	1	0							0	0	0	0	0	0	1			0		0		0		2	moderate	0	1	0	0	0	0
school14	2022	F	10	4	0	Negative	0	never	tap	tap	well	0					0	1	0							0	0	0	0	0	0	1			0		0		0		2	moderate	0	1	0	0	0	0
school14	2022	F	10	4	0	Negative	0	never	well	well	tap	0					0	1	0						0	0	0	0	0	0	0	1			0		0			0	2	moderate	0	1	0	0	0	0
school14	2022	F	10	4	0	Negative	0	never	well	well	tap	0					0	1	0							0	0	0	0	0	0	0	0		0		0		0		1	poor	0	0	0	0	0	0	0
school14	2022	F	10	4	0	Negative	0	never	tap	well	tap	0					0	1	0							0	0	0	0	0	0	1			0		0		0		2	moderate	0	1	0	0	0	0
school14	2022	F	10	4	0	Negative	0	never	tap	tap	well	0					0	1	0							0	0	0	0	0	0	1			0		0		0		2	moderate	0	1	0	0	0	0
school6	2022	F	12	5	0	Negative	0	never	well	well	well	0					0	1	0							0	0	0	0	0	0	1			0		0		0		2	moderate	0	0	0	0	0	0	0
school6	2022	F	12	5	0	Negative	0	never	well	well	well	0					0	1	0							0	0	0	0	0	0	0	0		0		0		0		1	poor	0	0	0	0	0	0	0
school6	2022	F	13	5	0	Negative	0	never	well	well	well	0					0	0	0		0					0	0	0	0	0	0	1			0		0		0		1	poor	0	0	0	0	0	0	0
school6	2022	F	12	5	0	Negative	0	never	tap	tap	tap	0					0	1	0							0	0	0	0	0	0	0	0		0		0		0		1	poor	0	0	0	0	0	0	0
school6	2022	F	13	5	0	Negative	0	never	tap	tap	tap	0					0	1	0			0				0	0	0	0	0	0	0	0		0		0		0		1	poor	0	0	0	0	0	0	0
school6	2022	F	13	5	0	Negative	0	never	tap	tap	tap	0					0	0	1							0	0	0	0	0	0	1			0		0		0		2	moderate	0	0	0	0	0	0	0
school6	2022	F	11	5	0	Negative	0	never	well	well	well	0					0	0	0		0					0	0	0	0	0	0	0	0		0		0		0		0	no knowledge	0	0	0	0	0	0	0
school6	2022	F	13	5	0	Negative	0	never	tap	tap	tap	0					0	1	0							0	0	0	0	0	0	0		0.5	0		0		0		1.5	poor	0	0	0	0	0	0	0
school6	2022	F	11	5	0	Negative	0	never	well	well	well	0					0	1	0							0	0	0	0	0	0	0	0		0		0		0		1	poor	0	0	0	0	0	0	0
school6	2022	F	11	5	0	Negative	0	never	tap	tap	tap	0					0	0	0		0					0	0	0	0	0	0	1			0		0		0		1	poor	0	0	0	0	0	0	0
school6	2022	F	12	5	0	Negative	0	never	tap	tap	tap	0					0	1	0							0	0	0	0	0	0	0	0		0		0		0		1	poor	0	0	0	0	0	0
school6	2022	F	11	5	0	Negative	0	never	tap	well	tap	0					0	0	0		0					0	0	0	0	0	0	0	0		0		0		0		0	no knowledge	0	0	0	0	0	0	0
school6	2022	M	12	5	0	Negative	0	never	well	well	well	0					0	1	0							0	0	0	0	0	0	1			0		0		0		2	moderate	0	0	0	0	0	0
school6	2022	M	14	5	0	Negative	0	never	well	well	well	0					0	1	0							0	0	0	0	0	0	0	0		0		0			0	1	poor	0	0	0	0	0	0	0
school6	2022	M	15	5	0	Negative	0	never	tap	well	tap	0					0	1	0							0	0	0	0	0	0	1			0		0			0	2	moderate	0	1	0	0	0	0
school6	2022	M	15	5	0	Negative	0	never	well	well	well	0					0	0	0		0			0		0	0	0	0	0	0	1			0		0		0		1	poor	0	0	0	0	0	0	0
school6	2022	M	15	5	0	Negative	0	never	tap	river	river	0					0	1	0							0	0	0	0	0	0	1		0.5	1		0				3.5	good	0	0	0	0	0	0
school6	2022	M	12	5	0	Negative	0	never	river	river	well	0					0	0	0		0					0	0	0	0	0	0	0	0		0		0		0		0	no knowledge	0	0	0	0	0	0	0
school6	2022	M	12	5	0	Negative	0	never	well	well	well	0					0	1	0							0	0	0	0	0	0	0	0		0		0		0		1	poor	0	1	0	0	0	0
school6	2022	M	13	5	0	Negative	0	never	tap	tap	tap	0					0	1	0							0	0	0	0	0	0	1			0		0		0		2	moderate	0	1	0	0	0	0
school6	2022	M	12	5	0	Negative	0	never	well	well	well	0					0	0	1							0	0	0	0	0	0	0	0		0		0		0		1	poor	0	0	0	0	0	0
school6	2022	M	13	5	0	Negative	0	never	well	well	well	0					0	1	0							0	0	0	0	0	0	1			0		0		0		2	moderate	0	1	0	0	0	0
school6	2022	M	12	5	0	Negative	0	never	tap	tap	tap	0					0	1	0							0	0	0	0	0	0	0	0		0		0		0		1	poor	0	0	0	0	0	0	0
school6	2022	M	12	5	0	Negative	0	never	well	well	well	0					0	0	1							0	0	0	0	0	0	1			0		0		0		2	moderate	0	1	0	0	0	0
school6	2022	F	12	4	0	Negative	0	never	well	well	well	0					0	1	0							0	0	0	0	0	0	1			0		0			0	2	moderate	0	1	0	0	0	0
school6	2022	F	14	4	0	Negative	0	never	well	well	well	0					0	1	0							0	0	0	0	0	0	1			0		0	0			2	moderate	0	1	0	0	0	0
school6	2022	F	10	4	0	Negative	0	never	tap	tap	tap	0					0	1	0							0	0	0	0	0	0	1			0		0			0	2	moderate	0	1	0	0	0	0
school6	2022	F	11	4	NA	NA	NA	never	well	well	well	0					0	0	0			1				0	0	0	0	0	0	0	0		0		0		0		1	poor	0	0	0	0	0	0	0
school6	2022	F	10	4	0	Negative	0	never	well	well	well	0					0	1	0							0	0	0	0	0	0	1			1		0				3	good	0	1	0	0	0	0
school6	2022	F	11	4	0	Negative	0	never	well	well	well	0					0	1	0							0	0	0	0	0	0	1			0		0	0			2	moderate	0	1	0	0	0	0
school6	2022	F	11	4	0	Negative	0	never	well	well	well	0					0	1	0							0	0	0	0	0	0	1			0		0	0			2	moderate	0	1	0	0	0	0
school6	2022	F	12	4	0	Negative	0	never	tap	tap	tap	0					0	1	0							0	0	1	0	0	0	0			0		0	0			2	moderate	0	1	0	0	0	0
school6	2022	F	12	4	0	Negative	0	never	well	well	well	0					0	0	0			1				0	0	0	0	0	0	0	0		0		0		0		1	poor	0	0	0	0	0	0	0
school6	2022	F	10	4	0	Negative	0	never	well	well	well	0					0	1	0							0	0	0	0	0	0	1			0		0		0		2	moderate	0	1	0	0	0	0
school6	2022	F	12	4	0	Negative	0	never	well	well	well	0					0	0	0		0					0	0	0	0	0	0	0	0		0		0	0			0	no knowledge	0	0	0	0	0	0	0
school6	2022	F	11	4	0	Negative	0	never	well	well	well	0					0	1	0							0	0	0	0	0	0	1			0		0	0			2	moderate	0	1	0	0	0	0
school6	2022	M	12	4	0	Negative	0	never	well	well	well	0					0	1	0							0	0	0	0	0	0	1			0		0		0		2	moderate	0	0	0	0	1	0
school6	2022	M	12	4	0	Negative	0	never	well	well	well	0					0	1	0							0	0	0	0	0	0	1			0		0	0			2	moderate	0	1	0	0	0	0
school6	2022	M	12	4	0	Negative	0	never	well	well	well	0					0	1	0							0	0	0	0	0	0	1			0		0		0		2	moderate	0	1	0	0	0	0
school6	2022	M	11	4	0	Negative	0	never	tap	tap	tap	0					0	1	0							0	0	0	1	0	0	1			1		0				4	good	0	0	0	0	1	0
school6	2022	M	12	4	0	Negative	0	never	tap	tap	tap	0					0	1	0							0	0	0	0	0	0	1			0		0		0		2	moderate	0	1	0	0	0	0
school6	2022	M	12	4	0	Negative	0	never	well	well	well	0					0	1	0							0	0	0	0	0	0	1			0		0	0			2	moderate	0	1	0	0	0	0
school6	2022	M	10	4	0	Negative	0	never	tap	tap	tap	0					0	1	0							0	0	0	0	0	0	1			0		0		0		2	moderate	0	0	0	0	1	0
school6	2022	M	11	4	0	Negative	0	never	tap	tap	tap	0					0	1	0							0	0	0	0	0	0	1			0		0	0			2	moderate	0	1	0	0	0	0
school6	2022	M	12	4	0	Negative	0	never	well	well	well	0					0	1	0							0	0	0	0	0	0	1			0		0	0			2	moderate	0	1	0	0	0	0
school6	2022	M	13	4	0	Negative	0	never	well	well	well	0					0	1	0							0	0	0	0	0	0	1			1		0				3	good	0	1	0	0	0	0
school6	2022	M	13	4	0	Negative	0	never	tap	tap	tap	0					0	0	0		0					0	0	0	0	0	0	0	0		0		0		0		0	no knowledge	0	0	0	0	0	0	0
school6	2022	M	10	3	0	Negative	0	never	tap	tap	well	0					0	1	0							0	0	0	0	0	0	1			0	0	0				2	moderate	0	0	0	0	0	0	0
school6	2022	M	12	3	0	Negative	0	never	well	well	well	0					0	1	0							0	0	0	0	0	0	0		0	0		0		0		1	poor	0	0	0	0	0	0
school6	2022	M	13	3	0	Negative	0	never	river	river	tap	0					0	0	0		0					0	0	0	0	0	0	0	0		0		0		0		0	no knowledge	0	0	0	0	0	0	0
school6	2022	M	12	3	0	Negative	0	never	tap	tap	well	0					0	1	0							0	0	0	0	0	0	0		1	0		0		0		2	moderate	0	0	0	0	0	0	0
school6	2022	M	11	3	0	Negative	0	never	well	well	well	0					0	1	0							0	0	0	0	0	0	1			0		0		0		2	moderate	0	1	0	0	0	0
school6	2022	M	13	3	0	Negative	0	never	tap	tap	tap	0					0	1	0							0	0	0	0	0	0	0	0		0		0		0		1	poor	0	0	0	0	0	0	0
school6	2022	M	14	3	0	Negative	0	never	river	river	well	0					0	1	0							0	0	0	0	0	0	1			0		0		0		2	moderate	0	0	0	0	0	0
school6	2022	M	9	3	0	Negative	0	never	tap	tap	tap	0					0	0	0		0					0	0	0	0	0	0	0	0		0		0		0		0	no knowledge	0	0	0	0	0	0	0
school6	2022	M	8	3	0	Negative	0	never	tap	tap	well	0					0	1	0							0	0	0	0	0	0	1			0		0		0		2	moderate	0	0	0	0	0	0
school6	2022	M	9	3	0	Negative	0	never	tap	tap	well	0					0	0	0		0					0	0	0	0	0	0	0	0		0		0		0		0	no knowledge	0	0	0	0	0	0	0
school6	2022	M	11	3	0	Negative	0	never	well	tap	tap	0					0	0	0		0					0	0	0	0	0	0	0	0		0		0		0		0	no knowledge	0	0	0	0	0	0	0
school6	2022	F	9	3	0	Negative	0	never	tap	well	tap	0					0	0	0		0					0	0	0	0	0	0	0	0		0		0		0		0	no knowledge	0	0	0	0	0	0	0
school6	2022	F	10	3	0	Negative	0	never	tap	tap	well	0					0	1	0							0	0	0	0	0	0	0		1	0		0		0		2	moderate	0	0	0	0	0	0
school6	2022	F	11	3	0	Negative	0	never	river	river	river	0					0	0	0		0					0	0	0	0	0	0	0	0		0		0		0		0	no knowledge	0	0	0	0	0	0	0
school6	2022	F	9	3	0	Negative	0	never	well	well	well	0					0	1	0							0	0	0	0	0	0	1			0		0		0		2	moderate	0	1	0	0	0	0
school6	2022	F	11	3	0	Negative	0	never	tap	tap	well	0					0	0	0		0					0	0	0	0	0	0	0	0		0		0		0		0	no knowledge	0	0	0	0	0	0	0
school6	2022	F	9	3	0	Negative	0	never	well	tap	well	0					0	1	0							0	0	0	0	0	0	1			0		0		0		2	moderate	0	1	0	0	0	0
school6	2022	F	11	3	0	Negative	0	never	tap	tap	well	0					0	1	0							0	0	0	0	0	0	1			0		0		0		2	moderate	0	0	0	0	0	0
school6	2022	F	9	3	0	Negative	0	never	tap	tap	well	0					0	0	0		0					0	0	0	0	0	0	0	0		0		0		0		0	no knowledge	0	0	0	0	0	0	0
school6	2022	F	9	3	0	Negative	0	never	tap	tap	well	0					0	1	0							0	0	0	0	0	0	1			0		0		0		2	moderate	0	1	0	0	0	0
school6	2022	F	9	3	0	Negative	0	never	river	tap	well	0					0	1	0							0	0	0	0	0	0	0	0		0		0		0		1	poor	0	0	0	0	0	0	0
school6	2022	F	11	3	0	Negative	0	never	well	tap	well	0					0	0	0		0					0	0	0	0	0	0	0	0		0		0		0		0	no knowledge	0	0	0	0	0	0	0
school6	2022	F	10	3	0	Negative	0	never	river	river	well	0					0	1	0							0	0	0	0	0	0	1			0		0		0		2	moderate	0	0	0	0	0	0	0
school6	2022	F	11	3	0	Negative	0	never	well	well	well	0					0	0	0		0					0	0	0	0	0	0	0	0		0		0		0		0	no knowledge	0	0	0	0	0	0	0
school5	2022	M	12	5	0	Negative	0	never	tap	tap	tap	0					0	1	0							0	0	0	0	0	0	1			0		0	0			2	moderate	0	0	0	0	0	0
school5	2022	M	13	5	0	Negative	0	never	well	well	well	0					0	1	0							0	0	0	0	0	0	1		0	0		0		0		2	moderate	0	0	0	0	0	0
school5	2022	M	13	5	0	Negative	0	never	tap	river	tap	0					0	0	0		0					0	0	0	0	0	0	0	0		0		0		0		0	no knowledge	0	0	0	0	0	0	0
school5	2022	M	13	5	0	Negative	0	never	river	tap	tap	0					0	1	0							0	0	0	0	0	0	1			1		0				3	good	0	1	0	0	0	0
school5	2022	M	13	5	0	Negative	0	never	tap	tap	tap	0					0	0	0		0					0	0	0	0	0	0	0	0		0		0		0		0	no knowledge	0	0	0	0	0	0	0
school5	2022	M	13	5	0	Negative	0	never	well	well	well	0					0	1	0							0	0	0	0	0	0	1			0		0		0		2	moderate	0	1	0	0	0	0
school5	2022	M	13	5	0	Negative	0	never	river	river	river	0					0	1	0							0	0	0	0	0	0	0		1	0		0		0		2	moderate	0	0	0	0	0	0	0
school5	2022	M	13	5	0	Negative	0	never	tap	tap	tap	0					0	1	0							0	0	1	1	0	0	1			0		0		0		4	good	0	1	0	0	0	0
school5	2022	M	12	5	0	Negative	0	never	river	river	river	0					0	0	0		0					0	0	0	0	0	0	0	0		0		0		0		0	no knowledge	0	0	0	0	0	0	0
school5	2022	F	10	5	0	Negative	0	never	tap	tap	well	0					0	0	0		0					0	0	0	0	0	0	0	0		0		0		0		0	no knowledge	0	0	0	0	0	0	0
school5	2022	F	14	5	0	Negative	0	never	tap	river	well	0					0	1	0							0	0	0	0	0	0	1			0	0	0				2	moderate	0	1	0	0	0	0
school5	2022	M	12	5	0	Negative	0	never	well	well	well	0					0	1	0							0	0	0	1	0	0	1			0		0		0		3	good	0	1	1	0	0	0
school5	2022	F	11	5	0	Negative	0	never	well	well	well	0					0	1	0							0	0	1	0	0	0	1		0	0		0	0			3	good	0	1	0	0	0	0
school5	2022	F	12	5	0	Negative	0	never	tap	river	well	0					0	1	0							0	0	1	0	0	0	0			0		0		0		2	moderate	0	1	0	0	0	0
school5	2022	F	13	5	0	Negative	0	never	tap	tap	well	0					0	1	0							0	0	0	1	0	0	1		1	0		0		0		4	good	0	1	1	0	0	0
school5	2022	F	12	5	0	Negative	0	never	river	river	river	0					0	1	0							0	0	1	0	0	0	1			1		0				4	good	0	1	0	0	0	0
school5	2022	F	12	5	0	Negative	0	never	well	river	tap	0					0	1	0							0	0	0	0	0	0	1			1		0				3	good	0	1	0	0	0	0
school5	2022	F	13	5	0	Negative	0	never	tap	tap	tap	0					0	1	0							0	0	0	0	0	0	1			0		0			0	2	moderate	0	0	0	0	0	0
school5	2022	F	12	5	0	Negative	0	never	tap	tap	well	0					0	0	0		0					0	0	0	0	0	0	0	0		0		0		0		0	no knowledge	0	0	0	0	0	0	0
school5	2022	F	11	5	0	Negative	0	never	tap	tap	well	0					0	1	0							0	0	0	0	0	0	1			0		0		0		2	moderate	0	1	0	0	0	0
school5	2022	F	13	5	0	Negative	0	never	river	well	well	0					0	1	0							0	0	0	1	0	0	1			0		0		0		3	good	0	1	0	0	0	0
school5	2022	M	12	5	0	Negative	0	never	well	well	well	0					0	1	0							0	0	0	0	0	0	1		0	0		0		0		2	moderate	0	1	1	0	0	0
school5	2022	M	8	3	0	Negative	0	never	river	river	well	0					0	1	0							0	0	0	0	0	0	0		0	0		0		0		1	poor	0	1	0	0	0	0
school5	2022	M	8	3	0	Negative	0	never	well	well	well	0					0	1	0							0	0	0	0	0	0	1			0		0		0		2	moderate	0	0	0	0	0	0	0
school5	2022	M	9	3	0	Negative	0	never	well	well	well	0					0	1	0							0	0	0	0	0	0	1			0		0			0	2	moderate	0	1	0	0	0	0
school5	2022	M	9	3	0	Negative	0	never	Dntknow	Dntknow	Dntknow	0					0	0	0		0					0	0	0	0	0	0	0	0		0		0		0		0	no knowledge	0	0	0	0	0	0	0
school5	2022	M	9	3	0	Negative	0	never	well	well	well	0					0	1	0							0	0	0	0	0	0	0	0		0		0		0		1	poor	0	1	0	0	0	0
school5	2022	M	11	3	0	Negative	0	never	river	well	well	0					0	0	0		0					0	0	0	0	0	0	0	0		0		0		0		0	no knowledge	0	0	0	0	0	0	0
school5	2022	M	10	3	0	Negative	0	never	river	river	well	0					0	1	0							0	0	0	0	0	0	1			0		0		0		2	moderate	0	0	0	0	0	0	0
school5	2022	M	10	3	0	Negative	0	never	tap	river	well	0					0	1	0							0	0	0	0	0	0	1			0		0		0		2	moderate	0	1	0	0	0	0
school5	2022	M	11	3	0	Negative	0	never	tap	tap	tap	0					0	1	0							0	0	0	0	0	0	0		0	0		0	0			1	poor	0	0	0	0	0	0
school5	2022	M	11	3	0	Negative	0	never	tap	river	well	0					0	1	0							0	0	0	0	0	0	0		0	0		0		0		1	poor	0	0	0	0	0	0	0
school5	2022	F	9	3	0	Negative	0	never	well	well	tap	0					0	0	0			1				0	0	0	0	0	0	0	0		0		0		0		1	poor	0	0	0	0	0	0	0
school5	2022	F	10	3	0	Negative	0	never	well	well	well	0					0	1	0							0	0	0	0	0	0	0	0		0		0		0		1	poor	0	0	0	0	0	0	0
school5	2022	F	9	3	0	Negative	0	never	tap	well	well	0					0	1	0							0	0	0	0	0	0	0	0		0		0		0		1	poor	0	1	0	0	0	0
school5	2022	F	10	3	0	Negative	0	never	tap	well	tap	0					0	0	0		0					0	0	0	0	0	0	0	0		0		0		0		0	no knowledge	0	0	0	0	0	0	0
school5	2022	F	10	3	0	Negative	0	never	tap	river	river	0					0	0	0			1				0	0	0	0	0	0	0	0		0		0		0		1	poor	0	0	0	0	0	0	0
school5	2022	F	10	3	0	Negative	0	never	tap	tap	well	0					0	0	0		0					0	0	0	0	0	0	0	0		0		0		0		0	no knowledge	0	0	0	0	0	0	0
school5	2022	F	10	3	0	Negative	0	never	river	river	well	0					0	0	0		0					0	0	0	0	0	0	0	0		0		0		0		0	no knowledge	0	0	0	0	0	0	0
school5	2022	F	10	3	0	Negative	0	never	tap	well	tap	0					0	1	0							0	0	0	0	0	0	1			0		0		0		2	moderate	0	1	0	0	0	0
school5	2022	F	9	3	0	Negative	0	never	well	well	well	0					0	1	0							0	0	0	0	0	0	0	0		0		0		0		1	poor	0	0	0	0	0	0	0
school5	2022	F	10	3	0	Negative	0	never	tap	tap	tap	0					0	0	0		0					0	0	0	0	0	0	0	0		0		0		0		0	no knowledge	0	0	0	0	0	0	0
school5	2022	F	10	3	0	Negative	0	never	tap	well	well	0					0	1	0							0	0	0	0	0	0	0	0		0		0		0		1	poor	0	1	0	0	0	0
school5	2022	M	13	4	0	Negative	0	never	well	well	well	0					0	1	0				0	0		0	0	0	0	0	0	0			0		0		0		1	poor	0	0	0	0	0	0
school5	2022	M	13	4	0	Negative	0	never	well	tap	tap	0					0	1	0							0	0	0	0	0	0	1			0		0		0		2	moderate	0	1	0	0	0	0
school5	2022	M	11	4	0	Negative	0	never	well	tap	well	0			0		0	1	0							0	0	0	0	0	0	0	0		0		0		0		1	poor	0	0	0	0	0	0	0
school5	2022	M	10	4	0	Negative	0	never	tap	tap	well	0					0	1	0							0	0	1	0	0	0	0			1		0				3	good	0	1	0	0	0	0
school5	2022	M	11	4	0	Negative	0	never	tap	well	well	0					0	1	0				0			0	0	0	0	0	0	1			1		0				3	good	0	0	0	0	0	0	0
school5	2022	M	13	4	0	Negative	0	never	tap	tap	well	0					0	1	0							0	0	0	0	0	0	1			1		0				3	good	0	1	0	0	0	0
school5	2022	M	14	4	0	Negative	0	never	well	tap	tap	0				0	0	1	0						0	0	0	0	0	0	0	1		0	1		0				3	good	0	1	0	0	0	0
school5	2022	M	13	4	0	Negative	0	never	tap	well	well	0			0		0	0	0				0			0	0	0	0	0	0	0			0		0		0		0	no knowledge	0	0	0	0	0	0	0
school5	2022	M	9	4	0	Negative	0	never	well	well	well	0					0	1	0							0	0	0	0	0	0	0	0		0		0			1	2	moderate	0	1	0	0	0	0
school5	2022	M	11	4	0	Negative	0	never	tap	well	well	0					0	0	0		0					0	0	0	0	0	0	0	0		0		0		0		0	no knowledge	0	0	0	0	0	0	0
school5	2022	M	11	4	0	Negative	0	never	tap	tap	well	0					0	1	0							0	0	0	0	0	0	0	0		0		0		0		1	poor	0	0	0	0	0	0	0
school5	2022	M	11	4	0	Negative	0	never	well	tap	tap	0					0	0	0		0					0	0	0	0	0	0	0		0	0		0		0		0	no knowledge	0	0	0	0	0	0
school5	2022	M	11	4	0	Negative	0	never	well	well	well	0					0	1	0							0	0	0	0	0	0	0	0		0		0		0		1	poor	0	0	0	0	0	0	0
school5	2022	F	9	4	0	Negative	0	never	tap	well	well	0					0	0	0		0					0	0	0	0	0	0	0	0		0		0		0		0	no knowledge	0	0	0	0	0	0	0
school5	2022	F	11	4	0	Negative	0	never	tap	well	well	0					0	1	0							0	0	0	0	0	0	1			0		0		0		2	moderate	0	1	0	0	0	0
school5	2022	F	10	4	0	Negative	0	never	well	well	well	1	1	At least once per week			0	1	0							0	0	0	0	0	0	0	0		0		0		0		1	poor	0	0	0	0	0	0	0
school5	2022	F	9	4	0	Negative	0	never	tap	tap	well	0					0	1	0							0	0	0	0	0	0	0	0		0		0		0		1	poor	0	0	0	0	0	0	0
school5	2022	F	11	4	0	Negative	0	never	tap	well	tap	0					0	1	0				0	0		0	0	0	0	0	0	0			0		0		0		1	poor	0	0	0	0	0	0
school5	2022	F	12	4	0	Negative	0	never	well	tap	tap	0					0	1	0							0	0	0	0	0	0	1			0		0		0		2	moderate	1	1	0	0	0	0
school5	2022	F	11	4	0	Negative	0	never	tap	well	tap	0					0	1	0					0		0	0	0	0	0	0	1			0		0		0		2	moderate	0	0	0	0	0	0	0
school5	2022	F	10	4	0	Negative	0	never	tap	tap	tap	0					0	1	0			0				0	0	0	0	0	0	1			0		0		0		2	moderate	0	0	0	0	0	0	0
school5	2022	F	11	4	0	Negative	0	never	tap	tap	well	0					0	0	0		0					0	0	0	0	0	0	0	0		0		0		0		0	no knowledge	0	0	0	0	0	0	0
school5	2022	F	9	4	0	Negative	0	never	tap	tap	well	0					0	0	0			1				0	0	0	0	0	0	0	0		0		0		0		1	poor	0	0	0	0	0	0	0
school5	2022	F	11	4	0	Negative	0	never	tap	tap	well	0					0	1	0				0			0	0	0	0	0	0	1			0		0		0		2	moderate	0	1	0	0	0	0
school12	2022	M	12	5	0	Negative	0	never	well	well	well	0					0	1	0							0	0	0	0	0	0	1			0		0		0		2	moderate	0	0	1	0	0	0
school12	2022	M	13	5	0	Negative	0	never	tap	tap	tap	0					0	1	0							0	0	0	1	0	0	1			0		0		0		3	good	0	1	0	0	0	0
school12	2022	M	13	5	0	Negative	0	never	tap	tap	tap	0					0	1	0							0	0	0	0	0	0	1			0		0	0			2	moderate	0	1	0	0	0	0
school12	2022	M	12	5	0	Negative	0	never	tap	tap	tap	0					0	1	0							0	0	0	1	0	0	1			0		0		0		3	good	0	1	0	0	0	0
school12	2022	M	12	5	0	Negative	0	never	tap	tap	tap	0					0	1	0							0	0	1	1	0	0	1			0		0		0		4	good	0	1	1	0	0	0
school12	2022	M	13	5	0	Negative	0	never	well	well	well	0					0	0	0		0					0	0	0	0	0	0	1			0		0		0		1	poor	0	0	0	0	0	0	0
school12	2022	M	13	5	0	Negative	0	never	well	well	well	0					0	1	0							0	0	0	1	0	0	1			0		0		0		3	good	0	1	0	0	0	0.5
school12	2022	M	13	5	0	Negative	0	never	well	well	well	0					0	0	0		0					0	0	0	0	0	0	0	0		0		0		0		0	no knowledge	0	0	0	0	0	0	0
school12	2022	F	11	5	0	Negative	0	never	well	well	well	0					0	1	0							0	0	0	0	0	0	1			0		0		0		2	moderate	0	1	0	0	0	0
school12	2022	F	13	5	0	Negative	0	never	tap	tap	tap	0					0	1	0							0	0	0	0	0	0	1			1		0				3	good	0	1	0	0	0	0
school12	2022	F	11	5	0	Negative	0	never	well	well	well	0					0	1	0							0	0	0	0	0	0	1			0		0		0		2	moderate	0	1	0	0	0	0
school12	2022	F	13	5	0	Negative	0	never	well	well	well	0					0	1	0							0	0	0	0	0	0	1			0		0		0		2	moderate	0	1	0	0	0	0
school12	2022	F	11	5	0	Negative	0	never	well	well	well	0					0	1	0					0		0	0	1	0	0	0	1			0		0		0		3	good	0	1	1	0	0	0.5
school12	2022	F	13	5	0	Negative	0	never	well	well	well	0					0	1	0							0	0	1	1	0	0	1			0		0		0		4	good	0	1	1	0	0	0.5
school12	2022	F	13	5	0	Negative	0	never	well	well	well	0					0	1	0							0	0	1	0	0	0	1			0		0	0			3	good	0	1	1	0	0	0
school12	2022	F	13	5	0	Negative	0	never	well	well	well	0					0	1	0							0	0	0	1	0	0	1			0		0	0			3	good	0	1	1	0	0	0
school12	2022	F	13	5	0	Negative	0	never	tap	tap	tap	0					0	1	0							0	0	0	0	0	0	0	0		0		0		0		1	poor	0	0	0	0	0	0	0
school12	2022	F	13	5	0	Negative	0	never	well	well	well	0					0	1	0							0	0	1	1	0	0	1			0		0		0		4	good	0	1	1	0	0	0
school12	2022	F	13	5	0	Negative	0	never	well	well	well	0					0	1	0							0	0	1	0	0	0	1			0		0		0		3	good	0	1	1	0	0	0.5
school12	2022	F	13	5	0	Negative	0	never	well	well	well	0					0	1	0							0	0	1	1	0	0	1			0		0		0		4	good	0	0	0	0	0	0
school12	2022	F	13	5	0	Negative	0	never	well	well	well	0					0	1	0							0	0	0	0	0	0	1			0		0		0		2	moderate	0	1	0	0	0	0
school12	2022	F	11	4	0	Negative	0	never	well	tap	tap	0					0	1	0						0	0	0	0	0	0	0	1			1		0				3	good	1	1	0	0	0	0
school12	2022	F	9	4	0	Negative	0	never	tap	tap	tap	1	0		0		0	1	1						0	0	0	0	0	0	0	1			1		0				4	good	0	1	0	0	0	0
school12	2022	F	10	4	0	Negative	0	never	well	well	well	1	1	Less than once per week			0	1	1			1		0		0	0	0	0	0	0	1		0	0		0		0		4	good	0	1	0	0	0	0
school12	2022	F	9	4	0	Negative	0	never	tap	tap	tap	1	0				0	1	0					0		0	0	1	0	0	0	0			0		0		0		2	moderate	1	0	0	0	0	0
school12	2022	F	10	4	0	Negative	0	never	tap	tap	tap	0					0	1	0							0	0	1	0	0	0	1			0		0		0		3	good	0	1	0	0	0	0
school12	2022	F	9	4	0	Negative	0	never	tap	tap	tap	0					0	1	0							0	0	0	0	0	0	0	0		0		0		0		1	poor	0	0	0	0	0	0
school12	2022	F	9	4	0	Negative	0	never	well	well	well	0					0	1	0			1	0		0	0	0	0	0	0	0	0			0		0		0		2	moderate	0	0	0	0	0	0.5
school12	2022	F	11	4	0	Negative	0	never	well	well	tap	0					0	1	0							0	0	0	0	0	0	1			0		0		0		2	moderate	0	1	0	0	0	0
school12	2022	F	9	4	0	Negative	0	never	tap	well	tap	0					0	1	0				0			0	0	0	0	0	0	1			0		0			0	2	moderate	0	1	0	0	0	0
school12	2022	F	10	4	0	Negative	0	never	tap	tap	tap	1	0				0	1	0							0	0	0	0	0	0	1		0	0		0		0		2	moderate	0	1	0	0	0	0
school12	2022	M	11	4	0	Negative	0	never	well	well	well	0					0	1	0			1	0			0	0	0	0	0	0	1			0		0			0	3	good	1	0	0	0	0	0
school12	2022	M	10	4	0	Negative	0	never	tap	tap	tap	0			0		0	0	0							0	0	0	0	0	0	0		0	0		0			0	0	no knowledge	0	0	0	0	0	0	0
school12	2022	M	10	4	0	Negative	0	never	tap	tap	tap	0					0	1	0				0			0	0	0	0	0	0	1			0		0		0		2	moderate	0	0	0	0	0	0
school12	2022	M	12	4	0	Negative	0	never	tap	tap	tap	0					0	1	0			1				0	0	0	0	0	0	1			0		0		0		3	good	0	1	0	0	0	0
school12	2022	M	11	4	0	Negative	0	never	tap	tap	tap	0			0	0	0	0	0							0	0	0	0	0	0	0	0		0		0		0		0	no knowledge	0	0	0	0	0	0	0
school12	2022	M	11	4	0	Negative	0	never	tap	tap	tap	0				0	0	0	0							0	0	0	0	0	0	0	0		0		0		0		0	no knowledge	0	0	0	0	0	0	0
school12	2022	M	11	4	0	Negative	0	never	tap	tap	tap	0					0	1	0							0	0	0	0	0	0	1			0		0		0		2	moderate	0	1	0	0	0	0
school12	2022	M	9	3	0	Negative	0	never	well	well	well	0					0	1	0							0	0	0	0	0	0	1			0		0		0		2	moderate	0	0	0	0	0	0	0
school12	2022	M	9	3	0	Negative	0	never	well	well	well	0					0	1	0							0	0	0	0	0	0	0	0		0		0		0		1	poor	0	0	0	0	0	0	0
school12	2022	M	9	3	0	Negative	0	never	well	well	well	0					0	0	0		0					0	0	0	0	0	0	0	0		0		0		0		0	no knowledge	0	0	0	0	0	0	0
school12	2022	M	10	3	0	Negative	0	never	tap	tap	tap	0					0	1	0							0	0	0	0	0	0	1			0		0	0			2	moderate	0	1	0	0	0	0
school12	2022	M	8	3	0	Negative	0	never	well	well	well	0					0	0	0		0					0	0	0	0	0	0	0	0		0		0		0		0	no knowledge	0	0	0	0	0	0	0
school12	2022	M	8	3	0	Negative	0	never	well	well	well	0					0	0	0		0					0	0	0	0	0	0	0	0		0		0		0		0	no knowledge	0	0	0	0	0	0	0
school12	2022	M	9	3	0	Negative	0	never	Dntknow	other	Dntknow	0					0	0	0		0					0	0	0	0	0	0	0	0		0		0		0		0	no knowledge	0	0	0	0	0	0	0
school12	2022	M	9	3	0	Negative	0	never	tap	well	well	0					0	0	0		0			0		0	0	0	0	0	0	0			0		0	0			0	no knowledge	0	0	0	0	0	0
school12	2022	M	8	3	0	Negative	0	never	tap	well	well	0					0	0	0		0					0	0	0	0	0	0	0	0		0		0		0		0	no knowledge	0	1	0	0	0	0
school12	2022	M	9	3	0	Negative	0	never	well	well	well	0					0	0	0			0				0	0	0	0	0	0	0		1	0		0		0		1	poor	0	0	0	0	0	0	0
school12	2022	F	8	3	0	Negative	0	never	tap	tap	tap	0					0	0	0		0					0	0	0	0	0	0	0	0		0		0		0		0	no knowledge	0	0	0	0	0	0	0
school12	2022	M	9	3	0	Negative	0	never	well	well	well	0					0	1	0					0		0	0	0	0	0	0	0			0		0		0		1	poor	0	0	0	0	0	0
school12	2022	F	9	3	0	Negative	0	never	well	well	well	0					0	1	0							0	0	0	0	0	0	0	0		0		0		0		1	poor	0	0	0	0	0	0	0
school12	2022	F	9	3	0	Negative	0	never	well	well	well	0					0	1	0							0	0	0	0	0	0	1			0		0			0	2	moderate	0	0	0	0	0	0	0
school12	2022	M	9	3	0	Negative	0	never	well	well	well	0					0	1	0							0	0	0	0	0	0	1			0		0		0		2	moderate	0	0	0	0	0	0	0
school12	2022	F	9	3	0	Negative	0	never	tap	tap	tap	0					0	1	0							0	0	0	0	0	0	0	0		0		0		0		1	poor	0	0	0	0	0	0	0
school12	2022	F	8	3	0	Negative	0	never	other	other	other	0					0	0	0		0					0	0	0	0	0	0	0	0		0		0		0		0	no knowledge	0	0	0	0	0	0	0
school12	2022	F	9	3	0	Negative	0	never	well	well	well	0					0	0	0			0				0	0	0	0	0	0	1			0		0		0		1	poor	0	1	0	0	0	0
school12	2022	F	9	3	0	Negative	0	never	well	well	well	0					0	1	0							0	0	0	0	0	0	1			0		0		0		2	moderate	0	0	0	0	0	0	0
school12	2022	F	9	3	0	Negative	0	never	well	well	well	0					0	0	0		0					0	0	0	0	0	0	0	0		0		0		0		0	no knowledge	0	0	0	0	0	0	0
school12	2022	F	9	3	0	Negative	0	never	well	well	well	0					0	0	0			0				0	0	0	0	0	0	0	0		0		0		0		0	no knowledge	0	0	0	0	0	0	0
school12	2022	F	8	3	0	Negative	0	never	tap	tap	tap	0					0	0	0		0					0	0	0	0	0	0	0	0		0		0		0		0	no knowledge	0	0	0	0	0	0	0
school9	2022	F	10	3	0	Negative	0	never	tap	tap	tap	0					0	0	0		0					0	0	0	0	0	0	0	0		0		0		0		0	no knowledge	0	0	0	0	0	0	0
school9	2022	F	10	3	0	Negative	0	never	tap	tap	tap	0					0	0	0		0					0	0	0	0	0	0	0	0		0		0		0		0	no knowledge	0	0	0	0	0	0	0
school9	2022	F	8	3	0	Negative	0	never	tap	tap	tap	0					0	0	0		0					0	0	0	0	0	0	0	0		0		0		0		0	no knowledge	0	0	0	0	0	0	0
school9	2022	F	9	3	0	Negative	0	never	tap	tap	tap	0					0	0	0		0					0	0	0	0	0	0	0	0		0		0		0		0	no knowledge	0	0	0	0	0	0	0
school9	2022	F	10	3	0	Negative	0	never	tap	tap	tap	0					0	1	0					0		0	0	0	0	0	0	0			0		0		0		1	poor	0	1	0	0	0	0
school9	2022	F	9	3	0	Negative	0	never	tap	tap	well	0					0	1	0							0	0	0	0	0	0	1			0		0		0		2	moderate	0	1	0	0	0	0
school9	2022	F	8	3	0	Negative	0	never	tap	tap	tap	0					0	0	0		0					0	0	0	0	0	0	0	0		0		0		0		0	no knowledge	0	0	0	0	0	0	0
school9	2022	F	11	3	0	Negative	0	never	tap	tap	tap	0					0	0	0		0					0	0	0	0	0	0	0	0		0		0		0		0	no knowledge	0	0	0	0	0	0	0
school9	2022	F	9	3	0	Negative	0	never	tap	well	tap	0					0	1	0							0	0	0	0	0	0	0	0		0		0		0		1	poor	0	0	0	0	0	0	0
school9	2022	M	10	3	0	Negative	0	never	well	well	well	0					0	0	0		0			0		0	0	0	0	0	0	0		0	0		0		0		0	no knowledge	0	0	0	0	0	0
school9	2022	M	10	3	0	Negative	0	never	well	well	well	0					0	0	0		0					0	0	0	0	0	0	0	0		0		0		0		0	no knowledge	0	0	0	0	0	0	0
school9	2022	M	10	3	0	Negative	0	never	tap	well	well	0					0	0	0		0					0	0	0	0	0	0	0	0		0		0		0		0	no knowledge	0	0	0	0	0	0	0
school9	2022	M	10	3	0	Negative	0	never	tap	tap	tap	0					0	1	0							0	0	0	0	0	0	0	0		0		0		0		1	poor	0	0	0	0	0	0	0
school9	2022	M	10	3	0	Negative	0	never	tap	tap	well	0					0	0	0		0					0	0	0	0	0	0	0	0		0		0		0		0	no knowledge	0	0	0	0	0	0	0
school9	2022	M	14	3	0	Negative	0	never	well	well	well	0					0	1	0							0	0	0	0	0	0	0	0		0		0		0		1	poor	1	0	0	0	0	0
school9	2022	M	10	3	0	Negative	0	never	well	well	well	0					0	1	0							0	0	0	0	0	0	1			0		0		0		2	moderate	0	1	0	0	0	0
school9	2022	M	13	3	0	Negative	0	never	well	well	well	0					0	0	0		0					0	0	0	0	0	0	0	0		0		0		0		0	no knowledge	0	0	0	0	0	0	0
school9	2022	M	9	3	0	Negative	0	never	tap	tap	well	0					0	0	0		0		0	0		0	0	0	0	0	0	0			0		0		0		0	no knowledge	0	0	0	0	0	0
school9	2022	F	12	4	0	Negative	0	never	tap	tap	tap	0					0	1	0					0		0	0	0	0	0	0	0			0		0	0			1	poor	1	0	0	0	0	0
school9	2022	F	11	4	0	Negative	0	never	tap	tap	tap	0					0	0	0		0					0	0	0	0	0	0	0	0		0		0		0		0	no knowledge	0	0	0	0	0	0	0
school9	2022	F	10	4	0	Negative	0	never	tap	tap	well	0					0	0	0		0					0	0	0	0	0	0	0	0		0		0		0		0	no knowledge	0	0	0	0	0	0	0
school9	2022	F	11	4	0	Negative	0	never	well	well	well	0					0	0	0		0					0	0	0	0	0	0	0	0		0		0		0		0	no knowledge	0	0	0	0	0	0	0
school9	2022	F	10	4	0	Negative	0	never	well	tap	tap	0					0	0	0		0					0	0	0	0	0	0	0	0		0		0		0		0	no knowledge	0	0	0	0	0	0	0
school9	2022	F	10	4	0	Negative	0	never	tap	tap	tap	0					0	0	0		0					0	0	0	0	0	0	0	0		0		0		0		0	no knowledge	0	0	0	0	0	0	0
school9	2022	F	11	4	0	Negative	0	never	tap	tap	well	0					0	0	0		0					0	0	0	0	0	0	0	0		0		0		0		0	no knowledge	0	0	0	0	0	0	0
school9	2022	F	11	4	0	Negative	0	never	tap	tap	well	0					0	0	0		0					0	0	0	0	0	0	0	0		0		0		0		0	no knowledge	0	0	0	0	0	0	0
school9	2022	M	11	4	0	Negative	0	never	tap	tap	tap	0					0	0	0		0					0	0	0	0	0	0	0	0		0		0		0		0	no knowledge	0	0	0	0	0	0	0
school9	2022	M	9	4	0	Negative	0	never	tap	well	tap	0					0	0	0		0					0	0	0	0	0	0	0	0		0		0		0		0	no knowledge	0	0	0	0	0	0	0
school9	2022	M	11	4	0	Negative	0	never	well	well	well	0					0	1	0							0	0	0	0	0	0	0	0		0		0	0			1	poor	0	0	0	0	0	0	0
school9	2022	M	14	4	NA	NA	NA	never	tap	tap	tap	0					0	0	0		0					0	0	0	0	0	0	0	0		0		0		0		0	no knowledge	0	0	0	0	0	0	0
school9	2022	M	11	4	0	Negative	0	never	tap	tap	tap	0					0	0	0		0					0	0	0	0	0	0	0	0		0		0		0		0	no knowledge	0	0	0	0	0	0	0
school9	2022	M	10	4	0	Negative	0	never	tap	tap	tap	0					0	1	0							0	0	0	0	0	0	1			0		0		0		2	moderate	0	0	0	0	0	0	0
school9	2022	M	11	4	0	Negative	0	never	tap	tap	tap	0					0	0	0		0					0	0	0	0	0	0	0	0		0		0		0		0	no knowledge	0	0	0	0	0	0	0
school9	2022	M	11	4	0	Negative	0	never	tap	tap	tap	0					0	0	0		0					0	0	0	0	0	0	0	0		0		0		0		0	no knowledge	0	0	0	0	0	0	0
school9	2022	M	10	4	0	Negative	0	never	well	well	tap	0					0	0	0		0					0	0	0	0	0	0	0	0		0		0		0		0	no knowledge	0	0	0	0	0	0	0
school9	2022	M	11	4	0	Negative	0	never	tap	tap	tap	0					0	0	0		0					0	0	0	0	0	0	0	0		0		0		0		0	no knowledge	0	0	0	0	0	0	0
school9	2022	F	12	5	0	Negative	0	never	well	well	well	0					0	0	0		0					0	0	0	0	0	0	0	0		0		0		0		0	no knowledge	0	0	0	0	0	0	0
school9	2022	F	11	5	0	Negative	0	never	well	well	well	0					0	1	0							0	0	0	0	0	0	1			0		0		0		2	moderate	0	1	0	0	0	0
school9	2022	F	12	5	0	Negative	0	never	well	well	well	0					0	0	0		0					0	0	0	0	0	0	0	0		0		0		0		0	no knowledge	0	0	0	0	0	0	0
school9	2022	F	12	5	0	Negative	0	never	well	well	well	0					0	0	0		0					0	0	0	0	0	0	0	0		0		0		0		0	no knowledge	0	0	0	0	0	0	0
school9	2022	F	11	5	0	Negative	0	never	well	well	well	0					0	1	0					0		0	0	0	0	0	0	0			0		0		0		1	poor	0	0	0	0	0	0	0
school9	2022	F	11	5	0	Negative	0	never	well	well	well	0					0	1	0							0	0	0	0	0	0	0	0		1		0				2	moderate	0	0	0	0	0	0	0
school9	2022	F	12	5	0	Negative	0	never	tap	tap	tap	0					0	1	0							0	0	0	0	0	0	0	0		1		0				2	moderate	0	0	0	0	0	0	0
school9	2022	F	12	5	0	Negative	0	never	well	well	well	0					0	0	0		0					0	0	0	0	0	0	0	0		0		0		0		0	no knowledge	0	0	0	0	0	0	0
school9	2022	F	12	5	0	Negative	0	never	well	well	well	0					0	1	0							0	0	0	0	0	0	1			0		0		0		2	moderate	0	0	0	0	0	0	0
school9	2022	F	11	5	0	Negative	0	never	tap	tap	tap	0					0	1	0							0	0	0	0	0	0	1			0		0		0		2	moderate	0	1	0	0	0	0
school9	2022	F	11	5	0	Negative	0	never	well	well	well	0					0	1	0							0	0	0	0	0	0	0	0		0		0		0		1	poor	0	0	0	0	0	0
school9	2022	F	11	5	0	Negative	0	never	tap	tap	tap	0					0	0	0		0					0	0	0	0	0	0	0	0		0		0		0		0	no knowledge	0	0	0	0	0	0	0
school9	2022	M	14	5	0	Negative	0	never	tap	tap	tap	0					0	1	0							0	0	0	0	0	0	1			1		0				3	good	0	1	0	0	0	0
school9	2022	M	12	5	0	Negative	0	never	well	well	well	0					0	1	0							0	0	0	0	0	0	0	0		0		0	0			1	poor	0	0	0	0	0	0
school9	2022	M	11	5	0	Negative	0	never	tap	tap	tap	0					0	0	0		0					0	0	0	0	0	0	0	0		0		0		0		0	no knowledge	1	0	0	0	0	0
school9	2022	M	12	5	0	Negative	0	never	tap	tap	tap	0					0	0	0		0					0	0	0	0	0	0	0	0		0		0		0		0	no knowledge	0	1	0	0	0	0
school9	2022	M	12	5	0	Negative	0	never	well	well	well	0					0	1	0							0	0	0	0	0	0	0	0		0		0		0		1	poor	1	0	0	0	0	0
school9	2022	M	11	5	0	Negative	0	never	tap	tap	tap	0					0	1	0							0	0	0	0	0	0	0	0		0		0		0		1	poor	0	0	0	0	0	0	0
school9	2022	M	12	5	0	Negative	0	never	tap	tap	tap	0					0	1	0							0	0	0	0	0	0	1			0		0		0		2	moderate	0	1	0	0	0	0
school9	2022	M	12	5	0	Negative	0	never	tap	tap	tap	0					0	0	0		0					0	0	0	0	0	0	1			0		0		0		1	poor	1	0	0	0	0	0
school9	2022	M	15	5	0	Negative	0	never	well	well	well	0					0	1	0							0	0	0	0	0	0	1			0		0		0		2	moderate	0	1	0	0	0	0
school9	2022	M	12	5	1	Light-intensity infection	12	never	well	well	well	0					0	1	0							0	0	0	0	0	0	1			0		0		0		2	moderate	0	1	0	0	0	0
school9	2022	M	11	5	1	Light-intensity infection	4	never	well	well	well	0					0	1	0							0	0	0	0	0	0	1			0		0		0		2	moderate	0	0	0	0	0	0
school15	2022	M	11	4	0	Negative	0	never	well	well	well	0					0	0	0		0					0	0	0	0	0	0	0	0		0		0		0		0	no knowledge	0	0	0	0	0	0	0
school15	2022	M	12	4	0	Negative	0	never	well	well	well	0			0		0	0	0							0	0	0	0	0	0	0		0	0		0	0			0	no knowledge	0	0	0	0	0	0	0
school15	2022	M	11	4	0	Negative	0	never	tap	tap	tap	0					0	1	0							0	0	0	0	0	0	1			1		0				3	good	0	1	0	0	0	0
school15	2022	M	11	4	1	Light-intensity infection	3	never	tap	tap	tap	0					0	1	0							0	0	0	0	0	0	1			0		0		0		2	moderate	0	1	0	0	0	0
school15	2022	M	11	4	0	Negative	0	never	well	well	well	0					0	1	0							0	0	0	0	0	0	1			0		0			0	2	moderate	0	1	0	0	0	0
school15	2022	M	11	4	0	Negative	0	never	tap	tap	tap	0					0	0	0		0					0	0	0	0	0	0	0	0		0		0		0		0	no knowledge	0	0	0	0	0	0	0
school15	2022	M	8	3	0	Negative	0	never	tap	tap	tap	0					0	1	0							0	0	0	0	0	0	1			0		0		0		2	moderate	0	1	0	0	0	0
school15	2022	M	8	3	0	Negative	0	never	tap	tap	tap	0					0	0	0			0				0	0	0	0	0	0	0	0		0		0		0		0	no knowledge	0	0	0	0	0	0	0
school15	2022	M	11	3	0	Negative	0	never	tap	well	well	0					0	1	0							0	0	0	0	0	0	0		1	0		0		0		2	moderate	0	1	0	0	0	0
school15	2022	M	8	3	0	Negative	0	never	tap	tap	Dntknow	0					0	0	0		0					0	0	0	0	0	0	0	0		0		0		0		0	no knowledge	0	0	0	0	0	0	0
school15	2022	M	8	3	0	Negative	0	never	tap	tap	tap	0					0	0	0		0					0	0	0	0	0	0	0	0		0		0		0		0	no knowledge	0	0	0	0	0	0	0
school15	2022	M	8	3	0	Negative	0	never	well	tap	well	0					0	0	0		0					0	0	0	0	0	0	0	0		0		0		0		0	no knowledge	0	0	0	0	0	0	0
school15	2022	M	11	3	0	Negative	0	never	well	well	tap	0					0	1	0							0	0	0	0	0	0	1			0		0		0		2	moderate	0	1	0	0	0	0
school15	2022	M	8	3	0	Negative	0	never	tap	tap	tap	0					0	0	0		0					0	0	0	0	0	0	0	0		0		0		0		0	no knowledge	0	0	0	0	0	0	0
school15	2022	M	11	3	0	Negative	0	never	tap	tap	tap	0					0	0	0		0					0	0	0	0	0	0	0	0		0		0		0		0	no knowledge	0	0	0	0	0	0	0
school15	2022	M	8	3	0	Negative	0	never	tap	tap	well	0					0	0	0		0					0	0	0	0	0	0	0	0		0		0		0		0	no knowledge	0	0	0	0	0	0	0
school15	2022	M	10	3	0	Negative	0	never	tap	tap	tap	0					0	0	0		0					0	0	0	0	0	0	0	0		0		0		0		0	no knowledge	0	0	0	0	0	0	0
school15	2022	F	11	3	0	Negative	0	never	tap	well	well	0					0	0	0		0					0	0	0	0	0	0	0	0		0		0		0		0	no knowledge	0	0	0	0	0	0	0
school15	2022	F	11	3	0	Negative	0	never	tap	tap	tap	0					0	0	0		0					0	0	0	0	0	0	0		0	0		0		0		0	no knowledge	0	0	0	0	0	0
school15	2022	F	10	3	0	Negative	0	never	tap	well	well	0					0	0	0		0					0	0	0	0	0	0	1			0		0		0		1	poor	0	0	0	0	0	0	0
school15	2022	F	10	3	0	Negative	0	never	tap	tap	well	0					0	1	0							0	0	0	0	0	0	0	0		0		0		0		1	poor	0	0	0	0	0	0	0
school15	2022	F	10	3	0	Negative	0	never	tap	tap	well	0					0	0	0		0					0	0	0	0	0	0	0	0		0		0		0		0	no knowledge	0	0	0	0	0	0	0
school15	2022	F	10	3	0	Negative	0	never	tap	well	well	0					0	0	0		0					0	0	0	0	0	0	0	0		0		0		0		0	no knowledge	0	0	0	0	0	0	0
school15	2022	F	9	3	0	Negative	0	never	tap	tap	well	0					0	0	0		0					0	0	0	0	0	0	0	0		0		0		0		0	no knowledge	0	0	0	0	0	0	0
school15	2022	F	9	3	0	Negative	0	never	tap	tap	well	0					0	0	0		0					0	0	0	0	0	0	0	0		0		0		0		0	no knowledge	0	0	0	0	0	0	0
school15	2022	F	11	3	0	Negative	0	never	river	well	tap	0					0	0	0		0					0	0	0	0	0	0	0	0		0		0		0		0	no knowledge	0	0	0	0	0	0	0
school15	2022	F	12	4	0	Negative	0	never	tap	well	well	0					0	0	0			1				0	0	0	0	0	0	0	0		0		0	0			1	poor	0	0	0	0	0	0	0
school15	2022	F	10	4	0	Negative	0	never	tap	well	well	0					0	1	0							0	0	0	0	0	0	1			0		0	0			2	moderate	0	1	0	0	0	0
school15	2022	M	10	4	0	Negative	0	never	well	well	well	0					0	1	0							0	0	0	0	0	0	1			0		0	0			2	moderate	0	0	0	0	0	0
school15	2022	F	10	4	0	Negative	0	never	well	well	well	0					0	0	0		0					0	0	0	0	0	0	0	0		0		0		0		0	no knowledge	0	0	0	0	0	0	0
school15	2022	F	11	4	0	Negative	0	never	tap	well	well	0					0	1	0							0	0	0	0	0	0	1			0		0	0			2	moderate	0	0	0	0	0	0	0
school15	2022	F	12	4	0	Negative	0	never	tap	well	well	0					0	1	0							0	0	0	0	0	0	1			1		0				3	good	0	1	0	0	0	0
school15	2022	F	11	4	0	Negative	0	never	tap	tap	tap	0					0	1	0							0	0	0	0	0	0	1			0		0			0	2	moderate	0	1	0	0	0	0
school15	2022	F	11	4	0	Negative	0	never	well	well	well	0					0	1	0							0	0	0	1	0	0	1			1		0				4	good	0	1	1	0	0	0
school15	2022	F	11	4	0	Negative	0	never	tap	tap	well	0					0	1	0							0	0	0	0	0	0	1			0		0		0		2	moderate	0	0	0	0	0	0	0
school15	2022	F	13	4	0	Negative	0	never	well	well	well	0					0	1	0							0	0	1	0	0	0	1			0		0	0			3	good	0	1	0	0	0	0
school15	2022	F	12	4	0	Negative	0	never	well	tap	well	0					0	1	0							0	0	0	0	0	0	1			1		0				3	good	0	1	0	0	0	0
school15	2022	F	12	4	0	Negative	0	never	tap	well	well	0					0	1	0							0	0	0	0	0	0	1			1		0				3	good	0	1	0	0	0	0
school15	2022	F	11	4	0	Negative	0	never	well	well	well	0					0	1	0							0	0	0	0	0	0	1			0		0		0		2	moderate	0	1	0	0	0	0
school15	2022	M	10	4	1	Light-intensity infection	15	never	well	well	well	0					0	0	0		0					0	0	0	0	0	0	0	0		0		0		0		0	no knowledge	0	0	0	0	0	0	0
school15	2022	M	11	4	0	Negative	0	never	well	well	well	0					0	0	0			1				0	0	0	0	0	0	0	0		0		0		0		1	poor	0	0	0	0	0	0	0
school15	2022	M	11	4	0	Negative	0	never	tap	tap	tap	0				0	0	0	0							0	0	0	0	0	0	0	0		0		0	0			0	no knowledge	0	0	0	0	0	0	0
school15	2022	M	10	4	0	Negative	0	never	well	well	well	0					0	1	0							0	0	0	0	0	0	1			0		0	0			2	moderate	0	1	0	0	0	0
school15	2022	M	10	5	0	Negative	0	never	tap	tap	tap	0					0	1	0							0	0	0	0	0	0	1			0		0		0		2	moderate	0	0	0	0	0	0
school15	2022	M	13	5	0	Negative	0	never	tap	tap	tap	0					0	0	0		0					0	0	0	0	0	0	0	0		0		0		0		0	no knowledge	0	0	0	0	0	0	0
school15	2022	M	12	5	0	Negative	0	never	tap	tap	tap	0					0	0	0		0					0	0	0	0	0	0	0	0		0		0		0		0	no knowledge	0	0	0	0	0	0	0
school15	2022	M	13	5	0	Negative	0	never	tap	tap	tap	0					0	1	0							0	0	0	0	0	0	0	0		0		0		0		1	poor	0	0	0	0	0	0	0
school15	2022	M	13	5	0	Negative	0	never	well	well	well	0					0	1	0							0	0	0	0	0	0	0	0		0		0		0		1	poor	0	0	0	0	0	0	0
school15	2022	M	12	5	0	Negative	0	never	tap	tap	tap	0					0	0	0		0					0	0	0	0	0	0	0	0		0		0		0		0	no knowledge	0	0	0	0	0	0	0
school15	2022	M	13	5	0	Negative	0	never	tap	well	tap	0					0	0	0		0					0	0	0	0	0	0	0	0		0		0		0		0	no knowledge	0	0	0	0	0	0	0
school15	2022	M	13	5	0	Negative	0	never	tap	tap	tap	0			0		0	0	0							0	0	0	0	0	0	0		0	0		0		0		0	no knowledge	0	0	0	0	0	0
school15	2022	M	15	5	0	Negative	0	never	tap	tap	tap	0			0		0	0	0							0	0	0	0	0	0	0	0		0		0		0		0	no knowledge	0	0	0	0	0	0
school15	2022	M	11	5	0	Negative	0	never	well	well	well	0					0	0	0		0					0	0	0	0	0	0	0	0		0		0		0		0	no knowledge	0	0	0	0	0	0	0
school15	2022	F	13	5	0	Negative	0	never	well	well	well	0					0	0	0		0					0	0	0	0	0	0	0	0		0		0		0		0	no knowledge	0	0	0	0	0	0	0
school15	2022	F	13	5	0	Negative	0	never	tap	tap	tap	0					0	0	0		0					0	0	0	0	0	0	0	0		0		0		0		0	no knowledge	0	0	0	0	0	0	0
school15	2022	F	11	5	0	Negative	0	never	tap	tap	tap	0					0	1	0							0	0	0	0	0	0	1			0		0		0		2	moderate	0	0	0	0	0	0	0
school15	2022	M	12	5	0	Negative	0	never	tap	tap	tap	0					0	1	0							0	0	0	0	0	0	0	0		0		0		0		1	poor	0	0	0	0	0	0	0
school15	2022	F	13	5	0	Negative	0	never	tap	tap	tap	0					0	0	0			1				0	0	0	0	0	0	0	0		0		0		0		1	poor	0	0	0	0	0	0	0
school15	2022	F	12	5	0	Negative	0	never	well	well	well	0					0	1	0							0	0	0	0	0	0	0	0		0		0		0		1	poor	0	0	0	0	0	0	0
school15	2022	M	12	5	0	Negative	0	never	tap	tap	tap	0					0	0	0			1				0	0	0	0	0	0	0	0		0		0		0		1	poor	0	0	0	0	0	0	0
school15	2022	F	12	5	0	Negative	0	never	well	well	well	0					0	0	0		0					0	0	0	0	0	0	0	0		0		0		0		0	no knowledge	0	0	0	0	0	0	0
school15	2022	F	11	5	0	Negative	0	never	well	well	well	0					0	0	0		0					0	0	0	0	0	0	0	0		0		0		0		0	no knowledge	0	0	0	0	0	0	0
school15	2022	F	14	5	0	Negative	0	never	well	well	well	0					0	1	0							0	0	0	0	0	0	0	0		0		0		0		1	poor	1	0	0	0	0	0
school15	2022	F	12	5	0	Negative	0	never	tap	tap	tap	0					0	1	0							0	0	0	0	0	0	0	0		0		0		0		1	poor	0	1	0	0	0	0
school15	2022	F	12	5	0	Negative	0	never	well	well	well	0					0	1	0							0	0	0	0	0	0	1			1		0				3	good	0	1	0	0	0	0
school2	2022	M	12	5	0	Negative	0	once	tap	tap	tap	0					0	1	0							0	0	0	0	0	0	1			1		0				3	good	0	1	0	0	0	0
school2	2022	M	12	5	0	Negative	0	once	tap	tap	tap	0					0	1	0							0	0	1	0	0	0	1			0		1				4	good	1	1	0	0	0	0.5
school2	2022	M	12	5	0	Negative	0	once	tap	tap	tap	1	0				0	1	0							0	0	0	1	0	0	1			0	0	0				3	good	0	1	0	0	0	0
school2	2022	M	13	5	0	Negative	0	once	tap	tap	tap	1	1	At least once per week			0	1	0							0	0	1	1	0	0	1			0		1				5	good	0	1	1	0	0	0
school2	2022	M	13	5	0	Negative	0	once	tap	tap	tap	1	1	At least once per week			0	1	0					0		0	0	1	1	0	0	1			0		0	0			4	good	0	1	0	0	0	0
school2	2022	M	11	5	0	Negative	0	once	well	well	well	1	1	At least once per week			0	1	0							0	0	1	0	0	0	1			1		0				4	good	0	1	1	0	0	0
school2	2022	M	13	5	0	Negative	0	once	tap	tap	tap	1	0				0	1	0							0	0	1	1	0	0	1			0		0	0			4	good	0	1	1	0	0	0.5
school2	2022	M	13	5	0	Negative	0	once	tap	tap	tap	1	1	At least once per week			0	1	0							0	0	1	0	0	0	1			0		0		0		3	good	0	1	0	0	0	0
school2	2022	M	11	5	0	Negative	0	once	tap	tap	tap	0					0	1	0							0	0	1	1	0	0	1			0		1				5	good	0	1	1	0	0	0
school2	2022	M	12	5	0	Negative	0	once	tap	tap	tap	0					0	1	0							0	0	1	0	0	0	1			1		0				4	good	0	1	1	0	0	0
school2	2022	M	13	5	0	Negative	0	once	tap	tap	tap	0					0	1	0							0	0	1	0	0	0	1			0		1				4	good	1	1	0	0	0	0
school2	2022	F	12	5	0	Negative	0	once	tap	tap	tap	0					0	1	0							0	0	0	0	0	0	1			0		0	0			2	moderate	0	1	0	0	0	0
school2	2022	F	13	5	0	Negative	0	once	tap	tap	tap	0					0	1	0							0	0	1	1	0	0	1			0	0	0				4	good	1	1	1	0	0	0.5
school2	2022	F	13	5	0	Negative	0	once	tap	tap	tap	1	0				0	1	0							0	0	0	0	0	0	1			0		1				3	good	0	1	0	0	0	0
school2	2022	F	13	5	0	Negative	0	once	tap	tap	tap	0					0	1	0					0		0	0	0	1	0	0	1			1		0				4	good	0	1	0	0	0	0
school2	2022	F	13	5	0	Negative	0	once	tap	tap	tap	0					0	1	0							0	0	1	1	0	0	0			1		0				4	good	0	1	0	0	0	0
school2	2022	F	13	5	1	Heavy-intensity infection	71	once	tap	tap	tap	0					0	1	0							0	0	0	0	0	0	0	0		0		0		0		1	poor	0	0	0	0	0	0	0
school2	2022	F	13	5	0	Negative	0	once	tap	tap	tap	1	0				0	1	0							0	0	1	1	0	0	1			1		0				5	good	0	1	1	0	0	0
school2	2022	M	13	5	0	Negative	0	once	tap	tap	tap	0					0	1	0							0	0	1	1	0	0	1			0		1				5	good	0	1	0	0	0	0
school2	2022	F	13	5	0	Negative	0	once	tap	tap	well	0					0	1	0							0	0	0	0	0	0	1			1		0				3	good	0	1	1	0	0	0
school2	2022	F	13	5	1	Light-intensity infection	14	once	well	well	well	0					0	1	0							0	0	1	0	0	0	1			0		1				4	good	0	1	0	0	0	0
school2	2022	F	13	5	0	Negative	0	once	tap	tap	tap	0					0	1	0							0	0	0	0	0	0	1			0		1				3	good	1	0	0	0	0	0
school2	2022	F	13	5	0	Negative	0	once	tap	tap	tap	0					0	1	0					0		0	0	0	0	0	0	1			1		0				3	good	0	1	1	0	0	0
school2	2022	F	14	5	0	Negative	0	once	tap	tap	tap	1	0				0	1	0							0	0	0	0	0	0	1			0		1				3	good	0	1	0	0	0	0
school2	2022	F	10	4	0	Negative	0	once	tap	tap	tap	1	0				0	1	1					0		0	0	1	1	0	0	0			1		0				5	good	0	1	1	0	0	0
school2	2022	F	10	4	0	Negative	0	once	tap	well	well	0					0	1	0			1			0	0	0	1	0	0	0	1			0	0	0				4	good	1	1	0	0	0	0
school2	2022	F	11	4	0	Negative	0	once	tap	tap	well	0					0	1	1							0	0	1	1	0	0	1			1		0				6	good	0	1	0	0	0	0
school2	2022	F	11	4	0	Negative	0	once	tap	tap	well	1	0				0	1	0			1				0	0	0	0	0	0	1			0	0	0				3	good	0	1	0	0	0	0
school2	2022	F	10	4	0	Negative	0	once	tap	tap	tap	0					0	1	0			1		0		0	0	0	0	0	0	1			0	0	0				3	good	1	1	0	0	0	0
school2	2022	F	9	4	0	Negative	0	once	tap	well	tap	1	1	At least once per week	0		0	1	0					0		0	0	0	0	0	0	1			0		0		0		2	moderate	1	1	0	0	0	0
school2	2022	M	9	4	0	Negative	0	once	tap	tap	well	1	1	Less than once per week			0	1	0							0	0	0	1	0	0	1			0		0		0		3	good	0	1	1	0	0	0
school2	2022	F	9	4	0	Negative	0	once	tap	tap	tap	0					0	1	1							0	0	0	1	0	0	1			0	0	0				4	good	1	1	0	0	0	0
school2	2022	F	10	4	0	Negative	0	once	tap	tap	tap	0					0	1	1					0		0	0	0	0	0	0	1			1		0				4	good	0	1	0	0	0	0
school2	2022	F	10	4	0	Negative	0	once	well	tap	tap	0					0	1	0							0	0	0	0	0	0	1			0	0	0				2	moderate	0	1	0	0	0	0
school2	2022	F	11	4	0	Negative	0	once	tap	tap	well	0					0	1	1							0	0	0	1	0	0	1			1		0				5	good	0	1	1	0	0	0
school2	2022	F	11	4	0	Negative	0	once	tap	well	tap	0				0	0	1	0							0	0	0	1	0	0	1			0	0	0				3	good	0	0	0	0	0	0.5
school2	2022	F	11	4	0	Negative	0	once	tap	well	well	1	1	Less than once per week			0	1	0			1				0	0	0	0	0	0	1			0	0	0				3	good	0	1	0	0	0	0
school2	2022	M	11	4	0	Negative	0	once	tap	well	well	0					0	1	0			1				0	0	1	0	0	0	0			0	0	0				3	good	1	0	0	0	0	0
school2	2022	M	11	4	0	Negative	0	once	tap	tap	tap	1	1	At least once per week			0	1	0							0	0	0	0	0	0	1			1		0				3	good	0	1	0	0	0	0
school2	2022	M	11	4	0	Negative	0	once	tap	tap	well	1	0				0	1	0			1				0	0	0	0	0	0	1			1		0				4	good	0	1	0	0	0	0
school2	2022	M	10	4	0	Negative	0	once	well	tap	tap	1	1	Less than once per week			0	1	0							0	0	0	0	0	0	1			0	0	0				2	moderate	0	1	0	0	0	0
school2	2022	M	11	4	0	Negative	0	once	Dntknow	Dntknow	Dntknow	0					0	0	0		0					0	0	0	0	0	0	0	0		0		0		0		0	no knowledge	0	0	0	0	0	0	0
school2	2022	M	11	4	0	Negative	0	once	tap	tap	well	0					0	1	0							0	0	0	0	0	0	1			1		0				3	good	1	1	0	0	0	0
school2	2022	M	11	4	0	Negative	0	once	tap	tap	tap	1	1	At least once per week			0	1	0			1				0	0	0	0	0	0	1			1		0				4	good	0	1	0	0	0	0
school2	2022	M	11	4	0	Negative	0	once	tap	tap	tap	0					0	1	0							0	0	0	0	0	0	0	0		1		0				2	moderate	1	0	0	0	0	0
school2	2022	M	11	4	0	Negative	0	once	well	tap	tap	0					0	1	0			1				0	0	0	1	0	0	1			1		0				5	good	1	1	0	0	0	0
school2	2022	M	11	4	0	Negative	0	once	tap	tap	tap	0					0	1	0			1				0	0	0	0	0	0	1			1		0				4	good	0	1	0	0	0	0
school2	2022	M	11	4	0	Negative	0	once	tap	tap	tap	0					0	1	0							0	0	0	0	0	0	1			1		0				3	good	0	1	0	0	0	0
school2	2022	M	11	4	0	Negative	0	once	tap	tap	well	0					0	1	0							0	0	0	0	0	0	1			1		0				3	good	1	1	0	0	0	0
school2	2022	M	9	3	0	Negative	0	once	tap	tap	tap	0					0	1	0							0	0	1	0	0	0	0			0		0		0		2	moderate	0	1	0	0	0	0
school2	2022	M	9	3	0	Negative	0	once	tap	tap	tap	0					0	1	0							0	0	0	0	0	0	0	0		0		0			1	2	moderate	1	0	0	0	0	0
school2	2022	M	9	3	0	Negative	0	once	tap	tap	tap	0					0	1	0							0	0	0	0	0	0	0	0		0		0			1	2	moderate	0	1	0	0	0	0
school2	2022	M	9	3	0	Negative	0	once	tap	tap	tap	0					0	1	0							0	0	0	0	0	0	1			1		0				3	good	0	1	0	0	0	0
school2	2022	M	9	3	0	Negative	0	once	tap	tap	tap	0					0	1	0							0	0	1	0	0	0	0			0		0			0	2	moderate	0	0	0	0	0	0	0
school2	2022	M	9	3	0	Negative	0	once	tap	tap	tap	0					0	1	0							0	0	0	0	0	0	0	0		0		0			0	1	poor	0	0	0	0	0	0	0
school2	2022	M	9	3	0	Negative	0	once	tap	tap	tap	1	0				0	1	0							0	0	0	0	0	0	1			1		0				3	good	0	1	0	0	0	0
school2	2022	M	9	3	0	Negative	0	once	well	tap	tap	1	0				0	1	0							0	0	0	0	0	0	0		1	0		0	0			2	moderate	0	0	0	0	0	0
school2	2022	M	9	3	0	Negative	0	once	well	well	tap	0					0	1	0							0	0	0	0	0	0	1			0		0			1	3	good	0	1	0	0	0	0
school2	2022	M	9	3	0	Negative	0	once	tap	tap	tap	0					0	1	0							0	0	0	0	0	0	0		0.5	0		0		0		1.5	poor	1	0	0	0	0	0
school2	2022	F	9	3	0	Negative	0	once	tap	tap	well	0					0	1	0							0	0	1	0	0	0	0			0		0			0	2	moderate	0	0	0	0	0	0	0
school2	2022	F	8	3	0	Negative	0	once	tap	tap	well	0					0	1	0							0	0	0	0	0	0	1			0		0		0		2	moderate	0	0	0	0	0	0	0
school2	2022	F	8	3	0	Negative	0	once	tap	tap	well	0					0	1	0							0	0	0	0	0	0	0	0		0		0		0		1	poor	0	0	0	0	0	0	0
school2	2022	F	8	3	0	Negative	0	once	tap	tap	well	0					0	1	0							0	0	0	0	0	0	0	0		0		0		0		1	poor	1	0	0	0	0	0
school2	2022	F	8	3	0	Negative	0	once	tap	tap	well	0					0	0	0			0				0	0	0	0	0	0	0		0	0		0	0			0	no knowledge	0	0	0	0	0	0	0
school2	2022	F	8	3	0	Negative	0	once	tap	tap	well	0					0	1	0							0	0	0	0	0	0	0		0.5	0		0		0		1.5	poor	1	0	0	0	0	0
school2	2022	F	8	3	0	Negative	0	once	tap	tap	well	0					0	1	0							0	0	0	0	0	0	0	0		0		0			1	2	moderate	0	0	0	0	0	0	0
school2	2022	F	9	3	0	Negative	0	once	tap	tap	tap	1	0				0	1	0							0	0	1	0	0	0	1			0	0	0				3	good	1	0	0	0	0	0
school2	2022	F	8	3	0	Negative	0	once	tap	tap	tap	0					0	1	0							0	0	0	0	0	0	1			0		0		0		2	moderate	0	1	0	0	0	0
school2	2022	F	8	3	0	Negative	0	once	well	well	well	0					0	1	0							0	0	0	0	0	0	0	0		0		0			1	2	moderate	0	0	0	0	0	0
school2	2022	F	9	3	0	Negative	0	once	tap	tap	well	0					0	1	0							0	0	0	0	0	0	1			0		0		0		2	moderate	0	1	0	0	0	0
school2	2022	F	7	3	0	Negative	0	once	tap	tap	tap	1	0				0	1	0							0	0	1	0	0	0	1			0		1				4	good	0	1	1	0	0	0
school2	2022	F	9	3	0	Negative	0	once	tap	tap	tap	1	1	At least once per week			0	1	0							0	0	0	0	0	0	1			0		0	0			2	moderate	0	0	0	0	1	0
school7	2022	M	10	3	0	Negative	0	twice with one-year gap	tap	tap	tap	0					0	1	0							0	0	0	0	0	0	1			0		0		0		2	moderate	0	1	0	0	0	0
school7	2022	M	10	3	0	Negative	0	twice with one-year gap	tap	tap	tap	1	1	At least once per week			0	1	0							0	0	1	0	1	0	1		1	1		0				6	good	1	1	1	0	0	0
school7	2022	M	9	3	1	Heavy-intensity infection	58	twice with one-year gap	tap	tap	tap	0					0	1	0							0	0	1	0	0	0	1			1		0				4	good	1	1	0	0	0	0
school7	2022	M	10	3	0	Negative	0	twice with one-year gap	well	tap	tap	0					0	1	0							0	0	1	0	0	0	1			0		0		0		3	good	0	1	0	0	0	0
school7	2022	M	9	3	0	Negative	0	twice with one-year gap	tap	well	tap	1	1	At least once per week			0	1	0							0	0	0	0	1	0	1			1		0				4	good	1	1	0	0	0	0
school7	2022	M	10	3	0	Negative	0	twice with one-year gap	tap	tap	tap	1	1	At least once per week			0	1	0							0	0	0	1	1	0	1			0		0	0			4	good	0	0	0	0	1	0
school7	2022	M	9	3	0	Negative	0	twice with one-year gap	well	well	tap	0					0	1	0							0	0	1	0	0	0	1			1		0				4	good	0	1	0	0	0	0
school7	2022	M	10	3	0	Negative	0	twice with one-year gap	tap	tap	well	0					0	1	0							0	0	0	1	0	0	1			0		0		0		3	good	1	0	0	0	0	0
school7	2022	M	9	3	0	Negative	0	twice with one-year gap	tap	tap	tap	1	0				0	1	0							0	0	0	0	1	0	1		0	1		0				4	good	1	0	0	0	0	0
school7	2022	M	10	3	0	Negative	0	twice with one-year gap	tap	tap	well	0					0	1	0							0	0	0	0	1	0	1			1		0				4	good	1	1	0	0	0	0
school7	2022	M	9	3	0	Negative	0	twice with one-year gap	tap	tap	tap	0					0	1	0							0	0	0	1	0	0	1			0		0		0		3	good	1	0	0	0	0	0
school7	2022	M	9	3	0	Negative	0	twice with one-year gap	tap	tap	well	1	1	Less than once per week			0	1	0							0	0	0	1	0	0	1			1		0				4	good	0	1	0	0	0	0
school7	2022	F	9	3	0	Negative	0	twice with one-year gap	tap	tap	tap	0					0	1	0							0	0	0	0	0	0	1			1		0				3	good	1	1	0	0	0	0
school7	2022	F	10	3	0	Negative	0	twice with one-year gap	well	river	tap	0					0	1	0							0	0	0	0	0	0	1			0		0		0		2	moderate	0	0	0	0	0	0	0
school7	2022	M	10	3	0	Negative	0	twice with one-year gap	tap	tap	tap	0					0	1	0							0	0	0	0	0	0	0		0	0		0	0			1	poor	1	0	0	0	0	0
school7	2022	F	10	3	0	Negative	0	twice with one-year gap	tap	well	well	0					0	1	0							0	0	0	0	0	0	1			1		0				3	good	0	1	0	0	0	0
school7	2022	F	10	4	0	Negative	0	twice with one-year gap	tap	tap	tap	1	1	At least once per week			0	1	0							0	0	0	0	0	0	1			0		0		0		2	moderate	0	1	0	0	0	0
school7	2022	F	11	4	0	Negative	0	twice with one-year gap	well	well	well	1	1	At least once per week			0	1	0							0	0	1	0	0	0	0			0		0			0	2	moderate	1	0	0	0	0	0
school7	2022	F	12	4	0	Negative	0	twice with one-year gap	tap	tap	tap	1	1	At least once per week			0	1	0					0		0	0	0	0	0	0	1			1		0				3	good	0	1	0	0	0	0
school7	2022	F	10	4	0	Negative	0	twice with one-year gap	tap	Dntknow	tap	1	1	Less than once per week			0	0	0		0					0	0	0	0	0	0	0	0		0		0		0		0	no knowledge	0	0	0	0	0	0	0
school7	2022	F	10	4	0	Negative	0	twice with one-year gap	tap	tap	tap	1	1	At least once per week			0	1	0							0	0	0	0	0	0	0	0		0		0		0		1	poor	0	0	0	0	0	0	0
school7	2022	F	10	4	0	Negative	0	twice with one-year gap	tap	tap	tap	1	0				0	1	0							0	0	0	0	0	0	0	0		0		0		0		1	poor	0	0	0	0	0	0	0
school7	2022	F	9	4	0	Negative	0	twice with one-year gap	well	well	well	1	1	At least once per week			0	1	0							0	0	0	0	0	0	1			1		0				3	good	0	1	0	0	0	0
school7	2022	F	10	4	0	Negative	0	twice with one-year gap	tap	tap	tap	1	1	At least once per week			0	1	0							0	0	0	0	0	0	1			0		0		0		2	moderate	0	0	0	0	0	0	0
school7	2022	F	9	4	0	Negative	0	twice with one-year gap	tap	tap	tap	1	1	At least once per week			0	1	0							0	0	0	0	0	0	1			1		0				3	good	0	1	0	0	0	0
school7	2022	F	12	4	0	Negative	0	twice with one-year gap	tap	tap	tap	1	1	At least once per week			0	1	0							0	0	1	0	0	0	0			1		0				3	good	0	0	0	0	0	0.5
school7	2022	F	12	4	0	Negative	0	twice with one-year gap	tap	tap	tap	0					0	1	0							0	0	0	0	0	0	1		1	1		0				4	good	0	1	0	0	0	0
school7	2022	F	12	4	0	Negative	0	twice with one-year gap	tap	tap	tap	0					0	1	0							0	0	0	0	0	0	1			1		0				3	good	0	1	0	0	0	0
school7	2022	M	12	4	0	Negative	0	twice with one-year gap	tap	tap	tap	0					0	1	0							0	0	0	0	0	0	1			1		0				3	good	1	0	0	0	0	0
school7	2022	M	12	4	0	Negative	0	twice with one-year gap	tap	tap	tap	0					0	1	0							0	0	0	0	0	0	1			1		0				3	good	1	0	0	0	0	0
school7	2022	M	11	4	0	Negative	0	twice with one-year gap	tap	tap	tap	1	0				0	1	0							0	0	0	0	0	0	1			1		0				3	good	0	1	0	0	0	0
school7	2022	M	11	4	0	Negative	0	twice with one-year gap	well	well	well	0					0	0	0			0				0	0	0	0	0	0	0	0		0		0		0		0	no knowledge	0	0	0	0	0	0
school7	2022	M	11	4	0	Negative	0	twice with one-year gap	tap	tap	tap	1	0				0	1	0							0	0	0	0	0	0	1			1		0				3	good	0	0	0	0	0	0
school7	2022	M	11	4	0	Negative	0	twice with one-year gap	tap	tap	tap	0					0	1	0							0	0	0	0	0	0	1			0		0		0		2	moderate	0	1	0	0	0	0
school7	2022	M	13	4	0	Negative	0	twice with one-year gap	well	well	well	1	1	At least once per week			0	1	0			0				0	0	1	0	0	0	0			0		0	0			2	moderate	1	0	0	0	0	0
school7	2022	M	11	4	0	Negative	0	twice with one-year gap	tap	tap	tap	1	1	At least once per week			0	1	0							0	0	0	0	0	0	1			1		0				3	good	0	1	0	0	0	0
school7	2022	M	11	4	0	Negative	0	twice with one-year gap	tap	tap	tap	1	1	At least once per week			0	1	0							0	0	0	0	0	0	1			1		0				3	good	0	1	0	0	0	0
school7	2022	M	12	4	0	Negative	0	twice with one-year gap	tap	tap	tap	1	0				0	1	0							0	0	0	0	0	0	0		0.5	1		0				2.5	moderate	1	1	0	0	0	0
school7	2022	M	9	4	0	Negative	0	twice with one-year gap	well	well	well	0					0	1	0					0		0	0	0	0	0	0	1			1		0				3	good	0	1	0	0	0	0
school7	2022	F	8	3	0	Negative	0	twice with one-year gap	tap	well	well	1	1	At least once per week			0	1	0							0	0	1	0	0	0	1			1		0				4	good	1	0	0	0	0	0
school7	2022	F	9	3	0	Negative	0	twice with one-year gap	tap	tap	tap	0					0	1	0							0	0	1	0	0	0	0			1		0				3	good	1	0	0	0	0	0
school7	2022	F	9	3	0	Negative	0	twice with one-year gap	tap	tap	well	1	0				0	1	0							0	0	1	0	0	0	1			0		0	0			3	good	1	1	0	0	0	0
school7	2022	F	9	3	0	Negative	0	twice with one-year gap	tap	tap	tap	1	0				0	1	0							0	0	0	0	0	0	1			1		0				3	good	1	1	0	0	0	0
school7	2022	M	11	5	0	Negative	0	twice with one-year gap	tap	tap	tap	1	1	Less than once per week			0	1	0							0	0	0	0	0	0	0		0	1		0				2	moderate	1	0	0	0	0	0
school7	2022	M	12	5	0	Negative	0	twice with one-year gap	well	tap	tap	0					0	1	0							0	0	0	0	0	0	0		0	0		0		0		1	poor	0	0	0	0	0	0
school7	2022	M	12	5	0	Negative	0	twice with one-year gap	tap	tap	tap	1	1	At least once per week			0	1	0					0		0	0	0	0	0	0	1			1		0				3	good	1	0	0	0	0	0
school7	2022	M	13	5	0	Negative	0	twice with one-year gap	well	well	well	1	1	At least once per week			0	1	0							0	0	0	0	0	0	1			1		0				3	good	0	1	0	0	0	0
school7	2022	M	14	5	0	Negative	0	twice with one-year gap	well	well	tap	0					0	1	0							0	0	0	0	0	0	1			1		0				3	good	0	0	0	0	0	0	0
school7	2022	M	12	5	0	Negative	0	twice with one-year gap	tap	well	well	1	1	At least once per week			0	1	0							0	0	1	0	0	0	0			1		0				3	good	1	0	0	0	0	0
school7	2022	M	14	5	0	Negative	0	twice with one-year gap	tap	tap	tap	1	1	At least once per week			0	1	0							0	0	0	0	0	0	1			1		0				3	good	1	0	0	0	0	0
school7	2022	M	12	5	0	Negative	0	twice with one-year gap	tap	well	well	0					0	1	0							0	0	0	0	0	0	0		0	0		0		0		1	poor	0	0	0	0	0	0
school7	2022	M	13	5	0	Negative	0	twice with one-year gap	well	well	well	1	0				0	1	0							0	0	0	0	0	0	1			1		0				3	good	0	0	0	0	0	0	0
school7	2022	M	12	5	0	Negative	0	twice with one-year gap	tap	tap	tap	0					0	1	0							0	0	0	0	0	0	1			0		0		0		2	moderate	0	1	0	0	0	0
school7	2022	F	13	5	0	Negative	0	twice with one-year gap	tap	tap	tap	1	1	At least once per week			0	1	0							0	0	0	0	0	0	1			1		0				3	good	1	0	0	0	0	0
school7	2022	F	12	5	0	Negative	0	twice with one-year gap	tap	tap	tap	1	1	At least once per week			0	0	0			0				0	0	0	0	0	0	1			1		0				2	moderate	0	1	0	0	0	0
school7	2022	F	13	5	0	Negative	0	twice with one-year gap	tap	tap	tap	1	1	Less than once per week			0	1	0							0	0	0	0	0	0	1			1		0				3	good	1	0	0	0	0	0
school7	2022	F	13	5	0	Negative	0	twice with one-year gap	well	well	well	0					0	0	0		0					0	0	0	0	0	0	1			0		0		0		1	poor	0	1	0	0	0	0
school7	2022	F	12	5	0	Negative	0	twice with one-year gap	well	well	well	0					0	1	0							0	0	0	0	0	0	1			0	0	0				2	moderate	1	0	0	0	0	0
school7	2022	F	12	5	0	Negative	0	twice with one-year gap	tap	tap	tap	1	1	At least once per week			0	1	0							0	0	0	0	0	0	0	0		1		0				2	moderate	0	0	1	0	0	0
school7	2022	F	13	5	1	Light-intensity infection	35	twice with one-year gap	well	well	well	1	1	At least once per week			0	1	0							0	0	0	0	0	0	1			0		0		0		2	moderate	0	0	0	0	0	0
school7	2022	F	12	5	0	Negative	0	twice with one-year gap	tap	tap	tap	1	0				0	1	0							0	0	0	0	0	0	1			1		0				3	good	1	0	0	0	0	0
school7	2022	F	11	5	0	Negative	0	twice with one-year gap	tap	tap	tap	0					0	1	0							0	0	1	0	0	0	0			1		0				3	good	0	0	0	0	1	0
school7	2022	F	11	5	0	Negative	0	twice with one-year gap	tap	tap	tap	1	1	At least once per week			0	1	0							0	0	1	0	0	0	1			0		0		0		3	good	0	0	0	0	0	0	0
school7	2022	F	11	5	0	Negative	0	twice with one-year gap	well	well	well	0					0	1	0							0	0	0	0	0	0	0	0		0		0		0		1	poor	0	1	0	0	0	0
school7	2022	F	11	5	0	Negative	0	twice with one-year gap	tap	tap	tap	1	0				0	1	0							0	0	0	0	0	0	1			1		0				3	good	1	0	0	0	0	0
school11	2022	M	12	5	0	Negative	0	once	tap	tap	tap	0					0	1	0							0	0	0	0	0	0	1			0	0	0				2	moderate	0	1	0	0	0	0
school11	2022	M	12	5	0	Negative	0	once	well	well	well	0					0	1	0							0	0	1	0	0	0	0			1		0				3	good	1	0	0	0	0	0
school11	2022	M	12	5	0	Negative	0	once	tap	tap	tap	0			0		0	0	0							0	0	0	0	0	0	0		0	0		0			0	0	no knowledge	0	1	0	0	0	0
school11	2022	M	12	5	0	Negative	0	once	well	well	well	0					0	1	0							0	0	0	0	0	0	1			0		0		0		2	moderate	0	1	0	0	0	0
school11	2022	M	13	5	0	Negative	0	once	tap	tap	tap	0					0	1	0							0	0	1	1	0	0	1			0		1				5	good	1	1	0	0	0	0
school11	2022	M	12	5	0	Negative	0	once	tap	tap	tap	0					0	1	0					0		0	0	0	0	0	0	1		1	1		0				4	good	0	1	0	0	0	0
school11	2022	M	13	5	0	Negative	0	once	river	river	river	0					0	1	0							0	0	1	0	0	0	1			1		0				4	good	1	1	0	0	0	0
school11	2022	M	13	5	0	Negative	0	once	tap	tap	tap	0					0	0	0		0					0	0	0	0	0	0	0	0		0		0		0		0	no knowledge	0	0	0	0	0	0	0
school11	2022	M	13	5	0	Negative	0	once	tap	tap	tap	0					0	1	0							0	0	0	0	0	0	1			0		1				3	good	0	1	0	0	0	0
school11	2022	M	13	5	0	Negative	0	once	tap	tap	tap	1	1	At least once per week			0	1	0							0	0	0	0	0	0	1			1		0				3	good	0	1	0	0	0	0
school11	2022	M	12	5	0	Negative	0	once	tap	tap	tap	0					0	1	0							0	0	0	0	0	0	1			0		0		0		2	moderate	0	1	0	0	0	0
school11	2022	M	12	5	0	Negative	0	once	tap	tap	tap	0					0	1	0							0	0	0	0	0	0	1			1		0				3	good	0	1	0	0	0	0
school11	2022	M	13	5	0	Negative	0	once	tap	tap	tap	0					0	0	0			1		0		0	0	0	0	0	0	0			1		0				2	moderate	0	0	1	0	0	0
school11	2022	F	13	5	0	Negative	0	once	well	tap	tap	1	0				0	1	0							0	0	1	0	0	0	1			0		1				4	good	0	0	0	0	0	0
school11	2022	F	13	5	0	Negative	0	once	well	tap	tap	0					0	1	0							0	0	0	1	0	0	1		1	0		1				5	good	0	1	1	0	0	0
school11	2022	F	13	5	0	Negative	0	once	tap	tap	tap	0					0	1	0							0	0	1	0	0	0	1			1		0				4	good	0	1	0	0	0	0
school11	2022	F	13	5	0	Negative	0	once	tap	well	tap	1	0				0	1	0							0	0	0	0	0	0	1			1		0				3	good	0	1	0	0	0	0
school11	2022	F	13	5	0	Negative	0	once	tap	well	well	0					0	1	0							0	0	0	0	0	0	1			1		0				3	good	0	1	1	0	0	0
school11	2022	F	14	5	0	Negative	0	once	tap	tap	tap	0					0	1	0							0	0	1	1	1	0	0			1		0				5	good	0	0	1	0	0	0
school11	2022	F	13	5	0	Negative	0	once	tap	tap	tap	0					0	1	0					0		0	0	1	0	0	0	1			1		0				4	good	1	1	1	0	0	0
school11	2022	F	14	5	0	Negative	0	once	tap	well	well	1	0				0	1	0							0	0	0	0	0	0	1			1		0				3	good	0	1	0	0	0	0
school11	2022	F	13	5	0	Negative	0	once	tap	well	well	0					0	1	0							0	0	0	1	0	0	1			1		0				4	good	0	0	0	0	1	0
school11	2022	F	13	5	0	Negative	0	once	tap	tap	well	0					0	1	0							0	0	0	0	0	0	1			1		0				3	good	1	0	0	0	0	0
school11	2022	F	13	5	0	Negative	0	once	tap	tap	tap	0					0	1	0							0	0	1	0	0	0	1			1		0				4	good	0	1	1	0	0	0
school11	2022	F	11	5	0	Negative	0	once	tap	tap	tap	0					0	1	0					0		0	0	1	1	0	0	1			1		0				5	good	0	1	0	0	0	0
school11	2022	F	11	4	0	Negative	0	once	tap	tap	tap	0					0	1	0							0	0	0	0	0	0	1			0	0	0				2	moderate	0	0	0	0	0	0	0
school11	2022	F	11	4	0	Negative	0	once	tap	tap	tap	0					0	1	0							0	0	0	0	0	0	0	0		0		0			1	2	moderate	0	0	0	0	0	0	0
school11	2022	F	11	4	0	Negative	0	once	tap	tap	tap	0					0	1	0							0	0	0	0	0	0	1			0		0		0		2	moderate	0	0	0	0	0	0	0
school11	2022	F	11	4	0	Negative	0	once	well	well	well	1	1	At least once per week			0	1	0							0	0	0	0	0	0	0	0		0		0		0		1	poor	1	0	0	0	0	0
school11	2022	F	11	4	0	Negative	0	once	tap	well	tap	1	1	At least once per week			0	1	0							0	0	0	0	0	0	0	0		0		0			1	2	moderate	1	0	0	0	0	0
school11	2022	F	11	4	0	Negative	0	once	tap	tap	well	0					0	1	0							0	0	0	0	0	0	0	0		0	0	0				1	poor	0	0	0	0	0	0	0
[truncated: 2,548 more rows]
[truncated: 8 more columns]

## Sheet: Dictionary
Variable name	Data type	Number of enteries	Possible responses	Description
school	categorical	18	school1, schoo2, school3, school4, school5, school6, school7, school8, school9, school10, school11, school12, school13, school14, school15, school16, school17, school18	schools that participated in parasitologic and knowledge, attitude and practice surveys conducted
survey_year	numeric	4	2020, 2022, 2023, 2024	years for which parasitologic and knowledge, attitude and practice surveys were conducted
sex	categorical and binary	2	M, F	sex of study participants
age	numeric, continous			age of study participants (NB: Data collectors entered 999 if the child did not know their age)
kap_grade	numeric	3	3, 4, 5	school grades for participants in parasitologic and knowledge, attitude and practice surveys.
uf_result	categorical	4	0 (negative), 1 (positive), NA (Not available)	Schistosoma haematobium egg counts
intensity	categorical	5	Light-intensity infection, Heavy-intensity infection, Negative, NA	WHO classification of Schistosoma haematobium infection intensity based on egg counts
eggcount	numeric, continous			Schistosoma haematobium infection egg counts
intervention	categorical	4	never, once, twice with no gap, twice with one-year gap	classification of schools based on number/periods during which schools received of behavior change communication interventions
washbody	categorical	6	I do not know, NA, other, river, tap, well, other, I do not know, NA	source from where participants get water for washing their body
clothwash	categorical	6	I do not know, NA, other, river, tap, well, other, I do not know, NA	source from where participants get water for washing their clothes
dishwash	categorical	6	I do not know, NA, other, river, tap, well, other, I do not know, NA	source from where participants get water for washing their dishes
know_platform	numeric	2	0 (scored incorrect), 1 (scored correct)	participants knowledge on the presence of washing platforms
use_platform	numeric	2	0 (scored incorrect), 1 (scored correct)	participants usage of washing platforms
freq_platform	categorical	6	At least once per week, Every day, I do not know, Less than once per month, less than once per week, NA	frequency of washing platform usage by study partcipants
trash	numeric	1	0 (scored incorrect)	response that "trash" is one of the places where schistosomiasis is transmitted
toilet	numeric	1	0 (scored incorrect)	response that "toilet" is one of the places where schistosomiasis is transmitted
pond	numeric	2	0 (scored incorrect) 1 (scored incorrect)	response that "pond" is one of the places where schistosomiasis is transmitted
river	numeric	2	0 (scored incorrect), 1 (scored correct)	response that a "river" is one of the places where schistosomiasis is transmitted
ricefield	numeric	2	0 (scored incorrect), 1 (scored correct)	response that a "ricefield" is one of the places where schistosomiasis is transmitted
dirt	numeric	1	0 (scored incorrect)	response that "dirt" is one of the places where schistosomiasis is transmitted
idn_transwhere	numeric	1	0 (scored incorrect)	response of "I do not know" to the question regarding where schistosomiasis is transmitted
where_trans_other	numeric	2	0 (scored incorrect), 1 (scored correct)	scores for responses about "other places" where schistosomiasis is transmitted
sandplay	numeric	1	0 (scored incorrect)	response that "playing in the sand" is one of the ways of how schistosomiasis is transmitted
with_dirtywater	numeric	1	0 (scored incorrect)	response that "playing with dirty water" is one of the ways of how schistosomiasis is transmitted
barefoot	numeric	1	0 (scored incorrect)	response that "playing walkink barefoot" is one of the ways of how schistosomiasis is transmitted
play_inwater	numeric	2	0 (scored incorrect), 1 (scored correct)	response that "playing in water (river)" is one of the ways of how schistosomiasis is transmitted
play_atwater	numeric	2	0 (scored incorrect), 1 (scored correct)	response that "playing at water (river)" is one of the ways of how schistosomiasis is transmitted
play_withwater	numeric	2	0 (scored incorrect), 1 (scored correct)	response that "playing with water" is one of the ways of how schistosomiasis is transmitted
washing	numeric	2	0 (scored incorrect), 1 (scored correct)	response that "washing clothes, body, dishes in the river" is one of the ways of how schistosomiasis is transmitted
fishing	numeric	2	0 (scored incorrect), 1 (scored correct)	response that "fishing in the river" is one of the ways of how schistosomiasis is transmitted
farming	numeric	2	0 (scored incorrect), 1 (scored correct)	response that "farming" is one of the ways of how schistosomiasis is transmitted
swimming	numeric	2	0 (scored incorrect), 1 (scored correct)	response that "swimming in the river" is one of the ways of how schistosomiasis is transmitted
idn_transhow	numeric	1	0 (scored incorrect)	response of "I do not know" to the question regarding how schistosomiasis is transmitted
how_trans_other	numeric	3	0 (scored incorrect), 0.5 (scored partially correct), 1 (scored correct)	scores for responses about "other ways" how schistosomiasis is transmitted
snail	numeric	2	0 (scored incorrect), 1 (scored correct)	response that "snail" is the animal responsible for schistosomiasis transmission
worm	numeric	1	0 (scored incorrect)	response that "worm" is the animal responsible for schistosomiasis transmission
bloodfluke	numeric	2	0 (scored incorrect), 1 (scored correct)	response that "bloodfluke" is the animal responsible for schistosomiasis transmission
bug	numeric	1	0 (scored incorrect)	response that a "bug" is the animal responsible for schistosomiasis transmission
idn_animal	numeric	1	0 (scored incorrect)	response of "I do not know" to the question regarding the animal responsible for schistosomiasis transmission
animal_other	numeric	2	0 (scored incorrect), 1 (scored correct)	scores for responses about "other animals" responsible for schistosomiasis transmission
knowledge_score	numeric	12	0, 1, 1.5, 2, 2.5, 3, 3.5, 4, 5, 6, 7, 8	sum of scores of each participant's knowledge on schistosomiasis
knowledge_cat	categorical	4	no knowledge (cumulative score: 0), poor (cumulative score: 1.0-1.5), moderate (cumulative score: 1.5-2.5), good (cumulative score: 2.5-8.0)	graded scores of each participant's knowledge on schistosomiasis
not_playriver	numeric	2	0 (scored incorrect), 1 (scored correct)	response of "not playing in the river" as one of the ways to prevent getting infected with schistosomiasis
not_swimriver	numeric	2	0 (scored incorrect), 1 (scored correct)	response of "not swimming in the river" as one of the ways to prevent getting infected with schistosomiasis
not_washriver	numeric	2	0 (scored incorrect), 1 (scored correct)	response of "not washing in the river" as one of the ways to prevent getting infected with schistosomiasis
use_tap	numeric	2	0 (scored incorrect), 0.5 (scored partially correct)	response of "using tap water" as one of the ways to prevent getting infected with schistosomiasis
play_somewhereelse	numeric	2	0 (scored incorrect), 1 (scored correct)	response of "playing somewhere else than the river" as one of the ways to prevent getting infected with schistosomiasis
use_tap_well	numeric	2	0 (scored incorrect), 0.5 (scored partially correct)	response of "tap or well water" as one of the ways to prevent getting infected with schistosomiasis
idn_infection	numeric	1	0 (scored incorrect)	response of "I do not know" to the question regarding ways to prevent getting infected with schistosomiasis
infection_other	numeric	3	0 (scored incorrect), 0.5 (scored partially correct), 1 (scored correct)	scores for responses about "other ways" to prevent getting infected with schistosomiasis
treatment	numeric	2	0 (scored incorrect), 1 (scored correct)	response of "getting treatment" as one of the ways to prevent schistosomiasis transmission
not_urinate_river	numeric	2	0 (scored incorrect), 1 (scored correct)	response of "not urinating in the river or pond" as one of the ways to prevent schistosomiasis transmission
idn_transmission	numeric	1	0 (scored incorrect)	response of "I do not know" to the question regarding ways to prevent schistosomiasis transmission
behave_trans_other	numeric	3	0 (scored incorrect), 0.5 (scored partially correct), 1 (scored correct)	scores for responses about "other ways" to prevent schistosomiasis transmission
attitude_score	numeric	12	0, 0.5, 1, 1.5, 2, 2.5, 3, 3.5 ,4 , 4.5, 5, 5.5	sum of scores of each participant's attitude towards schistosomiasis
attitude_cat	categorical	3	poor (cumulative score: 0-0.5), moderate (cumulative score: 0.5-1.5), good (cumulative score: 1.5-5.5)	graded scores of each participant's attitude towards schistosomiasis
water_source	categorical	2	safe (tap/well), unsafe (river/pond)	response for water sources participants use for bathing, washing clothes and/or dishes
