# Supplementary material for: Effect of behavioral interventions on schistosomiasis-related knowledge, attitudes, and practices of schoolchildren in Pemba, Tanzania: A 4-year repeated cross-sectional study
Source: PLoS Negl Trop Dis. 2025 Sep 30;19(9):e0013462. doi: 10.1371/journal.pntd.0013462 (PMC12483267; doi:10.1371/journal.pntd.0013462)
Supplement: S2 Data — (R) [file pntd.0013462.s003.R]

##################
# Content: This file contains the cleaning process of the school kap data
# Author: Naomi Chi Ndum

rm(list = ls()) # clean workspace
version
## load libraries ----------------
library(dplyr) # for data cleaning
library(readr) # for reading xlsx files
library(janitor) # for data cleaning
library(stringr) # to do left/right commands as in Excel
library("writexl")
library(readxl)
library(tidyr)
## load data ---------------------
setwd("C:/Users/chinna/Desktop/Analysis/")
mydata <- read_excel("C:/Users/chinna/Desktop/Analysis/df_final11.xlsx")

df_final11<- mydata
data.frame(colnames(df_final11))
table(df_final11$school, df_final11$uf_result)

#EXCEL FLOWCHART DIAGRAM FIGURE 1
#CREATING DATA SUBSETS FOR ANALYSIS
#SUBSET 1
#Filter data for schools into subsets per inter-year
table(df_final11$intervention)
never <- df_final11 %>% 
  filter(intervention %in% c("never"))
table(never$intervention)
table(never$school)
table(never$intensity)
table(df_final11$intervention, df_final11$school)

#SUBSET2
#Filter data for putting schools into subsets per inter-year
once <- df_final11 %>% 
  filter(intervention %in% c("once"))
table(once$intervention)
table(once$school)
table(once$survey_year)
table(never$survey_year)

# table(once$time)
#CREATE A COLUMN FOR  before and after
once$time <- NA  # Initialize the column with NA
once$time[once$survey_year == 2020 & once$school %in% c("school1", "school2", "school11")] <- "Before intervention"
once$time[once$survey_year == 2022 & once$school %in% c("school1", "school2", "school11")] <- "After intervention"
once$time[once$survey_year == 2022 & once$school %in% c("school18")] <- "Before intervention" #No survey was conducted in MH in 2020, 2022, 2023
once$time[once$survey_year == 2023 & once$school %in% c("school18")] <- "After intervention" # Hence, we considered the KAP survey for 202
once$time[once$survey_year == 2024 & once$school %in% c("school1", "school2", "school11")] <- "After one-year gap" # Hence, we considered the KAP survey for 2024
once$time[once$survey_year == 2024 & once$school %in% c("school18")] <- "After one-year gap" # Hence, we considered the KAP survey for 2024
once <- filter(once, !is.na(time)) #Filter out rows where time is na values
table(once$time)
table(once$school)

#SUBSET3
no_gap <- df_final11 %>% 
  filter(intervention %in% c("twice with no gap"))
table(no_gap$intervention)
table(no_gap$school)

#CREATE A COLUMN FOR  before and after
no_gap$time <- NA  # Initialize the column with NA
no_gap$time[no_gap$survey_year == 2022 & no_gap$school %in% c("school17")] <- "Before first intervention" #No survey was done in 2020 and 2022
no_gap$time[no_gap$survey_year == 2023 & no_gap$school %in% c("school17")] <- "After first intervention"
no_gap$time[no_gap$survey_year == 2024 & no_gap$school %in% c("school17")] <- "After second intervention"
no_gap$time[no_gap$survey_year == 2020 & no_gap$school %in% c("school8")] <- "Before first intervention" 
no_gap$time[no_gap$survey_year == 2022 & no_gap$school %in% c("school8")] <- "After first intervention"
no_gap$time[no_gap$survey_year == 2023 & no_gap$school %in% c("school8")] <- "After second intervention"

no_gap$time[no_gap$survey_year == 2022 & no_gap$school %in% c("school13")] <- "Before first intervention" 
no_gap$time[no_gap$survey_year == 2023 & no_gap$school %in% c("school13")] <- "After first intervention"
no_gap$time[no_gap$survey_year == 2024 & no_gap$school %in% c("school13")] <- "After second intervention"
no_gap <- filter(no_gap, !is.na(time)) #Filter out rows where time is na values
table(no_gap$time)


#SUBSET 4
table(df_final11$intervention)
gap <- df_final11 %>% 
  filter(intervention %in% c("twice with one-year gap"))
table(gap$intervention)
table(gap$school)

#CREATE A COLUMN FOR  before and after
gap$time <- NA  # Initialize the column with NA
gap$time[gap$survey_year == 2020 & gap$school %in% c("school7")] <- "Before first intervention" #No survey was done in 2020
gap$time[gap$survey_year == 2022 & gap$school %in% c("school7")] <- "After first intervention"
gap$time[gap$survey_year == 2023 & gap$school %in% c("school7")] <- "After one-year gap"
gap$time[gap$survey_year == 2024 & gap$school %in% c("school7")] <- "After second intervention"
gap <- filter(gap, !is.na(time)) #Filter out rows where time is na values
table(gap$time)

table(never$school)
table(once$school)
table(no_gap$school)
table(gap$school)

library(dplyr)  # For pipe operator
library(janitor)

tabyl(never, survey_year, knowledge_cat, sort = TRUE, show_na = TRUE)

never %>%
  tabyl(survey_year, knowledge_cat, sort = TRUE) %>%
  adorn_totals(where = "row") %>%
  adorn_totals(where = "col") %>%
  adorn_percentages("row") %>%
  adorn_pct_formatting(digits = 1)

tabyl(never, survey_year, attitude_cat, sort = TRUE, show_na = TRUE)


never %>%
  tabyl(survey_year, attitude_cat, sort = TRUE) %>%
  adorn_totals(where = "row") %>%
  adorn_totals(where = "col") %>%
  adorn_percentages("row") %>%
  adorn_pct_formatting(digits = 1)


tabyl(once, time, knowledge_cat, sort = TRUE, show_na = TRUE)

once %>%
  tabyl(time, knowledge_cat, sort = TRUE) %>%
  adorn_totals(where = "row") %>%
  adorn_totals(where = "col") %>%
  adorn_percentages("row") %>%
  adorn_pct_formatting(digits = 1)

tabyl(once, time, attitude_cat, sort = TRUE, show_na = TRUE)


once %>%
  tabyl(time, attitude_cat, sort = TRUE) %>%
  adorn_totals(where = "row") %>%
  adorn_totals(where = "col") %>%
  adorn_percentages("row") %>%
  adorn_pct_formatting(digits = 1)


tabyl(no_gap, time, knowledge_cat, sort = TRUE, show_na = TRUE)

no_gap %>%
  tabyl(time, knowledge_cat, sort = TRUE) %>%
  adorn_totals(where = "row") %>%
  adorn_totals(where = "col") %>%
  adorn_percentages("row") %>%
  adorn_pct_formatting(digits = 1)

tabyl(no_gap, time, attitude_cat, sort = TRUE, show_na = TRUE)


no_gap %>%
  tabyl(time, attitude_cat, sort = TRUE) %>%
  adorn_totals(where = "row") %>%
  adorn_totals(where = "col") %>%
  adorn_percentages("row") %>%
  adorn_pct_formatting(digits = 1)

tabyl(gap, time, knowledge_cat, sort = TRUE, show_na = TRUE)

gap %>%
  tabyl(time, knowledge_cat, sort = TRUE) %>%
  adorn_totals(where = "row") %>%
  adorn_totals(where = "col") %>%
  adorn_percentages("row") %>%
  adorn_pct_formatting(digits = 1)

tabyl(gap, time, attitude_cat, sort = TRUE, show_na = TRUE)


gap %>%
  tabyl(time, attitude_cat, sort = TRUE) %>%
  adorn_totals(where = "row") %>%
  adorn_totals(where = "col") %>%
  adorn_percentages("row") %>%
  adorn_pct_formatting(digits = 1)


#Combine all
combined_Table1 <- bind_rows(never, once, no_gap, gap)

#CHECK Variables under Knowledge scores for years
#Number of students per year
table(combined_Table1$survey_year) # 2020= 1032, 2022= 1084, 2023=953, 2024=1127
tabyl(combined_Table1,survey_year, trash, sort = TRUE, show_na = TRUE) # 2020= 0, 2022= 0, 2023=0, 2024=0
tabyl(combined_Table1,survey_year, toilet, sort = TRUE, show_na = TRUE)  # 2020= 0, 2022= 0, 2023=0, 2024=0
tabyl(combined_Table1,survey_year, toilet, sort = TRUE, show_na = TRUE) # 2020= 632, 2022= 812, 2023=605, 2024= 780
tabyl(combined_Table1,survey_year, ricefield, sort = TRUE, show_na = TRUE) # 2020= 23, 2022= 34, 2023=4, 2024=70
tabyl(combined_Table1,survey_year, dirt, sort = TRUE, show_na = TRUE) # 2020= 0, 2022= 0, 2023=0, 2024=0
tabyl(combined_Table1,survey_year, idn_transwhere, sort = TRUE, show_na = TRUE) # 2020= 0, 2022= 0, 2023=0, 2024=0
tabyl(combined_Table1,survey_year, where_trans_other, sort = TRUE, show_na = TRUE) # 2020= 11, 2022= 56, 2023= 22, 2024=13

tabyl(combined_Table1,survey_year, sandplay, sort = TRUE, show_na = TRUE) # 2020= 0, 2022= 0, 2023=0, 2024=0
tabyl(combined_Table1,survey_year, with_dirtywater, sort = TRUE, show_na = TRUE) # 2020= 0, 2022= 0, 2023=0, 2024=0
tabyl(combined_Table1,survey_year, barefoot, sort = TRUE, show_na = TRUE) # 2020= 0, 2022= 0, 2023=0, 2024=0
tabyl(combined_Table1,survey_year, play_inwater, sort = TRUE, show_na = TRUE) # 2020= 160, 2022= 0, 2023=0, 2024=0
tabyl(combined_Table1,survey_year, play_atwater, sort = TRUE, show_na = TRUE) # 2020= 44, 2022= 0, 2023=0, 2024=0
#CHECK RESPONSES THAT DID NOT EXIST IN 2020
tabyl(combined_Table1,survey_year, play_withwater, sort = TRUE, show_na = TRUE) # 2020= 0, 2022= 143, 2023=95, 2024=143
tabyl(combined_Table1,survey_year, washing, sort = TRUE, show_na = TRUE) # 2020= 0, 2022= 68, 2023=18, 2024=45,THESE OPTION DID NOT EXIST IN 2020
tabyl(combined_Table1,survey_year, fishing, sort = TRUE, show_na = TRUE) # 2020= 0, 2022= 13, 2023=4, 2024=26
tabyl(combined_Table1,survey_year, farming, sort = TRUE, show_na = TRUE) # 2020= 0, 2022= 1, 2023=0, 2024=13
tabyl(combined_Table1,survey_year, swimming_new, sort = TRUE, show_na = TRUE)# 2020= 0, 2022= 586, 2023=501, 2024=565
tabyl(combined_Table1,survey_year, idn_how_transmit, sort = TRUE, show_na = TRUE) # 2020= 0, 2022= 0, 2023=0, 2024=0
tabyl(combined_Table1,survey_year, how_transmit_other, sort = TRUE, show_na = TRUE) # 2020= 3, 2022= 17, 2023=2, 2024=1,  score of 0.5: # 2020= 9, 2022= 13, 2023=7, 2024=6

tabyl(combined_Table1,survey_year, snail, sort = TRUE, show_na = TRUE) # 2020= 232, 2022= 231, 2023=150, 2024= 267
tabyl(combined_Table1,survey_year, worm, sort = TRUE, show_na = TRUE) # 2020= 0, 2022= 0, 2023=0, 2024=0
tabyl(combined_Table1,survey_year, bloodfluke, sort = TRUE, show_na = TRUE) # 2020= 6, 2022= 16, 2023=2, 2024=39
tabyl(combined_Table1,survey_year, bug, sort = TRUE, show_na = TRUE) # 2020= 0, 2022= 0, 2023=0, 2024=0
tabyl(combined_Table1,survey_year, idn_animal, sort = TRUE, show_na = TRUE) # 2020= 0, 2022= 0, 2023=0, 2024=0
tabyl(combined_Table1,survey_year, animal_other, sort = TRUE, show_na = TRUE) # 2020= 3, 2022= 27, 2023=1, 2024=0 #CHCEK WHY 2022=27


#CHECK VARIABLES INFLUENCING ATTITUDE
tabyl(combined_Table1,survey_year, not_playriver, sort = TRUE, show_na = TRUE) # 2020= 158, 2022= 140, 2023=57, 2024= 103
tabyl(combined_Table1,survey_year, not_swimriver, sort = TRUE, show_na = TRUE) # 2020= 320, 2022= 469, 2023=384, 2024=513
tabyl(combined_Table1,survey_year, not_washriver, sort = TRUE, show_na = TRUE) # 2020= 29, 2022= 65, 2023=25, 2024=67
tabyl(combined_Table1,survey_year, use_tap, sort = TRUE, show_na = TRUE) # 2020= 22, 2022= 0, 2023=0, 2024=0
tabyl(combined_Table1,survey_year, play_somewhereelse, sort = TRUE, show_na = TRUE) # 2020= 8, 2022= 11, 2023=11, 2024=4
tabyl(combined_Table1,survey_year, use_tap_well, sort = TRUE, show_na = TRUE) # 2020= 0, 2022= 38, 2023=3, 2024=11
tabyl(combined_Table1,survey_year, idn_infection, sort = TRUE, show_na = TRUE) # 2020= 0, 2022= 0, 2023=0, 2024=0
tabyl(combined_Table1,survey_year, infection_other, sort = TRUE, show_na = TRUE) # 2020= 14, 2022= 44, 2023=17, 2024= 15. score of 0.5: # 2020= 7, 2022= 9, 2023=2, 2024=5

tabyl(combined_Table1,survey_year, treatment, sort = TRUE, show_na = TRUE) # 2020= 88, 2022= 81, 2023=58, 2024= 219
tabyl(combined_Table1,survey_year, not_urinate_river, sort = TRUE, show_na = TRUE) # 2020= 67, 2022= 73, 2023=25, 2024=97
tabyl(combined_Table1,survey_year, idn_transmission, sort = TRUE, show_na = TRUE)# 2020= 0, 2022= 0, 2023=0, 2024=0
tabyl(combined_Table1,survey_year, behave_trans_other, sort = TRUE, show_na = TRUE) # 2020= 950, 2022= 59, 2023=16, 2024=57, Score of 0.5: # 2020= 7, 2022= 12, 2023=0, 2024=0 #CHECK WHICH REPONSE INFLUNCE 950 FOR 2020


#DATA ANALYSIS
#RESULTS FOR TABLE 1
# FOR SUBSET 1
table(combined_Table1$sex)
prop.table(table(combined_Table1$sex)) * 100
table(combined_Table1$age)

#REPLACE WHERE AGE IS 999
# Making sure column names are unique
names(combined_Table1) <- make.names(names(combined_Table1), unique = TRUE)
print(names(combined_Table1))
# Replacing 999 with NA in the age column
combined_Table1 <- combined_Table1 %>%
  dplyr::mutate(age = replace(age, age == 999, NA))
summary(combined_Table1$age)

table(combined_Table1$grade)
prop.table(table(combined_Table1$grade)) * 100


# FOR SUBSET 1
table(never$sex)
prop.table(table(never$sex)) * 100
table(never$age)
#REPLACE WHERE AGE IS 999
# Making sure column names are unique
names(never) <- make.names(names(never), unique = TRUE)
print(names(never))
# Replacing 999 with NA in the age column
never <- never %>%
  dplyr::mutate(age = replace(age, age == 999, NA))
summary(never$age)

table(never$grade)
prop.table(table(never$grade)) * 100

#FOR SUBSET 2 ONCE
table(once$time)
table(once$sex)
prop.table(table(once$sex)) * 100
table(once$age)
#REPLACE WHERE AGE IS 999
# Making sure column names are unique
names(once) <- make.names(names(once), unique = TRUE)
print(names(once))
# Replacing 999 with NA in the age column
once <- once %>%
  dplyr::mutate(age = replace(age, age == 999, NA))
summary(once$age)

table(once$grade)
prop.table(table(once$grade)) * 100

#FOR SUBSET 3 NO GAP
# Calculate counts and percentages for grades
table(no_gap$time)
table(no_gap$sex)
prop.table(table(no_gap$sex)) * 100
table(no_gap$age)
#REPLACE WHERE AGE IS 999
# Making sure column names are unique
names(no_gap) <- make.names(names(no_gap), unique = TRUE)
print(names(no_gap))
# Replacing 999 with NA in the age column
no_gap <- no_gap %>%
  dplyr::mutate(age = replace(age, age == 999, NA))
summary(no_gap$age)

table(no_gap$grade)
prop.table(table(no_gap$grade)) * 100


#FOR SUBSET 4 GAP
# Calculate counts and percentages for grades
table(gap$time)
table(gap$sex)
prop.table(table(gap$sex)) * 100
table(gap$age)
#REPLACE WHERE AGE IS 999
# Making sure column names are unique
names(gap) <- make.names(names(gap), unique = TRUE)
print(names(gap))
# Replacing 999 with NA in the age column
gap <- gap %>%
  dplyr::mutate(age = replace(age, age == 999, NA))
summary(gap$age)

table(gap$grade)
prop.table(table(gap$grade)) * 100

table(gap$uf_result)
prop.table(table(gap$uf_result)) * 100

#URINE FILTRATION PLOTS
table(never$uf_result)
table(once$uf_result)
table(no_gap$uf_result)
table(gap$uf_result)
#FOR SUBSET 1
# Load required libraries
library(janitor)  # adorn_percentages and adorn_pct_formatting are in janitor package
# Calculate the proportions for each prevalence grouping
library(dplyr)
never_ufsummary <- never %>%
  group_by(survey_year, intensity) %>%
  summarise(count = n(), .groups = 'drop') %>%
  left_join(never %>% group_by(survey_year) %>% summarise(n = n()), by = "survey_year") %>%
  mutate(prop = count / n) %>%
  arrange(survey_year, intensity)

tabyl(never, survey_year, intensity)
table(never$intensity, never$survey_year)

# 4. Filter out rows where UF1 is "negative" after calculating proportions
never_ufsummary <- never_ufsummary %>%
  filter(intensity != "Negative")

# 4. Filter out rows where UF1 is na values for survey_year after calculating proportions
never_ufsummary <- filter(never_ufsummary, !is.na(survey_year))

# Check for NAs in the 'prop' column
sum(is.na(never_ufsummary$prop))
# Optional: Filter out rows with NAs in 'prop' before plotting
never_ufsummary<- never_ufsummary %>% filter(!is.na(prop))

never_ufsummary <- never_ufsummary %>% filter(!intensity %in% c("NO SAMPLE", "Negative", "NA"))
table(never_ufsummary$intensity)

# Define custom colors for 'light-intensity' and 'heavy-intensity' categories
colors_mapped <- setNames(c("Light-intensity infection" ="#468AB2"), c("Light-intensity infection"))

# Ensure the uf_egg_count_cat variable is factored with correct levels
never_ufsummary$intensity<- factor(never_ufsummary$intensity, levels = c("Light-intensity infection"))
table(never_ufsummary$survey_year)
never_ufsummary$survey_year <- factor(never_ufsummary$survey_year, levels = c("2020","2022", "2023", "2024"))
table(never_ufsummary$survey_year, never_ufsummary$intensity)
# 5. Custom function to label y-axis
label_proportion <- function(x) {
  return(100*x)
}

# Plot using ggplot2
library(scales)  # for percentage formatting
library(ggplot2) 
plot_neveruf <- ggplot(never_ufsummary, aes(x = survey_year, y = prop, fill = intensity)) +
  geom_bar(stat = "identity", position = "stack", width = 0.7) +
  geom_text(aes(label = percent(prop, accuracy = 0.1)), position = position_stack(vjust = 0.5), size = 12) +
  ylab(expression(italic("S. haematobium") * " prevalence (%)")) +
  xlab("") +
  ggtitle("A") +
  scale_y_continuous(labels = label_proportion, limits = c(0, 0.08), breaks = seq(0, 0.08, 0.01)) +
  scale_fill_manual(values = colors_mapped, labels = c("Light-intensity infection", "Heavy-intensity infection"), name = "Infection intensity") +
  guides(fill = guide_legend(reverse = FALSE)) + 
  theme(axis.text.x = element_text(angle = 90, hjust = 1, vjust = 1, size = 45), 
        axis.text.y = element_text(size = 45), 
        plot.title = element_text(size = 45), 
        axis.title.y = element_text(size = 45), 
        legend.position = "bottom",
        legend.text = element_text(size = 28), 
        legend.title = element_text(size = 28), 
        strip.background = element_blank(), 
        strip.text = element_text(size = 12),
        panel.grid.major = element_blank(), 
        panel.grid.minor = element_blank(),
        panel.background = element_blank()) 

print(plot_neveruf)
ggsave("UF_neverKAP2.jpeg", plot = plot_neveruf, width = 15, height = 8, dpi = 300, units = "in")  # Save the plot with higher resolution


#FOR SUBSET 2
# Calculate the proportions for each time grouping
once_ufsummary <- once %>%
  group_by(time, intensity) %>%
  summarise(count = n(), .groups = 'drop') %>%
  left_join(once %>% group_by(time) %>% summarise(n = n()), by = "time") %>%
  mutate(prop = count / n) %>%
  arrange(time, intensity)

tabyl(once, time, intensity)
table(once$intensity)

# 4. Filter out rows where UF1 is "negative" after calculating proportions
once_ufsummary <- once_ufsummary %>%
  filter(intensity != "Negative")

# 4. Filter out rows where UF1 is na values for time after calculating proportions
once_ufsummary <- filter(once_ufsummary, !is.na(time))
once_ufsummary <- once_ufsummary %>% filter(!intensity %in% c("NO SAMPLE", "Negative", "NA"))
table(once_ufsummary$intensity)

# Check for NAs in the 'prop' column
sum(is.na(once_ufsummary$prop))
# Optional: Filter out rows with NAs in 'prop' before plotting
once_ufsummary<- once_ufsummary %>% filter(!is.na(prop))

# Define custom colors for 'light-intensity' and 'heavy-intensity' categories
colors_mapped <- setNames(c("Light-intensity infection" ="#468AB2", "Heavy-intensity infection" = "#BF3227"), c("Light-intensity infection", "Heavy-intensity infection"))

# Ensure the uf_egg_count_cat variable is factored with correct levels
once_ufsummary$intensity<- factor(once_ufsummary$intensity, levels = c("Light-intensity infection", "Heavy-intensity infection"))
table(once_ufsummary$time)
once_ufsummary$time <- factor(once_ufsummary$time, levels = c("Before intervention","After intervention", "After one-year gap"))
table(once_ufsummary$time, once_ufsummary$intensity)

# Plot using ggplot2
plot_onceuf <- ggplot(once_ufsummary, aes(x = time, y = prop, fill = intensity)) +
  geom_bar(stat = "identity", position = "stack", width = 0.7) +
  geom_text(aes(label = percent(prop, accuracy = 0.1)), position = position_stack(vjust = 0.5), size = 12) +
  ylab(expression(italic("S. haematobium") * " prevalence (%)")) +
  xlab("") +
  ggtitle("B") +
  scale_y_continuous(labels = label_proportion, limits = c(0, 0.08), breaks = seq(0, 0.08, 0.01)) +
  scale_fill_manual(values = colors_mapped, labels = c("Light-intensity infection", "Heavy-intensity infection"), name = "Infection intensity") +
  guides(fill = guide_legend(reverse = FALSE)) + 
  theme(axis.text.x = element_text(angle = 90, hjust = 1, vjust = 1, size = 45), 
        axis.text.y = element_text(size = 45), 
        plot.title = element_text(size = 45), 
        axis.title.y = element_text(size = 45), 
        legend.position = "bottom",
        legend.text = element_text(size = 45), 
        legend.title = element_text(size = 45), 
        strip.background = element_blank(), 
        strip.text = element_text(size = 12),
        panel.grid.major = element_blank(), 
        panel.grid.minor = element_blank(),
        panel.background = element_blank()) 

print(plot_onceuf)
ggsave("UF_onceKAP2.jpeg", plot = plot_onceuf, width = 15, height = 8, dpi = 300, units = "in")  # Save the plot with higher resolution

#SUBSET DATA 3
# Calculate the proportions for each time grouping
no_gap_ufsummary <- no_gap %>%
  group_by(time, intensity) %>%
  summarise(count = n(), .groups = 'drop') %>%
  left_join(no_gap %>% group_by(time) %>% summarise(n = n()), by = "time") %>%
  mutate(prop = count / n) %>%
  arrange(time, intensity)

tabyl(no_gap, time, intensity)
table(no_gap$intensity)

# 4. Filter out rows where UF1 is "negative" after calculating proportions
no_gap_ufsummary <- no_gap_ufsummary %>%
  filter(intensity != "Negative")

# 4. Filter out rows where UF1 is na values for time after calculating proportions
no_gap_ufsummary <- filter(no_gap_ufsummary, !is.na(time))
no_gap_ufsummary <- no_gap_ufsummary %>% filter(!intensity %in% c("NO SAMPLE", "Negative", "NA"))
table(no_gap_ufsummary$intensity)

# Check for NAs in the 'prop' column
sum(is.na(no_gap_ufsummary$prop))
# Optional: Filter out rows with NAs in 'prop' before plotting
no_gap_ufsummary<- no_gap_ufsummary %>% filter(!is.na(prop))

# Define custom colors for 'light-intensity' and 'heavy-intensity' categories
colors_mapped <- setNames(c("Light-intensity infection" ="#468AB2", "Heavy-intensity infection" = "#BF3227"), c("Light-intensity infection", "Heavy-intensity infection"))

table(no_gap$time)
# Ensure the uf_egg_count_cat variable is factored with correct levels
no_gap_ufsummary$intensity<- factor(no_gap_ufsummary$intensity, levels = c("Light-intensity infection", "Heavy-intensity infection"))
table(no_gap_ufsummary$time)
no_gap_ufsummary$time <- factor(no_gap_ufsummary$time, levels = c("Before first intervention","After first intervention", "After second intervention"))

# Plot using ggplot2
plot_no_gapuf <- ggplot(no_gap_ufsummary, aes(x = time, y = prop, fill = intensity)) +
  geom_bar(stat = "identity", position = "stack", width = 0.7) +
  geom_text(aes(label = percent(prop, accuracy = 0.1)), position = position_stack(vjust = 0.5), size = 12) +
  ylab(expression(italic("S. haematobium") * " prevalence (%)")) +
  xlab("") +
  ggtitle("C") +
  scale_y_continuous(labels = label_proportion, limits = c(0, 0.08), breaks = seq(0, 0.08, 0.01)) +
  scale_fill_manual(values = colors_mapped, labels = c("Light-intensity infection", "Heavy-intensity infection"), name = "Infection intensity") +
  guides(fill = guide_legend(reverse = FALSE)) + 
  theme(axis.text.x = element_text(angle = 90, hjust = 1, vjust = 1, size = 45), 
        axis.text.y = element_text(size = 45), 
        plot.title = element_text(size = 45), 
        axis.title.y = element_text(size = 45), 
        legend.position = "bottom",
        legend.text = element_text(size = 28), 
        legend.title = element_text(size = 28), 
        strip.background = element_blank(), 
        strip.text = element_text(size = 12),
        panel.grid.major = element_blank(), 
        panel.grid.minor = element_blank(),
        panel.background = element_blank()) #Remove the grew backgorund

print(plot_no_gapuf)
ggsave("UF_no_gapKAP2.jpeg", plot = plot_no_gapuf, width = 15, height = 8, dpi = 300, units = "in")  # Save the plot with higher resolution

#SUBSET DATA 4
# Calculate the proportions for each time grouping
gap_ufsummary <- gap %>%
  group_by(time, intensity) %>%
  summarise(count = n(), .groups = 'drop') %>%
  left_join(gap %>% group_by(time) %>% summarise(n = n()), by = "time") %>%
  mutate(prop = count / n) %>%
  arrange(time, intensity)

tabyl(gap, time, intensity)
table(gap$intensity)

# 4. Filter out rows where UF1 is "negative" after calculating proportions
gap_ufsummary <- gap_ufsummary %>%
  filter(intensity != "Negative")

# 4. Filter out rows where UF1 is na values for time after calculating proportions
gap_ufsummary <- filter(gap_ufsummary, !is.na(time))

# Check for NAs in the 'prop' column
sum(is.na(gap_ufsummary$prop))
# Optional: Filter out rows with NAs in 'prop' before plotting
gap_ufsummary<- gap_ufsummary %>% filter(!is.na(prop))

gap_ufsummary <- gap_ufsummary %>% filter(!intensity %in% c("NO SAMPLE", "Negative", "NA"))
table(gap_ufsummary$intensity)

# Define custom colors for 'light-intensity' and 'heavy-intensity' categories
colors_mapped <- setNames(c("Light-intensity infection" ="#468AB2", "Heavy-intensity infection" = "#BF3227"), c("Light-intensity infection", "Heavy-intensity infection"))

table(gap$time)
# Ensure the uf_egg_count_cat variable is factored with correct levels
gap_ufsummary$intensity<- factor(gap_ufsummary$intensity, levels = c("Light-intensity infection", "Heavy-intensity infection"))
table(gap_ufsummary$time)
gap_ufsummary$time <- factor(gap_ufsummary$time, levels = c("Before first intervention","After first intervention", "After one-year gap", "After second intervention"))

# Plot using ggplot2
plot_gapuf <- ggplot(gap_ufsummary, aes(x = time, y = prop, fill = intensity)) +
  geom_bar(stat = "identity", position = "stack", width = 0.7) +
  geom_text(aes(label = percent(prop, accuracy = 0.1)), position = position_stack(vjust = 0.5), size = 12) +
  ylab(expression(italic("S. haematobium") * " prevalence (%)")) +
  xlab("") +
  ggtitle("D") +
  scale_y_continuous(labels = label_proportion, limits = c(0, 0.08), breaks = seq(0, 0.08, 0.01)) +
  scale_fill_manual(values = colors_mapped, labels = c("Light-intensity infection", "Heavy-intensity infection"), name = "Infection intensity") +
  guides(fill = guide_legend(reverse = FALSE)) + 
  theme(axis.text.x = element_text(angle = 90, hjust = 1, vjust = 1, size = 45), 
        axis.text.y = element_text(size = 45), 
        plot.title = element_text(size = 45), 
        axis.title.y = element_text(size = 45), 
        legend.position = "bottom",
        legend.text = element_text(size = 28), 
        legend.title = element_text(size = 28), 
        strip.background = element_blank(), 
        strip.text = element_text(size = 12),
        panel.grid.major = element_blank(), 
        panel.grid.minor = element_blank(),
        panel.background = element_blank())

print(plot_gapuf)
ggsave("UF_gapKAP2.jpeg", plot = plot_gapuf, width = 15, height = 8, dpi = 300, units = "in")  # Save the plot with higher resolution


#COMBINE urine filtration PLOTS
##############
library(cowplot) 
# #COMBINE PLOTS WITH SHARED Y AXIS
# Remove the legend from each plot
plot_neveruf <- plot_neveruf + theme(legend.position = "none")
#plot_onceuf <- plot_onceuf + theme(legend.position = "none")
plot_no_gapuf <- plot_no_gapuf + theme(legend.position = "none")
plot_gapuf <- plot_gapuf + theme(legend.position = "none")

# Adjusting plot_onceuf to remove y-axis labels and ticks
plot_onceuf <- plot_onceuf +
  theme(axis.title.y = element_blank(),
        axis.text.y = element_blank(),
        axis.ticks.y = element_blank())

# Adjusting plot_no_gapuf to remove y-axis labels and ticks
plot_no_gapuf <- plot_no_gapuf +
  theme(axis.title.y = element_blank(),
        axis.text.y = element_blank(),
        axis.ticks.y = element_blank())

# Adjusting plot_gapuf to remove y-axis labels and ticks
plot_gapuf <- plot_gapuf +
  theme(axis.title.y = element_blank(),
        axis.text.y = element_blank(),
        axis.ticks.y = element_blank())

#PATCHWORK
library(patchwork) 

# Combine the plots with appropriate layout settings
combined_UFplot_KAP2A <- plot_neveruf + plot_onceuf + plot_no_gapuf + plot_gapuf +
  plot_layout(ncol = 4)+  # Arranging the plots in one row with four columns
  plot_layout(heights = c(20, 1)) # Adjust the height to accommodate the legend


# If needed, adjust plot margins individually
plot_neveruf <- plot_neveruf + theme(plot.margin = margin(t = 1, r = 1, b = 1, l = 1, unit = "cm"))
plot_onceuf <- plot_onceuf + theme(plot.margin = margin(t = 2, r = 1, b = 2, l = 1, unit = "cm"))
plot_no_gapuf <- plot_no_gapuf + theme(plot.margin = margin(t = 1, r = 1, b = 1, l = 1, unit = "cm"))
plot_gapuf <- plot_gapuf + theme(plot.margin = margin(t = 1, r = 1, b = 1, l = 1, unit = "cm"))

#ADD MANUAL LEGEND
# Create a manual legend
manual_scale <- scale_color_manual(
  name = "Infection Intensity", 
  values = c("Light-intensity infection" = "#468AB2", "Heavy-intensity infection" = "#BF3227"),
  labels = c("Light-intensity infection", "Heavy-intensity infection")
)
# Define a common theme for the main plot with legend
common_theme_with_legend <- theme(
  legend.position = "bottom",
  legend.justification = "left",
  legend.box = "horizontal",
  legend.text = element_text(size = 45),
  legend.title = element_text(size = 45),
  plot.margin = margin(t = 1, r = 1, b = 3, l = 1, unit = "cm")  # Adjust bottom margin
)

# Define a common theme for plots without legend
common_theme_no_legend <- theme(
  legend.position = "none"
)
# Add manual scale and common theme to each plot
plot_neveruf <- plot_neveruf + manual_scale + common_theme_no_legend
plot_onceuf <- plot_onceuf + manual_scale + common_theme_with_legend
plot_no_gapuf <- plot_no_gapuf + manual_scale + common_theme_no_legend
plot_gapuf <- plot_gapuf + manual_scale + common_theme_no_legend
# Define thickness and length parameters for vertical lines
line_thickness <- 0.5  # Adjust thickness as needed
line_length <- 0.5  # Adjust length as needed

# Function to create a customized vertical line spacer
vertical_line <- ggplot() +
  geom_segment(aes(x = 0.5, xend = 0.5, y = 0, yend = line_length), color = "black", linewidth = line_thickness) +
  theme_void()

# Combine plots with customized vertical lines as separators
combined_UFplot_KAP2C <- (
  plot_neveruf + 
    vertical_line + 
    plot_onceuf + 
    vertical_line + 
    plot_no_gapuf + 
    vertical_line + 
    plot_gapuf
) +
  plot_layout(
    ncol = 7,
    widths = c(1, 0.02, 1, 0.02, 1, 0.02, 1),
  ) 

# Save the combined plot
ggsave("combined_UFplot_KAP2C.jpeg", plot = combined_UFplot_KAP2C, width = 48, height = 20, units = "in")


#Knowledge PLots
#CREATE A STACK BAR PLOT FOR KNOWLEDGE SUBSET 2
#FOR SUBSRET 1
neverK<-never
table(neverK$knowledge_cat, neverK$survey_year)
neverK %>%
  tabyl(knowledge_cat, survey_year) %>%
  adorn_percentages("row") %>%
  adorn_pct_formatting(digits = 1)

table(neverK$knowledge_cat)

# 1. Group by survey_year, knowledge after filtering out rows where Knowledge is 0
neverK_summary <- neverK %>%
  filter(knowledge_cat != 0) %>%
  group_by(survey_year,  knowledge_cat) %>%
  summarise(count = n(), .groups = 'drop')

# 2. Calculate the total count for eachsurvey_year
neverK_totals <- neverK %>%
  group_by(survey_year) %>%
  summarise(total = n(), .groups = 'drop')

# 3. Calculate the proportions for each survey_year grouping
neverK_summary <- neverK_summary %>%
  left_join(neverK_totals, by = "survey_year") %>%
  mutate(prop = count / total) %>%
  arrange(survey_year, knowledge_cat)


# 4. Filter out rows where knowledge is na values for survey_year after calculating proportions
neverK_summary <- filter(neverK_summary, !is.na(survey_year)) #THE are 46 no knowledge, 287 poor and 86 moderate from other survey years which were not included in this ub dataset neithger as before nor after, hence we will enclude them 

# 5. Custom function to label y-axis
label_proportion <- function(x) {
  return(100*x)
}

# Define custom brown shades
brown_shades <- c("#386e8e","#468AB2", "#90b8d0", "#BF3227") 

# Define the order of knowledge levels
ordered_levels <- c("good", "moderate","poor","no knowledge")

# Map the brown shades to the ordered_levels
colors_mapped <- setNames(brown_shades, ordered_levels)

# Set the order for knowledge and survey_year
neverK_summary$knowledge_cat<- factor(neverK_summary$knowledge_cat, levels = ordered_levels)

table(neverK_summary$survey_year)
neverK_summary$survey_year <- factor(neverK_summary$survey_year, levels = c("2020","2022", "2023", "2024"))

# Plot using ggplot2
Knowledge_neverPlot <- ggplot(neverK_summary, aes(x=as.factor(survey_year), y=prop, fill=knowledge_cat)) +
  geom_bar(stat="identity", position="stack", width = 0.8) +
  geom_text(aes(label = scales::percent(prop, accuracy = 0.1)), position = position_stack(vjust = 0.5), size = 14) + 
  ylab("Knowledge on schistosomiasis (%)") +
  xlab("") +
  ggtitle("A") +
  scale_y_continuous(labels = function(x) paste0(100 * x), limits = c(0, 1), breaks = seq(0, 1, 0.2)) +  # Removed "%" from labels function
  scale_fill_manual(values = colors_mapped, 
                    name = "Knowledge on schistosomiasis",
                    labels = c("good", "moderate","poor","no knowledge")) +  # Added this line
  guides(fill = guide_legend(reverse = FALSE)) + 
  theme(axis.text.x = element_text(angle = 90, hjust = 0.5, vjust = 0.60, size = 45), 
        axis.text.y = element_text(size = 45), 
        plot.title = element_text(size = 45), 
        axis.title.y = element_text(size = 45), 
        legend.position = "bottom",
        legend.text = element_text(size = 45), 
        legend.title = element_text(size = 45), 
        strip.background = element_blank(), 
        strip.text = element_text(size = 45),
        panel.grid.major = element_blank(), 
        panel.grid.minor = element_blank(),
        panel.background = element_blank())
print(Knowledge_neverPlot)
ggsave("Micro_never_Knowledge.jpeg", plot = Knowledge_neverPlot, width = 15, height = 8, units = "in") # Adjust width and height as needed


#Subset 2
onceK<-once
table(onceK$knowledge_cat, onceK$time)
onceK %>%
  tabyl(knowledge_cat, time) %>%
  adorn_percentages("row") %>%
  adorn_pct_formatting(digits = 1)

table(onceK$knowledge_cat)

# 1. Group by time, knowledgeafter filtering out rows where knowledge1 is 0
onceK_summary <- onceK %>%
  filter(knowledge_cat != 0) %>%
  group_by(time,  knowledge_cat) %>%
  summarise(count = n(), .groups = 'drop')

# 2. Calculate the total count for eachtime
onceK_totals <- onceK %>%
  group_by(time) %>%
  summarise(total = n(), .groups = 'drop')

# 3. Calculate the proportions for each time grouping
onceK_summary <- onceK_summary %>%
  left_join(onceK_totals, by = "time") %>%
  mutate(prop = count / total) %>%
  arrange(time, knowledge_cat)


# 4. Filter out rows where knowledge is na values for time after calculating proportions
onceK_summary <- filter(onceK_summary, !is.na(time)) #THE are 46 no knowledge, 287 poor and 86 moderate from other survey years which were not included in this ub dataset neithger as before nor after, hence we will enclude them 

# 5. Custom function to label y-axis
label_proportion <- function(x) {
  return(100*x)
}

# Define custom brown shades
brown_shades <- c("#386e8e","#468AB2", "#90b8d0", "#BF3227") 

# Define the order of knowledge levels
ordered_levels <- c("good", "moderate","poor","no knowledge")

# Map the brown shades to the ordered_levels
colors_mapped <- setNames(brown_shades, ordered_levels)

# Set the order for knowledge1 and time
onceK_summary$knowledge_cat<- factor(onceK_summary$knowledge_cat, levels = ordered_levels)
table(onceK_summary$time)
onceK_summary$time <- factor(onceK_summary$time, levels = c("Before intervention","After intervention", "After one-year gap"))

# Plot using ggplot2
Knowledge_oncePlot <- ggplot(onceK_summary, aes(x=as.factor(time), y=prop, fill=knowledge_cat)) +
  geom_bar(stat="identity", position="stack", width = 0.7) +
  geom_text(aes(label = scales::percent(prop, accuracy = 0.1)), position = position_stack(vjust = 0.5), size = 14) + 
  ylab("Knowledge (%)") +
  xlab("") +
  ggtitle("B") +
  scale_y_continuous(labels = function(x) paste0(100 * x), limits = c(0, 1), breaks = seq(0, 1, 0.2)) +  # Removed "%" from labels function
  scale_fill_manual(values = colors_mapped, 
                    name = "Knowledge on schistosomiasis",
                    labels = c("good", "moderate","poor","no knowledge")) +  # Added this line
  guides(fill = guide_legend(reverse = FALSE)) + 
  theme(axis.text.x = element_text(angle = 90, hjust = 0.5, vjust = 0.60, size = 45), 
        axis.text.y = element_text(size = 45), 
        plot.title = element_text(size = 45), 
        axis.title.y = element_text(size = 45), 
        legend.position = "bottom",
        legend.text = element_text(size = 45), 
        legend.title = element_text(size = 45), 
        strip.background = element_blank(), 
        strip.text = element_text(size = 45),
        panel.grid.major = element_blank(), 
        panel.grid.minor = element_blank(),
        panel.background = element_blank()) 
print(Knowledge_oncePlot)
ggsave("Micro_once_Knowledge.jpeg", plot = Knowledge_oncePlot, width = 15, height = 8, units = "in") # Adjust width and height as needed


#SUBSET 3
no_gapK<-no_gap
#tabulate microheamaturia result per prev_cat
table(no_gapK$knowledge_cat, no_gapK$time)
no_gapK %>%
  tabyl(knowledge_cat, time) %>%
  adorn_percentages("row") %>%
  adorn_pct_formatting(digits = 1)

table(no_gapK$knowledge_cat)

# 1. Group by time, knowledge after filtering out rows where knowledge1 is 0
no_gapK_summary <- no_gapK %>%
  filter(knowledge_cat != 0) %>%
  group_by(time,  knowledge_cat) %>%
  summarise(count = n(), .groups = 'drop')

# 2. Calculate the total count for eachtime
no_gapK_totals <- no_gapK %>%
  group_by(time) %>%
  summarise(total = n(), .groups = 'drop')

# 3. Calculate the proportions for each time grouping
no_gapK_summary <- no_gapK_summary %>%
  left_join(no_gapK_totals, by = "time") %>%
  mutate(prop = count / total) %>%
  arrange(time, knowledge_cat)


# 4. Filter out rows where knowledge is na values for time after calculating proportions
no_gapK_summary <- filter(no_gapK_summary, !is.na(time)) 

# 5. Custom function to label y-axis
label_proportion <- function(x) {
  return(100*x)
}

# Define custom brown shades
brown_shades <- c("#386e8e","#468AB2", "#90b8d0", "#BF3227") 

# Define the order of knowledge levels
ordered_levels <- c("good", "moderate","poor","no knowledge")

# Map the brown shades to the ordered_levels
colors_mapped <- setNames(brown_shades, ordered_levels)

table(no_gap$time)
# Set the order for knowledge and time
no_gapK_summary$knowledge_cat<- factor(no_gapK_summary$knowledge_cat, levels = ordered_levels)
table(no_gapK_summary$time)
no_gapK_summary$time <- factor(no_gapK_summary$time, levels = c("Before first intervention","After first intervention", "After second intervention"))

# Plot using ggplot2
Knowledge_no_gapPlot <- ggplot(no_gapK_summary, aes(x=as.factor(time), y=prop, fill=knowledge_cat)) +
  geom_bar(stat="identity", position="stack", width = 0.7) +
  geom_text(aes(label = scales::percent(prop, accuracy = 0.1)), position = position_stack(vjust = 0.5), size = 14) + 
  ylab("Knowledge (%)") +
  xlab("") +
  ggtitle("C") +
  scale_y_continuous(labels = function(x) paste0(100 * x), limits = c(0, 1), breaks = seq(0, 1, 0.2)) +  # Removed "%" from labels function
  scale_fill_manual(values = colors_mapped, 
                    name = "Knowledge on schistosomiasis",
                    labels = c("good", "moderate","poor","no knowledge")) +  # Added this line
  guides(fill = guide_legend(reverse = FALSE)) + 
  theme(axis.text.x = element_text(angle = 90, hjust = 0.5, vjust = 0.60, size = 45), 
        axis.text.y = element_text(size = 45), 
        plot.title = element_text(size = 45), 
        axis.title.y = element_text(size = 45), 
        legend.position = "bottom",
        legend.text = element_text(size = 45), 
        legend.title = element_text(size = 45), 
        strip.background = element_blank(), 
        strip.text = element_text(size = 45),
        panel.grid.major = element_blank(), 
        panel.grid.minor = element_blank(),
        panel.background = element_blank()) #Remove the grew backgorund
print(Knowledge_no_gapPlot)
ggsave("Micro_no_gap_Knowledge.jpeg", plot = Knowledge_no_gapPlot, width = 15, height = 8, units = "in") # Adjust width and height as needed


#FOR SUBSET 4
gapK<-gap
table(gapK$knowledge_cat, gapK$time)
gapK %>%
  tabyl(knowledge_cat, time) %>%
  adorn_percentages("row") %>%
  adorn_pct_formatting(digits = 1)

table(gapK$knowledge_cat)

# 1. Group by time, knowledge after filtering out rows where knowledge1 is 0
gapK_summary <- gapK %>%
  filter(knowledge_cat != 0) %>%
  group_by(time,  knowledge_cat) %>%
  summarise(count = n(), .groups = 'drop')

# 2. Calculate the total count for eachtime
gapK_totals <- gapK %>%
  group_by(time) %>%
  summarise(total = n(), .groups = 'drop')

# 3. Calculate the proportions for each time grouping
gapK_summary <- gapK_summary %>%
  left_join(gapK_totals, by = "time") %>%
  mutate(prop = count / total) %>%
  arrange(time, knowledge_cat)
# 4. Filter out rows where knowledge is na values for time after calculating proportions
gapK_summary <- filter(gapK_summary, !is.na(time)) 

# 5. Custom function to label y-axis
label_proportion <- function(x) {
  return(100*x)
}

# Define custom brown shades
brown_shades <- c("#386e8e","#468AB2", "#90b8d0", "#BF3227") 

# Define the order of knowledge levels
ordered_levels <- c("good", "moderate","poor","no knowledge")

# Map the brown shades to the ordered_levels
colors_mapped <- setNames(brown_shades, ordered_levels)


table(gap$time)
# Set the order for knowledge and time
gapK_summary$knowledge_cat<- factor(gapK_summary$knowledge_cat, levels = ordered_levels)
table(gapK_summary$time)
gapK_summary$time <- factor(gapK_summary$time, levels = c("Before first intervention","After first intervention","After one-year gap", "After second intervention"))

# Plot using ggplot2
Knowledge_gapPlot <- ggplot(gapK_summary, aes(x=as.factor(time), y=prop, fill=knowledge_cat)) +
  geom_bar(stat="identity", position="stack", width = 0.8) +
  geom_text(aes(label = scales::percent(prop, accuracy = 0.1)), position = position_stack(vjust = 0.5), size = 14) + 
  ylab("Knowledge (%)") +
  xlab("") +
  ggtitle("D") +
  scale_y_continuous(labels = function(x) paste0(100 * x), limits = c(0, 1), breaks = seq(0, 1, 0.2)) +  # Removed "%" from labels function
  scale_fill_manual(values = colors_mapped, 
                    name = "Knowledge on schistosomiasis",
                    labels = c("good", "moderate","poor","no knowledge")) +  # Added this line
  guides(fill = guide_legend(reverse = FALSE)) + 
  theme(axis.text.x = element_text(angle = 90, hjust = 0.5, vjust = 0.60, size = 45), 
        axis.text.y = element_text(size = 45), 
        plot.title = element_text(size = 45), 
        axis.title.y = element_text(size = 45), 
        legend.position = "bottom",
        legend.text = element_text(size = 45), 
        legend.title = element_text(size = 45), 
        strip.background = element_blank(), 
        strip.text = element_text(size = 45),
        panel.grid.major = element_blank(), 
        panel.grid.minor = element_blank(),
        panel.background = element_blank()) #Remove the grew backgorund

print(Knowledge_gapPlot)
ggsave("Micro_gap_Knowledge.jpeg", plot = Knowledge_gapPlot, width = 15, height = 8, units = "in") # Adjust width and height as needed

#COMBINE KNOWLEDGE PLOTS
# Adjusting plot2 to remove y-axis labels and ticks for plot B
Knowledge_oncePlot  <- Knowledge_oncePlot  + 
  theme(axis.title.y = element_blank(), # Remove y-axis title
        axis.text.y = element_blank(), # Remove y-axis text
        axis.ticks.y = element_blank()) # Remove y-axis ticks
# Adjusting plot2 to remove y-axis labels and ticks for plot B
Knowledge_no_gapPlot  <- Knowledge_no_gapPlot  + 
  theme(axis.title.y = element_blank(), # Remove y-axis title
        axis.text.y = element_blank(), # Remove y-axis text
        axis.ticks.y = element_blank()) # Remove y-axis ticks
# Adjusting plot2 to remove y-axis labels and ticks for plot c
Knowledge_gapPlot  <- Knowledge_gapPlot  + 
  theme(axis.title.y = element_blank(), # Remove y-axis title
        axis.text.y = element_blank(), # Remove y-axis text
        axis.ticks.y = element_blank()) # Remove y-axis ticks

#Keep the legend in knowledge plots and positioning it centrally
Knowledge_oncePlot <- Knowledge_oncePlot + theme(
  legend.position = "bottom",  # Position the legend at the bottom center
  legend.justification = "center",  # Center the legend within its space
  legend.box = "horizontal"  # Spread the legend items horizontally
)
#adjust plot margins individually
Knowledge_neverPlot<- Knowledge_neverPlot + theme(plot.margin = margin(t = 1, r = 1, b = 1, l = 1, unit = "cm"))
Knowledge_oncePlot<- Knowledge_oncePlot + theme(plot.margin = margin(t = 1, r = 1, b = 1, l = 1, unit = "cm"))
Knowledge_no_gapPlot <- Knowledge_no_gapPlot + theme(plot.margin = margin(t = 1, r = 1, b = 1, l = 1, unit = "cm"))
Knowledge_gapPlot <- Knowledge_gapPlot + theme(plot.margin = margin(t = 1, r = 1, b = 1, l = 1, unit = "cm"))

# Remove the entire legend from A and B, C
Knowledge_neverPlotA  <- Knowledge_neverPlot  + theme(legend.position = "none")
Knowledge_oncePlotA <- Knowledge_oncePlot + theme(legend.position = "none")
Knowledge_no_gapPlotA  <- Knowledge_no_gapPlot  + theme(legend.position = "none")
Knowledge_gapPlotA <- Knowledge_gapPlot + theme(legend.position = "none")

# Combine the plots
library(cowplot)
library(ggplot2)

# Create a data frame with ordered labels
legend_data <- data.frame(
  x = c(1, 2, 3,4),
  y = c(1, 1, 1,1),
  label = factor(c("no knowledge", "poor", "moderate", "good"), levels = c("no knowledge", "poor", "moderate", "good"))
)

# Create the manual legend as a separate plot without visible points
manual_legend <- ggplot(legend_data, aes(x, y, color = label)) +
  geom_point(size = 0) +  # Add an invisible point layer to trigger the legend
  scale_color_manual(
    name = "Knowledge level",
    values = c("no knowledge" = "#BF3227", "poor" = "#90b8d0", "moderate" = "#468AB2", "good" = "#386e8e"), 
    guide = guide_legend(
      override.aes = list(shape = 15, size = 13, alpha = 1)  # Set shape to square and customize size/appearance
    )
  ) +
  theme_void() + 
  theme(
    legend.position = "bottom",
    legend.text = element_text(size = 55),  # Increase the size of the legend labels
    legend.title = element_text(size = 55)  # Increase the size of the legend title
  )
#ADD A LINE TO SEPERATE EACH OF THE PLOTS
# Define thickness and length parameters
line_thickness <- 2  # Adjust thickness as needed
line_length <- 0.5  # Adjust length as needed

# Function to create a customized vertical line spacer
vertical_line <- ggplot() +
  geom_segment(aes(x = 0.5, xend = 0.5, y = 0, yend = line_length), color = "black", linewidth = line_thickness) +
  theme_void()

# Combine plots with customized vertical lines as separators
combined_knowledgeplot<- (
  Knowledge_neverPlotA + 
    vertical_line + 
    Knowledge_oncePlotA + 
    vertical_line + 
    Knowledge_no_gapPlotA + 
    vertical_line + 
    Knowledge_gapPlotA
) +
  plot_layout(
    ncol = 7,
    widths = c(1.05, 0.08, 0.9, 0.02, 0.85, 0.08, 1.05)
  ) & 
  theme(text = element_text(size = 45)) # Adjust the text size here

# Add the x-axis label
x_axis_label <- ggdraw() +
  draw_label(
    "BCC intervention periods", 
    size = 55, 
    hjust = 0.5
  )

# Combine the main plot, x-axis label, and manual legend
combined_knowledgeplot_KAP2B <- ggdraw() +
  draw_plot(combined_knowledgeplot, x = 0, y = 0.15, height = 0.8, width = 1) +  # Position the main plot
  draw_plot(x_axis_label, x = 0, y = 0.09, height = 0.1, width = 1) +  # Position the x-axis label
  draw_plot(manual_legend, x = -0.1, y = 0.02)  # Position the legend

# Save the combined plot
ggsave("combined_knowledgeplot_KAP2B.jpeg", plot = combined_knowledgeplot_KAP2B, width = 48, height = 20, units = "in")


#FOR ATTITUDE
#CREATE A STACK BAR PLOT FOR ATTITUDE SUBSET 1
neverA<- never
table(neverA$attitude_cat, neverA$survey_year)
neverA %>%
  tabyl(attitude_cat, survey_year) %>%
  adorn_percentages("row") %>%
  adorn_pct_formatting(digits = 1)

table(neverA$attitude_cat)

# 1. Group by survey_year, attitude after filtering out rows where attitude1 is 0
neverA_summary <- neverA %>%
  filter(attitude_cat != 0) %>%
  group_by(survey_year,  attitude_cat) %>%
  summarise(count = n(), .groups = 'drop')

# 2. Calculate the total count for eachsurvey_year
neverA_totals <- neverA %>%
  group_by(survey_year) %>%
  summarise(total = n(), .groups = 'drop')

# 3. Calculate the proportions for each survey_year grouping
neverA_summary <- neverA_summary %>%
  left_join(neverA_totals, by = "survey_year") %>%
  mutate(prop = count / total) %>%
  arrange(survey_year, attitude_cat)

# 4. Filter out rows where attitude is na values for survey_year after calculating proportions
neverA_summary <- filter(neverA_summary, !is.na(survey_year)) 

# 5. Custom function to label y-axis
label_proportion <- function(x) {
  return(100*x)
}

# Define custom brown shades
brown_shades <- c("#386e8e","#468AB2", "#90b8d0")
# Define the order of attitude1 levels
ordered_levels <- c("good", "moderate", "poor")
# Map the brown shades to the ordered_levels
colors_mapped <- setNames(brown_shades, ordered_levels)
table(neverA$survey_year)

# Set the order for attitude and survey_year
neverA_summary$attitude_cat<- factor(neverA_summary$attitude_cat, levels = ordered_levels)
table(neverA_summary$survey_year)
neverA_summary$survey_year <- factor(neverA_summary$survey_year, levels = c("2020", "2022", "2023", "2024"))

# Plot using ggplot2
attitude_neverPlot <- ggplot(neverA_summary, aes(x=as.factor(survey_year), y=prop, fill=attitude_cat)) +
  geom_bar(stat="identity", position="stack", width = 0.8) +
  geom_text(aes(label = scales::percent(prop, accuracy = 0.1)), position = position_stack(vjust = 0.5), size = 14) + 
  ylab("Attitude on schistosomiasis (%)") +
  xlab("") +
  ggtitle("A") +
  scale_y_continuous(labels = function(x) paste0(100 * x), limits = c(0, 1), breaks = seq(0, 1, 0.2)) +  # Removed "%" from labels function
  scale_fill_manual(values = colors_mapped, 
                    name = "Attitude on schistosomiasis",
                    labels = c( "good","moderate","poor")) +  # Added this line
  guides(fill = guide_legend(reverse = FALSE)) + 
  theme(axis.text.x = element_text(angle = 90, hjust = 0.5, vjust = 0.60, size = 45), 
        axis.text.y = element_text(size = 45), 
        plot.title = element_text(size = 45), 
        axis.title.y = element_text(size = 45), 
        legend.position = "bottom",
        legend.text = element_text(size = 45), 
        legend.title = element_text(size = 45), 
        strip.background = element_blank(), 
        strip.text = element_text(size = 45),
        panel.grid.major = element_blank(), 
        panel.grid.minor = element_blank(),
        panel.background = element_blank()) #Remove the grew backgorund
print(attitude_neverPlot)
ggsave("Micro_neverattitude.jpeg", plot = attitude_neverPlot, width = 15, height = 8, units = "in") # Adjust width and height as needed


#CREATE A STACK BAR PLOT FOR ATTITUDE SUBSET 2
onceA<- once
table(onceA$attitude_cat, onceA$time)
onceA %>%
  tabyl(attitude_cat, time) %>%
  adorn_percentages("row") %>%
  adorn_pct_formatting(digits = 1)
table(onceA$attitude_cat)

# 1. Group by time, attitude after filtering out rows where attitude1 is 0
onceA_summary <- onceA %>%
  filter(attitude_cat != 0) %>%
  group_by(time,  attitude_cat) %>%
  summarise(count = n(), .groups = 'drop')

# 2. Calculate the total count for eachtime
onceA_totals <- onceA %>%
  group_by(time) %>%
  summarise(total = n(), .groups = 'drop')

# 3. Calculate the proportions for each time grouping
onceA_summary <- onceA_summary %>%
  left_join(onceA_totals, by = "time") %>%
  mutate(prop = count / total) %>%
  arrange(time, attitude_cat)

# 4. Filter out rows where attitude is na values for time after calculating proportions
onceA_summary <- filter(onceA_summary, !is.na(time)) 

# 5. Custom function to label y-axis
label_proportion <- function(x) {
  return(100*x)
}

# Define custom brown shades
brown_shades <- c("#386e8e","#468AB2", "#90b8d0")

# Define the order of attitude levels
ordered_levels <- c("good", "moderate", "poor")

# Map the brown shades to the ordered_levels
colors_mapped <- setNames(brown_shades, ordered_levels)
table(onceA$time)

# Set the order for attitude and time
onceA_summary$attitude_cat<- factor(onceA_summary$attitude_cat, levels = ordered_levels)
table(onceA_summary$time)
onceA_summary$time <- factor(onceA_summary$time, levels = c("Before intervention", "After intervention", "After one-year gap"))

# Plot using ggplot2
attitude_oncePlot <- ggplot(onceA_summary, aes(x=as.factor(time), y=prop, fill=attitude_cat)) +
  geom_bar(stat="identity", position="stack", width = 0.7) +
  geom_text(aes(label = scales::percent(prop, accuracy = 0.1)), position = position_stack(vjust = 0.5), size = 14) + 
  ylab("attitude (%)") +
  xlab("") +
  ggtitle("B") +
  scale_y_continuous(labels = function(x) paste0(100 * x), limits = c(0, 1), breaks = seq(0, 1, 0.2)) +  # Removed "%" from labels function
  scale_fill_manual(values = colors_mapped, 
                    name = "Attitude on schistosomiasis",
                    labels = c("good","moderate","poor")) +  # Added this line
  guides(fill = guide_legend(reverse = FALSE)) + 
  theme(axis.text.x = element_text(angle = 90, hjust = 0.5, vjust = 0.60, size = 45), 
        axis.text.y = element_text(size = 45), 
        plot.title = element_text(size = 45), 
        axis.title.y = element_text(size = 45), 
        legend.position = "bottom",
        legend.text = element_text(size = 45), 
        legend.title = element_text(size = 45), 
        strip.background = element_blank(), 
        strip.text = element_text(size = 45),
        panel.grid.major = element_blank(), 
        panel.grid.minor = element_blank(),
        panel.background = element_blank()) #Remove the grew backgorund

print(attitude_oncePlot)
ggsave("Micro_onceattitude.jpeg", plot = attitude_oncePlot, width = 15, height = 8, units = "in") # Adjust width and height as needed

#CREATE A STACK BAR PLOT FOR ATTITUDE SUBSET 3
no_gapA<- no_gap
table(no_gapA$attitude_cat, no_gapA$time)
no_gapA %>%
  tabyl(attitude_cat, time) %>%
  adorn_percentages("row") %>%
  adorn_pct_formatting(digits = 1)

table(no_gapA$attitude_cat)

# 1. Group by time, attitude after filtering out rows where attitude1 is 0
no_gapA_summary <- no_gapA %>%
  filter(attitude_cat != 0) %>%
  group_by(time,  attitude_cat) %>%
  summarise(count = n(), .groups = 'drop')

# 2. Calculate the total count for eachtime
no_gapA_totals <- no_gapA %>%
  group_by(time) %>%
  summarise(total = n(), .groups = 'drop')

# 3. Calculate the proportions for each time grouping
no_gapA_summary <- no_gapA_summary %>%
  left_join(no_gapA_totals, by = "time") %>%
  mutate(prop = count / total) %>%
  arrange(time, attitude_cat)

# 4. Filter out rows where attitude is na values for time after calculating proportions
no_gapA_summary <- filter(no_gapA_summary, !is.na(time)) 

# 5. Custom function to label y-axis
label_proportion <- function(x) {
  return(100*x)
}
# Define custom brown shades
brown_shades <- c("#386e8e","#468AB2", "#90b8d0")
# Define the order of attitude levels
ordered_levels <- c("good", "moderate", "poor")
# Map the brown shades to the ordered_levels
colors_mapped <- setNames(brown_shades, ordered_levels)
table(no_gapA$time)

# Set the order for attitude and time
no_gapA_summary$attitude_cat<- factor(no_gapA_summary$attitude_cat, levels = ordered_levels)
table(no_gapA_summary$time)
no_gapA_summary$time <- factor(no_gapA_summary$time, levels = c("Before first intervention", "After first intervention","After second intervention"))

# Plot using ggplot2
attitude_no_gapPlot <- ggplot(no_gapA_summary, aes(x=as.factor(time), y=prop, fill=attitude_cat)) +
  geom_bar(stat="identity", position="stack", width = 0.7) +
  geom_text(aes(label = scales::percent(prop, accuracy = 0.1)), position = position_stack(vjust = 0.5), size = 14) + 
  ylab("attitude (%)") +
  xlab("") +
  ggtitle("C") +
  scale_y_continuous(labels = function(x) paste0(100 * x), limits = c(0, 1), breaks = seq(0, 1, 0.2)) +  # Removed "%" from labels function
  scale_fill_manual(values = colors_mapped, 
                    name = "Attitude on schistosomiasis",
                    labels = c( "good","moderate","poor")) +  # Added this line
  guides(fill = guide_legend(reverse = FALSE)) + 
  theme(axis.text.x = element_text(angle = 90, hjust = 0.5, vjust = 0.60, size = 45), 
        axis.text.y = element_text(size = 45), 
        plot.title = element_text(size = 45), 
        axis.title.y = element_text(size = 45), 
        legend.position = "bottom",
        legend.text = element_text(size = 45), 
        legend.title = element_text(size = 45), 
        strip.background = element_blank(), 
        strip.text = element_text(size = 45),
        panel.grid.major = element_blank(), 
        panel.grid.minor = element_blank(),
        panel.background = element_blank()) #Remove the grew backgorund

print(attitude_no_gapPlot)
ggsave("Micro_no_gapattitude.jpeg", plot = attitude_no_gapPlot, width = 15, height = 8, units = "in") # Adjust width and height as needed

#CREATE A STACK BAR PLOT FOR ATTITUDE SUBSET 4
gapA<- gap
table(gapA$attitude_cat, gapA$time)
gapA %>%
  tabyl(attitude_cat, time) %>%
  adorn_percentages("row") %>%
  adorn_pct_formatting(digits = 1)

table(gapA$attitude_cat)

# 1. Group by time, attitude after filtering out rows where attitude1 is 0
gapA_summary <- gapA %>%
  filter(attitude_cat != 0) %>%
  group_by(time,  attitude_cat) %>%
  summarise(count = n(), .groups = 'drop')

# 2. Calculate the total count for eachtime
gapA_totals <- gapA %>%
  group_by(time) %>%
  summarise(total = n(), .groups = 'drop')
# 3. Calculate the proportions for each time grouping
gapA_summary <- gapA_summary %>%
  left_join(gapA_totals, by = "time") %>%
  mutate(prop = count / total) %>%
  arrange(time, attitude_cat)

# 5. Custom function to label y-axis
label_proportion <- function(x) {
  return(100*x)
}

# Define custom brown shades
brown_shades <- c("#386e8e","#468AB2", "#90b8d0")
# Define the order of attitude1 levels
ordered_levels <- c("good", "moderate", "poor")
# Map the brown shades to the ordered_levels
colors_mapped <- setNames(brown_shades, ordered_levels)
table(gapA$time)

# Set the order for attitude and time
gapA_summary$attitude_cat<- factor(gapA_summary$attitude_cat, levels = ordered_levels)
table(gapA_summary$time)
gapA_summary$time <- factor(gapA_summary$time, levels = c("Before first intervention", "After first intervention", "After one-year gap","After second intervention"))

# Plot using ggplot2
attitude_gapPlot <- ggplot(gapA_summary, aes(x=as.factor(time), y=prop, fill=attitude_cat)) +
  geom_bar(stat="identity", position="stack", width = 0.8) +
  geom_text(aes(label = scales::percent(prop, accuracy = 0.1)), position = position_stack(vjust = 0.5), size = 14) + 
  ylab("attitude (%)") +
  xlab("") +
  ggtitle("D") +
  scale_y_continuous(labels = function(x) paste0(100 * x), limits = c(0, 1), breaks = seq(0, 1, 0.2)) +  # Removed "%" from labels function
  scale_fill_manual(values = colors_mapped, 
                    name = "Attitude on schistosomiasis",
                    labels = c( "good","moderate","poor")) +  # Added this line
  guides(fill = guide_legend(reverse = FALSE)) + 
  theme(axis.text.x = element_text(angle = 90, hjust = 0.5, vjust = 0.60, size = 45), 
        axis.text.y = element_text(size = 45), 
        plot.title = element_text(size = 45), 
        axis.title.y = element_text(size = 45), 
        legend.position = "bottom",
        legend.text = element_text(size = 45), 
        legend.title = element_text(size = 45), 
        strip.background = element_blank(), 
        strip.text = element_text(size = 45),
        panel.grid.major = element_blank(), 
        panel.grid.minor = element_blank(),
        panel.background = element_blank()) 

print(attitude_gapPlot)
ggsave("Micro_gapattitude.jpeg", plot = attitude_gapPlot, width = 15, height = 8, units = "in") # Adjust width and height as needed

#COMBINE attitude PLOTS
library(patchwork)
# COMBINE PLOTS WITH SHARED Y AXIS
# Adjusting plot2 to remove y-axis labels and ticks for plot B
attitude_oncePlot  <- attitude_oncePlot  + 
  theme(axis.title.y = element_blank(), # Remove y-axis title
        axis.text.y = element_blank(), # Remove y-axis text
        axis.ticks.y = element_blank()) # Remove y-axis ticks

# Adjusting plot2 to remove y-axis labels and ticks for plot B
attitude_no_gapPlot  <- attitude_no_gapPlot  + 
  theme(axis.title.y = element_blank(), # Remove y-axis title
        axis.text.y = element_blank(), # Remove y-axis text
        axis.ticks.y = element_blank()) # Remove y-axis ticks
# Adjusting plot2 to remove y-axis labels and ticks for plot c
attitude_gapPlot  <- attitude_gapPlot  + 
  theme(axis.title.y = element_blank(), # Remove y-axis title
        axis.text.y = element_blank(), # Remove y-axis text
        axis.ticks.y = element_blank()) # Remove y-axis ticks

#Keep the legend in attitude_onceplot and positioning it centrally
attitude_oncePlot  <- attitude_oncePlot + theme(
  legend.position = "bottom",  # Position the legend at the bottom center
  legend.justification = "center",  # Center the legend within its space
  legend.box = "horizontal"  # Spread the legend items horizontally
)
#If needed, adjust plot margins individually
attitude_neverPlot<- attitude_neverPlot + theme(plot.margin = margin(t = 1, r = 1, b = 1, l = 1, unit = "cm"))
attitude_oncePlot<- attitude_oncePlot + theme(plot.margin = margin(t = 1, r = 1, b = 1, l = 1, unit = "cm"))
attitude_no_gapPlot <- attitude_no_gapPlot + theme(plot.margin = margin(t = 1, r = 1, b = 1, l = 1, unit = "cm"))
attitude_gapPlot <- attitude_gapPlot + theme(plot.margin = margin(t = 1, r = 1, b = 1, l = 1, unit = "cm"))

#ADD A LINE TO SEPERATE EACH OF THE PLOTS AND ADD MANUAL LEGEND
# Remove the entire legend from A and B, C
attitude_neverPlotA  <- attitude_neverPlot  + theme(legend.position = "none")
attitude_oncePlotA <- attitude_oncePlot + theme(legend.position = "none")
attitude_no_gapPlotA  <- attitude_no_gapPlot  + theme(legend.position = "none")
attitude_gapPlotA <- attitude_gapPlot + theme(legend.position = "none")

# Combine the plots
# Create a data frame with ordered labels
legend_data <- data.frame(
  x = c(1, 2, 3),
  y = c(1, 1, 1),
  label = factor(c("poor",  "moderate", "good"), levels = c("poor",  "moderate", "good"))
)

# Create the manual legend as a separate plot without visible points
manual_legend <- ggplot(legend_data, aes(x, y, color = label)) +
  geom_point(size = 0) +  # Add an invisible point layer to trigger the legend
  scale_color_manual(
    name = "Attitude level",
    values = c("poor" = "#90b8d0", "moderate"= "#468ab2", "good" = "#386e8e"), 
    guide = guide_legend(
      override.aes = list(shape = 15, size = 13, alpha = 1)  # Set shape to square and customize size/appearance
    )
  ) +
  theme_void() + 
  theme(
    legend.position = "bottom",
    legend.text = element_text(size = 55),  # Increase the size of the legend labels
    legend.title = element_text(size = 55)  # Increase the size of the legend title
  )
# Define the order of attitude levels
ordered_levels <- c("good", "moderate", "poor")

########ADD A LINE TO SEPERATE EACH OF THE PLOTS
# Define thickness and length parameters
line_thickness <- 2  # Adjust thickness as needed
line_length <- 0.5  # Adjust length as needed

# Function to create a customized vertical line spacer
vertical_line <- ggplot() +
  geom_segment(aes(x = 0.5, xend = 0.5, y = 0, yend = line_length), color = "black", linewidth = line_thickness) +
  theme_void()

# Combine plots with customized vertical lines as separators
combined_attitudeplot<- (
  attitude_neverPlotA + 
    vertical_line + 
    attitude_oncePlotA + 
    vertical_line + 
    attitude_no_gapPlotA + 
    vertical_line + 
    attitude_gapPlotA
) +
  plot_layout(
    ncol = 7,
    widths = c(1, 0.08, 0.9, 0.02, 0.85, 0.08, 1.05)
  ) & 
  theme(text = element_text(size = 50)) # Adjust the text size here
# Add the x-axis label
x_axis_label <- ggdraw() +
  draw_label(
    "BCC intervention periods", 
    size = 55, 
    hjust = 0.5
  )
# Combine the main plot, x-axis label, and manual legend
combined_attitudeplot_KAP2B <- ggdraw() +
  draw_plot(combined_attitudeplot, x = 0, y = 0.15, height = 0.8, width = 1) +  # Position the main plot
  draw_plot(x_axis_label, x = 0, y = 0.09, height = 0.1, width = 1) +  # Position the x-axis label
  draw_plot(manual_legend, x = -0.1, y = 0.02)  # Position the legend

# Save the combined plot
ggsave("combined_attitudeplot_KAP2B.JPEG", plot = combined_attitudeplot_KAP2B, width = 48, height = 20, units = "in")


#################
#PLOT FOR PRACTICES
#CHANGE ORDER OF COLORS
table(never$water_source)
table(never$water_source, never$clothwash)
table(never$water_source, never$washbody)
table(never$water_source, never$dishwash)
table(once$water_source)
table(once$water_source, once$clothwash)
table(once$water_source, once$washbody)
table(once$water_source, once$dishwash)
table(once$water_source, once$clothwash)
table(no_gap$water_source)
table(no_gap$water_source, no_gap$clothwash)
table(no_gap$water_source, no_gap$washbody)
table(no_gap$water_source, no_gap$dishwash)
table(gap$water_source)
table(gap$water_source, gap$clothwash)
table(gap$water_source, gap$washbody)
table(gap$water_source, gap$dishwash)
#SUBSET 1 DATA
table(never$survey_year)
# Step 1: Process and summarize the data for washing practices, excluding NAs
library(tidyverse) 
never_longB <- never %>%
  pivot_longer(cols = c(clothwash, dishwash, washbody),
               names_to = "Water_source",
               values_to = "Method") %>%
  filter(!is.na(Method)) %>%
  mutate(Water_source = factor(Water_source, 
                               levels = c("clothwash", "dishwash", "washbody"),
                               labels = c("Cloth Washing", "Dish Washing", "Body Washing")),
         survey_year = factor(survey_year, levels = c("2020", "2022", "2023", "2024"))) %>%
  group_by(survey_year, Water_source, Method) %>%
  summarise(count = n(), .groups = 'drop') %>%
  group_by(survey_year, Water_source) %>%
  mutate(percentage = (count / sum(count)) * 100) %>%
  ungroup()

#EXCLUDE ALL NA VALUES
never_longB <- never_longB %>%
  filter(!is.na(Method),  # Exclude actual NA values
         Method != "other",
         Method != "NA",
         Method != "tap",
         Method != "well",
         Method != "Dntknow")  # Combining all conditions in one filter
# 4. Filter out rows where Practice actvities has NA values for survey_year, after calculating proportions
never_longB <- filter(never_longB, !is.na(survey_year)) 

str(never_longB)
# Add an additional row with specific values for each variable
new_row <- data.frame(
  survey_year = c(2020, 2022, 2023, 2024),  # Specify values as a vector
  Water_source = c("No use of water bodies", "No use of water bodies", "No use of water bodies", "No use of water bodies"),  # Specify values as a vector
  Method = c("river", "river", "river", "river"),  # Specify values as a vector
  count = c(0, 0, 0, 0),  # Specify values as a vector
  percentage = c(80.378, 91.56, 97.89, 90.38)  # Specify values as a vector
)

# Add the new row to the dataset
never_longB <- rbind(never_longB, new_row)

print(never_longB)
# # Define custom brown shades
brown_shades <- c( "#2c5871","#386e8e", "#468ab2", "#90b8d0") 
# Define the order of Practice actvities 
ordered_levels <- c(  "No use of water bodies", "Cloth Washing", "Dish Washing", "Body Washing")
# Map the brown shades to the ordered_levels
colors_mapped <- setNames(brown_shades, ordered_levels)
# Set the order for Practice actvities and survey_year
never_longB$Water_source<- factor(never_longB$Water_source, levels = ordered_levels)
# Define colors if not already defined
colors_mapped <- c( "No use of water bodies" = "#2c5871", "Cloth Washing" = "#386e8e" , "Dish Washing" = "#468ab2", "Body Washing" =  "#90b8d0")
print(never_longB) # 279 used river
dev.new(width = 10, height = 10)

# using never_longB data frame 
practices_neverplot_bar <- ggplot(never_longB, aes(x = as.factor(survey_year), y = percentage, fill = Water_source)) +
  geom_bar(stat = "identity", position = "dodge", width = 0.8) + # Changed position from "stack" to "dodge"
  geom_text(aes(label = sprintf("%.1f%%", percentage)), position = position_dodge(width = 0.8), vjust = 0.8, size = 12, angle = 90, hjust = 0.01) +  # Adjusted position for text labels
  ylab("Washing practice (%)") +  # Adjust label without (%)
  xlab(" ") +
  ggtitle("A") +
  scale_y_continuous(limits = c(0, 120), breaks = seq(0,100, by = 20), labels = c("0", "20",  "40",  "60", "80", "100")) +  # Adjust scale and labels
  scale_fill_manual(values = colors_mapped, 
                    name = "Use of natural water body",
                    labels = c("No use of water bodies", "Cloth washing", "Dish washing", "Body washing")) +
  guides(fill = guide_legend(reverse = FALSE)) + 
  theme(axis.text.x = element_text(angle = 90, hjust = 0.5, vjust = 0.60, size = 45), 
        axis.text.y = element_text(size = 45), 
        plot.title = element_text(size = 45), 
        axis.title.y = element_text(size = 45), 
        legend.position = "bottom",
        legend.text = element_text(size = 45), 
        legend.title = element_text(size = 45), 
        strip.background = element_blank(), 
        strip.text = element_text(size = 45),
        panel.grid.major = element_blank(), 
        panel.grid.minor = element_blank(),
        panel.background = element_blank()) # Remove the grey background
# Display the plot
print(practices_neverplot_bar)
ggsave("Unsafe-water_neverplot2_bars.jpeg", plot = practices_neverplot_bar, width = 15, height = 8, units = "in") # Adjust width and height as needed

#SUBSET 2 DATA
table(once$time)
# Step 1: Process and summarize the data for washing practices, excluding NAs
once_longB <- once %>%
  pivot_longer(cols = c(clothwash, dishwash, washbody),
               names_to = "Water_source",
               values_to = "Method") %>%
  filter(!is.na(Method)) %>%
  mutate(Water_source = factor(Water_source, 
                               levels = c("clothwash", "dishwash", "washbody"),
                               labels = c("Cloth Washing", "Dish Washing", "Body Washing")),
         time = factor(time, levels = c("Before intervention", "After intervention", "After one-year gap"))) %>%
  group_by(time, Water_source, Method) %>%
  summarise(count = n(), .groups = 'drop') %>%
  group_by(time, Water_source) %>%
  mutate(percentage = (count / sum(count)) * 100) %>%
  ungroup()

#EXCLUDE ALL NA VALUES
once_longB <- once_longB %>%
  filter(!is.na(Method),  # Exclude actual NA values
         Method != "other",
         Method != "NA",
         Method != "tap",
         Method != "well",
         Method != "Dntknow")  # Combining all conditions in one filter
# 4. Filter out rows where Practice actvities has NA values for time, after calculating proportions
once_longB <- filter(once_longB, !is.na(time)) 
print(once_longB) #50 people use river
str(once_longB)
# Add an additional row with specific values for each variable
new_row1 <- data.frame(
  time = c("Before intervention", "After intervention", "After one-year gap"),  # Specify values as a vector
  Water_source = c("No use of water bodies", "No use of water bodies", "No use of water bodies"),  # Specify values as a vector
  Method = c("river", "river", "river"),  # Specify values as a vector
  count = c(0, 0, 0),  # Specify values as a vector
  percentage = c(86.29, 94.49, 93.49)  # Specify values as a vector
)

# Add the new row to the dataset
once_longB <- rbind(once_longB, new_row1)
print(once_longB)
# # Define custom brown shades
brown_shades <- c( "#2c5871","#386e8e", "#468ab2", "#90b8d0") 
# Define the order of Practice actvities
ordered_levels <- c(  "No use of water bodies", "Cloth Washing", "Dish Washing", "Body Washing")
# Map the brown shades to the ordered_levels
colors_mapped <- setNames(brown_shades, ordered_levels)
# Set the order for Practice actvities and survey_year
once_longB$Water_source<- factor(once_longB$Water_source, levels = ordered_levels)
# Define colors if not already defined
colors_mapped <- c( "No use of water bodies" = "#2c5871", "Cloth Washing" = "#386e8e" , "Dish Washing" = "#468ab2", "Body Washing" =  "#90b8d0")
print(once_longB) # 279 used river

# using once_longB data frame 
practices_onceplot_bar <- ggplot(once_longB, aes(x = as.factor(time), y = percentage, fill = Water_source)) +
  geom_bar(stat = "identity", position = "dodge", width = 0.8) + # Changed position from "stack" to "dodge"
  geom_text(aes(label = sprintf("%.1f%%", percentage)), position = position_dodge(width = 0.8), vjust = 0.8, size = 12, angle = 90, hjust = 0.01) +  # Adjusted position for text labels
  ylab("Washing practice (%)") +  # Adjust label without (%)
  xlab(" ") +
  ggtitle("B") +
  scale_y_continuous(limits = c(0, 120), breaks = seq(0, 100, by = 20), labels = scales::number_format(accuracy = 1)) +  # Adjust scale and labels
  scale_fill_manual(values = colors_mapped, 
                    name = "Use of natural water body",
                    labels = c("No use of water bodies", "Cloth washing", "Dish washing", "Body washing")) +
  guides(fill = guide_legend(reverse = FALSE)) + 
  theme(axis.text.x = element_text(angle = 90, hjust = 0.5, vjust = 0.60, size = 45), 
        axis.text.y = element_text(size = 45), 
        plot.title = element_text(size = 45), 
        axis.title.y = element_text(size = 45), 
        legend.position = "bottom",
        legend.text = element_text(size = 45), 
        legend.title = element_text(size = 45), 
        strip.background = element_blank(), 
        strip.text = element_text(size = 45),
        panel.grid.major = element_blank(), 
        panel.grid.minor = element_blank(),
        panel.background = element_blank()) # Remove the grey background
# Display the plot
print(practices_onceplot_bar)
ggsave("Unsafe-water_onceplot2_bars.jpeg", plot = practices_onceplot_bar, width = 15, height = 8, units = "in") # Adjust width and height as needed


#########################
#SUBSET 3 DATASET
table(no_gap$time)
# Step 1: Process and summarize the data for washing practices, excluding NAs
no_gap_longB <- no_gap %>%
  pivot_longer(cols = c(clothwash, dishwash, washbody),
               names_to = "Water_source",
               values_to = "Method") %>%
  filter(!is.na(Method)) %>%
  mutate(Water_source = factor(Water_source, 
                               levels = c("clothwash", "dishwash", "washbody"),
                               labels = c("Cloth Washing", "Dish Washing", "Body Washing")),
         time = factor(time, levels = c("Before first intervention", "After first intervention", "After second intervention"))) %>%
  group_by(time, Water_source, Method) %>%
  summarise(count = n(), .groups = 'drop') %>%
  group_by(time, Water_source) %>%
  mutate(percentage = (count / sum(count)) * 100) %>%
  ungroup()

#EXCLUDE ALL NA VALUES
no_gap_longB <- no_gap_longB %>%
  filter(!is.na(Method),  # Exclude actual NA values
         Method != "other",
         Method != "NA",
         Method != "tap",
         Method != "well",
         Method != "Dntknow")  # Combining all conditions in one filter
# 4. Filter out rows where Practice actvities has values NA values for time, after calculating proportions
no_gap_longB <- filter(no_gap_longB, !is.na(time)) 
print(no_gap_longB) # 8 people used
# Add an additional row with specific values for each variable
new_row <- data.frame(
  time = c("After first intervention", "After second intervention", "After second intervention"),  # Specify values as a vector
  Water_source = c("Body Washing", "Body Washing", "Dish Washing"),  # Specify values as a vector
  Method = c("river", "river", "river"),  # Specify values as a vector
  count = c(0, 0, 0),  # Specify values as a vector
  percentage = c(0, 0, 0)  # Specify values as a vector
)
no_gap_longB <- rbind(no_gap_longB, new_row)
print(no_gap_longB)

# Add an additional row with specific values for each variable
new_row2 <- data.frame(
  time = c("Before first intervention", "After first intervention", "After second intervention"),  # Specify values as a vector
  Water_source = c("No use of water bodies", "No use of water bodies", "No use of water bodies"),  # Specify values as a vector
  Method = c("river", "river", "river"),  # Specify values as a vector
  count = c(0, 0, 0),  # Specify values as a vector
  percentage = c(97.29, 98.8, 98.9)  # Specify values as a vector
)

# Add the new row to the dataset
no_gap_longB <- rbind(no_gap_longB, new_row2)
print(no_gap_longB)

library(ggplot2)
#CHANGE ORDER
# # Define custom brown shades
brown_shades <- c( "#2c5871","#386e8e", "#468ab2", "#90b8d0") 
# Define the order of Practice actvities
ordered_levels <- c(  "No use of water bodies", "Cloth Washing", "Dish Washing", "Body Washing")
# Map the brown shades to the ordered_levels
colors_mapped <- setNames(brown_shades, ordered_levels)
# Set the order for Practice actvities and survey_year
no_gap_longB$Water_source<- factor(no_gap_longB$Water_source, levels = ordered_levels)
# Define colors if not already defined
colors_mapped <- c( "No use of water bodies" = "#2c5871", "Cloth Washing" = "#386e8e" , "Dish Washing" = "#468ab2", "Body Washing" =  "#90b8d0")
print(no_gap_longB) # 279 used river

# using no_gap_longB data frame 
practices_no_gapplot_bar <- ggplot(no_gap_longB, aes(x = as.factor(time), y = percentage, fill = Water_source)) +
  geom_bar(stat = "identity", position = "dodge", width = 0.8) + # Changed position from "stack" to "dodge"
  geom_text(aes(label = sprintf("%.1f%%", percentage)), position = position_dodge(width = 0.8), vjust = 0.8, size = 12, angle = 90, hjust = 0.01) +  # Adjusted position for text labels
  ylab("Washing practice (%)") +  # Adjust label without (%)
  xlab(" ") +
  ggtitle("C") +
  scale_y_continuous(limits = c(0, 120), breaks = seq(0, 100, by = 20), labels = scales::number_format(accuracy = 1)) +  # Adjust scale and labels
  scale_fill_manual(values = colors_mapped, 
                    name = "Use of natural water body",
                    labels = c("No use of water bodies", "Cloth washing", "Dish washing", "Body washing")) +
  guides(fill = guide_legend(reverse = FALSE)) + 
  theme(axis.text.x = element_text(angle = 90, hjust = 0.5, vjust = 0.60, size = 45), 
        axis.text.y = element_text(size = 45), 
        plot.title = element_text(size = 45), 
        axis.title.y = element_text(size = 45), 
        legend.position = "bottom",
        legend.text = element_text(size = 45), 
        legend.title = element_text(size = 45), 
        strip.background = element_blank(), 
        strip.text = element_text(size = 45),
        panel.grid.major = element_blank(), 
        panel.grid.minor = element_blank(),
        panel.background = element_blank()) # Remove the grey background
# Display the plot
print(practices_no_gapplot_bar)
ggsave("Unsafe-water_no_gapplot2_bars.jpeg", plot = practices_no_gapplot_bar, width = 15, height = 8, units = "in") # Adjust width and height as needed


#########################
#SUBSET 4 DATASET
table(gap$time)
# Step 1: Process and summarize the data for washing practices, excluding NAs
gap_longB <- gap %>%
  pivot_longer(cols = c(clothwash, dishwash, washbody),
               names_to = "Water_source",
               values_to = "Method") %>%
  filter(!is.na(Method)) %>%
  mutate(Water_source = factor(Water_source, 
                               levels = c("clothwash", "dishwash", "washbody"),
                               labels = c("Cloth Washing", "Dish Washing", "Body Washing")),
         time = factor(time, levels = c("Before first intervention", "After first intervention", "After one_year gap", "After one-year gap", "After second intervention"))) %>%
  group_by(time, Water_source, Method) %>%
  summarise(count = n(), .groups = 'drop') %>%
  group_by(time, Water_source) %>%
  mutate(percentage = (count / sum(count)) * 100) %>%
  ungroup()

#EXCLUDE ALL NA VALUES
gap_longB <- gap_longB %>%
  filter(!is.na(Method),  # Exclude actual NA values
         Method != "other",
         Method != "NA",
         Method != "tap",
         Method != "well",
         Method != "Dntknow")  # Combining all conditions in one filter
# 4. Filter out rows where practices is na values for time after calculating proportions
gap_longB <- filter(gap_longB, !is.na(time)) 

# using 'gap_longB' data frame 
new_rows <- expand.grid(
  Method = "river",  
  Water_source = unique(gap_longB$Water_source),  
  time = c("After second intervention"),  # New time categories
  stringsAsFactors = FALSE  # To ensure the resulting data frame uses character strings
)

# Add a new column 'Count' initialized to 0
new_rows$count <- 0 
new_rows$percentage <- 0  
# Combine the original data with the new rows
gap_longB <- rbind(gap_longB, new_rows)

str(gap_longB)
# Add an additional row with specific values for each variable
new_row3 <- data.frame(
  time = c("Before first intervention", "After first intervention", "After one-year gap", "After second intervention"),  # Specify values as a vector
  Water_source = c("No use of water bodies", "No use of water bodies", "No use of water bodies", "No use of water bodies"),  
  Method = c("river", "river", "river", "river"),  
  count = c(0, 0, 0, 0),  
  percentage = c(90.9, 98.5, 98.6, 100.0)  
)

# Add the new row to the dataset
gap_longB <- rbind(gap_longB, new_row3)

print(gap_longB)

# Add an additional row with specific values for each variable
new_row <- data.frame(
  time = c("Before first intervention", "After first intervention","After first intervention", "After one-year gap", "After one-year gap", "After second intervention"),  # Specify values as a vector
  Water_source = c("Dish Washing", "Body Washing", "Dish Washing","Body Washing", "Dish Washing", "Dish Washing"),  
  Method = c("river", "river", "river", "river", "river", "river"),  
  count = c(0, 0, 0, 0, 0, 0),  
  percentage = c(0, 0, 0, 0, 0, 0)  
)

# Add the new row to the dataset
gap_longB <- rbind(gap_longB, new_row)

print(gap_longB)
# # Define custom brown shades
brown_shades <- c( "#2c5871","#386e8e", "#468ab2", "#90b8d0") 
# Define the order of Practice actvities
ordered_levels <- c(  "No use of water bodies", "Cloth Washing", "Dish Washing", "Body Washing")
# Map the brown shades to the ordered_levels
colors_mapped <- setNames(brown_shades, ordered_levels)
# Set the order for hPractice actvities and survey_year
gap_longB$Water_source<- factor(gap_longB$Water_source, levels = ordered_levels)
# Define colors if not already defined
colors_mapped <- c( "No use of water bodies" = "#2c5871", "Cloth Washing" = "#386e8e" , "Dish Washing" = "#468ab2", "Body Washing" =  "#90b8d0")
print(gap_longB) 

# Using gap_longB data frame 
practices_gapplot_bar <- ggplot(gap_longB, aes(x = as.factor(time), y = percentage, fill = Water_source)) +
  geom_bar(stat = "identity", position = "dodge", width = 0.8) + # Changed position from "stack" to "dodge"
  geom_text(aes(label = sprintf("%.1f%%", percentage)), position = position_dodge(width = 0.8), vjust = 0.9, size = 12, angle = 90, hjust = 0.01) +  # Adjusted position for text labels
  ylab("Washing practice (%)") +  # Adjust label without (%)
  xlab(" ") +
  ggtitle("D") +
  scale_y_continuous(limits = c(0, 120), breaks = seq(0, 100, by = 20), labels = scales::number_format(accuracy = 1)) +  # Adjust scale and labels
  scale_fill_manual(values = colors_mapped, 
                    name = "Use of natural water body",
                    labels = c("No use of water bodies", "Cloth washing", "Dish washing", "Body washing")) +
  guides(fill = guide_legend(reverse = FALSE)) + 
  theme(axis.text.x = element_text(angle = 90, hjust = 0.5, vjust = 0.60, size = 45), 
        axis.text.y = element_text(size = 45), 
        plot.title = element_text(size = 45), 
        axis.title.y = element_text(size = 45), 
        legend.position = "bottom",
        legend.text = element_text(size = 45), 
        legend.title = element_text(size = 45), 
        strip.background = element_blank(), 
        strip.text = element_text(size = 45),
        panel.grid.major = element_blank(), 
        panel.grid.minor = element_blank(),
        panel.background = element_blank()) # Remove the grey background
# Display the plot
print(practices_gapplot_bar)
ggsave("Unsafe-water_gapplot2_bars.jpeg", plot = practices_gapplot_bar, width = 15, height = 8, units = "in") # Adjust width and height as needed

#COMBINE PRACTICES PLOTS
library(patchwork)
#COMBINE PLOTS WITH SHARED Y AXIS
# Adjusting plot2 to remove y-axis labels and ticks for plot B
practices_onceplot_bar <- practices_onceplot_bar  + 
  theme(axis.title.y = element_blank(), # Remove y-axis title
        axis.text.y = element_blank(), # Remove y-axis text
        axis.ticks.y = element_blank()) # Remove y-axis ticks
# Adjusting plot2 to remove y-axis labels and ticks for plot B
practices_no_gapplot_bar <- practices_no_gapplot_bar + 
  theme(axis.title.y = element_blank(), # Remove y-axis title
        axis.text.y = element_blank(), # Remove y-axis text
        axis.ticks.y = element_blank()) # Remove y-axis ticks
# Adjusting plot2 to remove y-axis labels and ticks for plot c
practices_gapplot_bar  <- practices_gapplot_bar  + 
  theme(axis.title.y = element_blank(), # Remove y-axis title
        axis.text.y = element_blank(), # Remove y-axis text
        axis.ticks.y = element_blank()) # Remove y-axis ticks

#  # Keeping the legend in practices_gapplot_bar_bar and positioning it centrally
practices_onceplot_bar  <- practices_onceplot_bar + theme(
  legend.position = "bottom",  # Position the legend at the bottom center
  legend.justification = "center",  # Center the legend within its space
  legend.box = "horizontal"  # Spread the legend items horizontally
)
print(practices_gapplot_bar)
practices_neverplot_bar<- practices_neverplot_bar + theme(plot.margin = margin(t = 1, r = 1, b = 1, l = 1, unit = "cm"))
practices_onceplot_bar<- practices_onceplot_bar + theme(plot.margin = margin(t = 1, r = 1, b = 1, l = 1, unit = "cm"))
practices_no_gapplot_bar <- practices_no_gapplot_bar + theme(plot.margin = margin(t = 1, r = 1, b = 1, l = 1, unit = "cm"))
practices_gapplot_bar <- practices_gapplot_bar + theme(plot.margin = margin(t = 1, r = 1, b = 1, l = 1, unit = "cm"))

# Remove the entire legend from A and B, C
practices_neverplot_barA  <- practices_neverplot_bar  + theme(legend.position = "none")
practices_onceplot_barA <- practices_onceplot_bar + theme(legend.position = "none")
practices_no_gapplot_barA  <- practices_no_gapplot_bar  + theme(legend.position = "none")
practices_gapplot_barA <- practices_gapplot_bar + theme(legend.position = "none")

# Combine the plots
library(cowplot) 
library(ggplot2)
# Create a data frame with ordered labels
legend_data <- data.frame(
  x = c(1, 2, 3,4),
  y = c(1, 1, 1,1),
  label = factor(c("no use of water bodies", "cloth washing", "dish washing", "body washing"), levels = c(  "no use of water bodies", "cloth washing", "dish washing", "body washing"))
)

# Create the manual legend as a separate plot without visible points
manual_legend <- ggplot(legend_data, aes(x, y, color = label)) +
  geom_point(size = 0) +  # Add an invisible point layer to trigger the legend
  scale_color_manual(
    name = "Use of natural water bodies",
    values = c( "no use of water bodies" = "#2c5871", "cloth washing" = "#386e8e", "dish washing" = "#468ab2", "body washing" = "#90b8d0"), 
    guide = guide_legend(
      override.aes = list(shape = 15, size = 13, alpha = 1)  # Set shape to square and customize size/appearance
    )
  ) +
  theme_void() + 
  theme(
    legend.position = "bottom",
    legend.text = element_text(size = 55),  # Increase the size of the legend labels
    legend.title = element_text(size = 55)  # Increase the size of the legend title
  )

#ADD A LINE TO SEPERATE EACH OF THE plotS AND MANUAL LEGEND
# Define thickness and length parameters
line_thickness <- 2  # Adjust thickness as needed
line_length <- 0.5  # Adjust length as needed
# Create a customized vertical line spacer
vertical_line <- ggplot() +
  geom_segment(aes(x = 0.5, xend = 0.5, y = 0, yend = line_length), color = "black", linewidth = line_thickness) +
  theme_void()

# Combine plots with customized vertical lines as separators
combined_practicesplot<- (
  practices_neverplot_barA + 
    vertical_line + 
    practices_onceplot_barA + 
    vertical_line + 
    practices_no_gapplot_barA + 
    vertical_line + 
    practices_gapplot_barA
) +
  plot_layout(
    ncol = 7,
    widths = c(0.9, 0.02, 0.8, 0.02, 0.8, 0.03, 0.9)
  ) & 
  theme(text = element_text(size = 55)) # Adjust the text size here

# Add the x-axis label
x_axis_label <- ggdraw() +
  draw_label(
    "BCC intervention periods", 
    size = 55, 
    hjust = 0.5
  )

# Combine the main plot, x-axis label, and manual legend
combined_practicesplot_BARS_KAP2B<- ggdraw() +
  draw_plot(combined_practicesplot, x = 0, y = 0.15, height = 0.8, width = 1) +  # Position the main plot
  draw_plot(x_axis_label, x = 0, y = 0.09, height = 0.1, width = 1) +  # Position the x-axis label
  draw_plot(manual_legend, x = -0.1, y = 0.02)  # Position the legend

# Save the combined plot
ggsave("combined_practicesplot_BARS_KAP2B.jpeg", plot = combined_practicesplot_BARS_KAP2B, width = 48, height = 25, units = "in")


############WASHING PRACTICES PER BCC INTERVENTIONS PERIODS 
#Create a subset to use for the logistic regression with socio demographic, lab and final knowledge and attitude category variable
never1<- (never[, c( "school",  "know_platform", "use_platform", "freq_platform", "survey_year")]) 
once1 <- (once[, c("school",  "know_platform", "use_platform", "freq_platform", "survey_year", "time")]) 
no_gap1<- (no_gap[, c( "school",  "know_platform", "use_platform", "freq_platform", "survey_year", "time")]) 
gap1 <- (gap[, c( "school",  "know_platform", "use_platform", "freq_platform", "survey_year", "time")]) 

table(never1$survey_year)
table(once1$time)
table(no_gap$time)
table(gap$time)

#####KNOWLEDGE AND USAGE OF WASHING PLATFORMS
#FOR NEVER
never1$know_platform[never1$know_platform == "no"|never1$know_platform=="NA"|never1$know_platform=="NA_"] <- 0
never1$know_platform[never1$know_platform == "yes"] <- 1
table(never1$know_platform)
never1$use_platform[never1$use_platform == "no"|never1$use_platform=="NA"|never1$use_platform=="NA_"] <- 0
never1$use_platform[never1$use_platform == "yes"] <- 1
table(never1$use_platform)

# Tabulate and calculate percentages
table(never1$survey_year, never1$know_platform)
# Tabulate and calculate percentages
know_never <- never1 %>%
  tabyl(survey_year, know_platform) %>%
  adorn_percentages("row") %>%
  adorn_pct_formatting(digits = 1) %>%
  pivot_longer(cols = -survey_year, names_to = "know_platform", values_to = "percentage") %>%  # Keep survey_year intact
  group_by(survey_year) %>%
  mutate(cumulative_prevalence = cumsum(as.numeric(percentage))) %>%
  ungroup()
know_never

# Tabulate and calculate percentages
table(never1$survey_year, never1$use_platform)
use_never <- never1 %>%
  tabyl(survey_year, use_platform) %>%
  adorn_percentages("row") %>%
  adorn_pct_formatting(digits = 1) %>%
  pivot_longer(cols = -survey_year, names_to = "use_platform", values_to = "percentage") %>%  
  group_by(survey_year) %>%
  mutate(cumulative_prevalence = cumsum(as.numeric(percentage))) %>%
  ungroup()
use_never

# Tabulate and calculate percentages
table(never1$survey_year, never1$freq_platform)
freq_never <- never1 %>%
  tabyl(survey_year, freq_platform) %>%
  adorn_percentages("row") %>%
  adorn_pct_formatting(digits = 1) %>%
  pivot_longer(cols = -survey_year, names_to = "freq_platform", values_to = "percentage") %>%  
  group_by(survey_year) %>%
  mutate(cumulative_prevalence = cumsum(as.numeric(percentage))) %>%
  ungroup()
freq_never

#FOR ONCE
once1$know_platform[once1$know_platform == "no"|once1$know_platform=="NA"|once1$know_platform=="NA_"] <- 0
once1$know_platform[once1$know_platform == "yes"] <- 1
table(once1$know_platform)
once1$use_platform[once1$use_platform == "no"|once1$use_platform=="NA"|once1$use_platform=="NA_"] <- 0
once1$use_platform[once1$use_platform == "yes"] <- 1
table(once1$time)
table(once1$use_platform)
# Tabulate and calculate percentages
table(once1$time, once1$know_platform)
# Tabulate and calculate percentages
know_once <- once1 %>%
  tabyl(time, know_platform) %>%
  adorn_percentages("row") %>%
  adorn_pct_formatting(digits = 1) %>%
  pivot_longer(cols = -time, names_to = "know_platform", values_to = "percentage") %>%  # Keep time intact
  group_by(time) %>%
  mutate(cumulative_prevalence = cumsum(as.numeric(percentage))) %>%
  ungroup()
know_once

# Tabulate and calculate percentages
table(once1$time, once1$use_platform)
use_once <- once1 %>%
  tabyl(time, use_platform) %>%
  adorn_percentages("row") %>%
  adorn_pct_formatting(digits = 1) %>%
  pivot_longer(cols = -time, names_to = "use_platform", values_to = "percentage") %>%  
  group_by(time) %>%
  mutate(cumulative_prevalence = cumsum(as.numeric(percentage))) %>%
  ungroup()
use_once

# Tabulate and calculate percentages
table(once1$time, once1$freq_platform)
freq_once <- once1 %>%
  tabyl(time, freq_platform) %>%
  adorn_percentages("row") %>%
  adorn_pct_formatting(digits = 1) %>%
  pivot_longer(cols = -time, names_to = "freq_platform", values_to = "percentage") %>% 
  group_by(time) %>%
  mutate(cumulative_prevalence = cumsum(as.numeric(percentage))) %>%
  ungroup()
freq_once

#FOR no_gap
no_gap1$know_platform[no_gap1$know_platform == "no"|no_gap1$know_platform=="NA"|no_gap1$know_platform=="NA_"] <- 0
no_gap1$know_platform[no_gap1$know_platform == "yes"] <- 1
table(no_gap1$know_platform)
no_gap1$use_platform[no_gap1$use_platform == "no"|no_gap1$use_platform=="NA"|no_gap1$use_platform=="NA_"] <- 0
no_gap1$use_platform[no_gap1$use_platform == "yes"] <- 1
table(no_gap1$use_platform)
# Tabulate and calculate percentages
table(no_gap1$time)
table(no_gap1$time, no_gap1$know_platform)
# Tabulate and calculate percentages
know_no_gap <- no_gap1 %>%
  tabyl(time, know_platform) %>%
  adorn_percentages("row") %>%
  adorn_pct_formatting(digits = 1) %>%
  pivot_longer(cols = -time, names_to = "know_platform", values_to = "percentage") %>%  
  group_by(time) %>%
  mutate(cumulative_prevalence = cumsum(as.numeric(percentage))) %>%
  ungroup()
know_no_gap

# Tabulate and calculate percentages
table(no_gap1$time, no_gap1$use_platform)
use_no_gap <- no_gap1 %>%
  tabyl(time, use_platform) %>%
  adorn_percentages("row") %>%
  adorn_pct_formatting(digits = 1) %>%
  pivot_longer(cols = -time, names_to = "use_platform", values_to = "percentage") %>%  
  group_by(time) %>%
  mutate(cumulative_prevalence = cumsum(as.numeric(percentage))) %>%
  ungroup()
use_no_gap

# Tabulate and calculate percentages
table(no_gap1$time, no_gap1$freq_platform)
freq_no_gap <- no_gap1 %>%
  tabyl(time, freq_platform) %>%
  adorn_percentages("row") %>%
  adorn_pct_formatting(digits = 1) %>%
  pivot_longer(cols = -time, names_to = "freq_platform", values_to = "percentage") %>%  
  group_by(time) %>%
  mutate(cumulative_prevalence = cumsum(as.numeric(percentage))) %>%
  ungroup()
freq_no_gap

#FOR gap
gap1$know_platform[gap1$know_platform == "no"|gap1$know_platform=="NA"|gap1$know_platform=="NA_"] <- 0
gap1$know_platform[gap1$know_platform == "yes"] <- 1
table(gap1$know_platform)
gap1$use_platform[gap1$use_platform == "no"|gap1$use_platform=="NA"|gap1$use_platform=="NA_"] <- 0
gap1$use_platform[gap1$use_platform == "yes"] <- 1
table(gap1$use_platform)
# Tabulate and calculate percentages
table(gap1$time, gap1$know_platform)
# Tabulate and calculate percentages
know_gap <- gap1 %>%
  tabyl(time, know_platform) %>%
  adorn_percentages("row") %>%
  adorn_pct_formatting(digits = 1) %>%
  pivot_longer(cols = -time, names_to = "know_platform", values_to = "percentage") %>%  # Keep time intact
  group_by(time) %>%
  mutate(cumulative_prevalence = cumsum(as.numeric(percentage))) %>%
  ungroup()
know_gap

# Tabulate and calculate percentages
table(gap1$time, gap1$use_platform)
use_gap <- gap1 %>%
  tabyl(time, use_platform) %>%
  adorn_percentages("row") %>%
  adorn_pct_formatting(digits = 1) %>%
  pivot_longer(cols = -time, names_to = "use_platform", values_to = "percentage") %>%  # Keep time intact
  group_by(time) %>%
  mutate(cumulative_prevalence = cumsum(as.numeric(percentage))) %>%
  ungroup()
use_gap

# Tabulate and calculate percentages
table(gap1$time, gap1$freq_platform)
freq_gap <- gap1 %>%
  tabyl(time, freq_platform) %>%
  adorn_percentages("row") %>%
  adorn_pct_formatting(digits = 1) %>%
  pivot_longer(cols = -time, names_to = "freq_platform", values_to = "percentage") %>%  # Keep time intact
  group_by(time) %>%
  mutate(cumulative_prevalence = cumsum(as.numeric(percentage))) %>%
  ungroup()
freq_gap


#STATISTICAL TEST ANAYLSIS
#B0XPLOTS Baseline survey for each school (16 Shehias 2020, school 17= from 2023, school 18= 2024 only)
#For each period create a data frame for only those with the first category
table(never$survey_year)
never_clean <- never %>%
  filter(survey_year %in% c("2020"))
table(never_clean$survey_year)

table(once$time)
once_clean <- once %>%
  filter(time %in% c("Before intervention"))
table(once_clean$time)

table(no_gap$time)
no_gap_clean <- no_gap %>%
  filter(time %in% c("Before first intervention"))
table(no_gap_clean$time)

#Create a data frame for only those with the last category
table(gap$time)
gap_clean <- gap
table(gap_clean$time)
gap_clean$time[gap_clean$time== "Before first intervention"] <- "Before first intervention with one-year gap"
table(gap_clean$time)
gap_clean <- gap_clean %>%
  filter(time %in% c("Before first intervention with one-year gap"))#Extract data for 2020 and 2022 only
table(gap_clean$time)

#Sort out the required variables 
table(never_clean$knowledge_score)
table(once$attitude_score)
table(never_clean$eggcount)
table(once_clean$eggcount)
table(no_gap_clean$eggcount)
table(gap$eggcount)
table(df_final11$water_source, df_final11$survey_year)
table(combined_Table1$water_source, combined_Table1$survey_year)

#Create a subset to use for the logistic regression with socio demographic, lab and final knowledge and attitude category variable
never_clean <- na.omit(never_clean[, c( "school",  "uf_result", "knowledge_score", "attitude_score",  "water_source", "survey_year", "eggcount", "sex", "age", "attitude_cat", "knowledge_cat")]) 
View(never_clean)
once_clean <- na.omit(once_clean[, c( "school", "uf_result", "knowledge_score", "attitude_score",  "water_source","time","eggcount", "sex", "age", "attitude_cat", "knowledge_cat")]) 
View(once_clean)
no_gap_clean <- na.omit(no_gap_clean[, c( "school", "uf_result", "knowledge_score", "attitude_score",  "water_source","time","eggcount", "sex", "age", "attitude_cat", "knowledge_cat")]) 
View(no_gap_clean)
gap_clean <- na.omit(gap_clean[, c( "school", "uf_result", "knowledge_score", "attitude_score",  "water_source", "time","eggcount", "sex", "age", "attitude_cat", "knowledge_cat")]) 
View(gap_clean)

##COMBINE ALL FOUR DATA SETs  Using only the category before the first intervention.
combined_clean <- bind_rows(never_clean, once_clean, no_gap_clean, gap_clean)
str(combined_clean)
table(combined_clean$time)
table(combined_clean$eggcount)
table(combined_clean$uf_result)
table(combined_clean$water_source)
table(combined_clean$age)
table(combined_clean$sex)
# #Create the new category required for time and surey-year
combined_clean1 <- combined_clean %>%
  mutate(time2 = case_when(
    time == "Before intervention" ~ 1,
    time == "Before first intervention" ~ 2,
    time == "Before first intervention with one-year gap" ~ 3,
    survey_year == "2020" ~ 0,
    TRUE ~ NA_real_  # default case if no conditions are met
  ))
table(combined_clean1$time2)

# Print the updated data frame
table(combined_clean1$eggcount)
table(combined_clean1$time2)
# Create time3 based on conditions using dplyr's mutate and case_when
combined_clean1 <- combined_clean1 %>%
  mutate(time3 = case_when(
    survey_year == "2020" ~ "Never",
    time == "Before intervention" ~ "Once",
    time == "Before first intervention" ~ "Twice with no gap",
    time == "Before first intervention with one-year gap" ~ "Twice with one-year gap",
    TRUE ~ NA_character_  # default case if no conditions are met
  ))
# Print the updated data frame
table(combined_clean1$time3)
# Print the updated data frame
table(combined_clean1$uf_result)
combined_clean1 <- combined_clean1 %>%
  mutate(uf_result2 = case_when(
    uf_result == "NO SAMPLE" ~ 0,
    uf_result == 0 ~ 0,
    uf_result == 1 ~ 1,
    TRUE ~ NA_real_  # default case if no conditions are met
  ))
table(combined_clean1$uf_result2)

# Create water_source2 based on conditions using dplyr's mutate and case_when
table(combined_clean1$water_source)
table(df_final11$water_source, df_final11$survey_year)
combined_clean1 <- combined_clean1 %>%
  mutate(water_source2 = case_when(
    water_source == "safe" ~ 0,
    water_source == "unsafe" ~ 1,
    TRUE ~ NA_real_  # default case if no conditions are met
  ))

table( combined_clean1$school, combined_clean1$water_source2)
# change sex variable based on conditions using dplyr's mutate and case_when
table(combined_clean1$sex)
combined_clean1 <- combined_clean1 %>%
  mutate(sex = case_when(
    sex == "F" ~ 0,
    sex == "M" ~ 1,
    TRUE ~ NA_real_  # default case if no conditions are met
  ))
# Print the updated data frame
table(combined_clean1$water_source2)
table(combined_clean1$uf_result2)

# Create school2 based on conditions using dplyr's mutate and case_when
table(combined_clean1$school)
combined_clean1 <- combined_clean1 %>%
  mutate(school2 = case_when(
    school == "school1" ~ 1,
    school == "school2" ~ 2,
    school == "school3" ~ 3,
    school == "school4" ~ 4,
    school == "school5" ~ 5,
    school == "school6" ~ 6,
    school == "school7" ~ 7,
    school == "school8" ~ 8,
    school == "school9" ~ 9,
    school == "school10" ~ 10,
    school == "school11" ~ 11,
    school == "school12" ~ 12,
    school == "school13" ~ 13,
    school == "school14" ~ 14,
    school == "school15" ~ 15,
    school == "school16" ~ 16,
    school == "school17" ~ 17,
    school == "school18" ~ 18,
    TRUE ~ NA_real_  # default case if no conditions are met
  ))
# Print the updated data frame
table(combined_clean1$school2) #We only have 16 schools who participated at 2020, school17 and school18 did not participate in the baseline survey

#CHECK hoW Knowledge and attitude are distributed
library(dplyr)
library(ggplot2)
library(tidyr)
library(stats) 

#FOR KNOWLEDGE
table(combined_clean1$time3)
# Create the prev_cat_group variable
combined_clean1 <- combined_clean1 %>%
  mutate(prev_cat_group = case_when(
    time3 == "Never" ~ "Never",
    time3 == "Once" ~ "Once",
    time3 == "Twice with no gap" ~ "Twice with no gap",
    time3 == "Twice with one-year gap" ~ "Twice with one-year gap",
    TRUE ~ NA_character_
  ))
table(combined_clean1$eggcount)

table(combined_clean1$knowledge_score)
# Create the box plot
ggplot(combined_clean1, aes(x = time3, y = knowledge_score)) +
  geom_boxplot() +
  labs(title = "",
       x = "Time Period",
       y = "Intervention period") +
  theme_minimal()

# Step 2: Check the distribution
combined_clean1$time3 <- as.factor(combined_clean1$time3)
# Visual inspection using histogram or boxplot
table(combined_clean1$time3)
# Step 3: Visual inspection using boxplot
Knowledge_boxplot_Before_intervention <- ggplot(combined_clean1, aes(x = time3, y = knowledge_score, fill = time3)) +
  geom_boxplot() +
  stat_summary(fun = mean, geom = "point", shape = 23, size = 12, fill = "#ffffff") + 
  theme_minimal() +
  labs(
    title = " ", 
    x = "BCC intervention periods", 
    y = "Knowledge score",
    fill = "Intervention period"
  ) +
  scale_fill_manual(
    values = c("Never" = "#BF3227", "Once" = "#90b8d0", "Twice with no gap" = "#468ab2", "Twice with one-year gap" = "#386e8e"),  # Custom colors and labels
    labels = c("Never" = "Never","Once" = "Once","Twice with no gap" = "Twice with no gap", "Twice with one-year gap" = "Twice with one-year gap")
  ) +
  scale_y_continuous(
    limits = c(0, 5),          # Set the Y-axis limits 
    breaks = seq(0, 5, by = 1), # Set the Y-axis to display only whole numbers  
    labels = scales::number_format(accuracy = 1) # Ensure no decimal places
  ) +
  theme(
    axis.text.x = element_text(angle = 90, hjust = 0.9, vjust = 0.9, size = 25), # Adjust size for axis tick labels (x-axis)
    axis.text.y = element_text(size = 25), # Adjust size for axis tick labels (y-axis)
    axis.title.x = element_text(size = 25), # Increase size for x-axis title
    axis.title.y = element_text(size = 25), # Increase size for y-axis title
    plot.title = element_text(size = 25, face = "bold"), # Increase size and make title bold
    legend.text = element_text(size = 25), # Increase size of legend text
    legend.position = "bottom",
    legend.title = element_text(size = 25),
    strip.background = element_blank(), 
    strip.text = element_text(size = 12),
    panel.grid.major = element_blank())
print(Knowledge_boxplot_Before_intervention)
# Save the combined plot with adjusted dimensions
ggsave("Knowledge_boxplot_Before_intervention.jpeg", plot = Knowledge_boxplot_Before_intervention, width = 15, height = 14, units = "in")#change the size of and save the plot 

#Extract the mean knowledge score
mean_values_K <- combined_clean1 %>%
  group_by(time3) %>%
  summarize(mean_knowledge_score = mean(knowledge_score))
print(mean_values_K)


###########################3
#FOR ATTITUDE
table(combined_clean1$attitude_score)
# Create the box plot
ggplot(combined_clean1, aes(x = time3, y = attitude_score)) +
  geom_boxplot() +
  labs(title = "",
       x = "Time Period",
       y = "Intervention period") +
  theme_minimal()

# Step 2: Check the distribution
combined_clean1$time3 <- as.factor(combined_clean1$time3)
# Visual inspection using histogram or boxplot
table(combined_clean1$time3)
# Step 3: Visual inspection using boxplot
Attitude_boxplot_Before_intervention <- ggplot(combined_clean1, aes(x = time3, y = attitude_score, fill = time3)) +
  geom_boxplot() +
  stat_summary(fun = mean, geom = "point", shape = 23, size = 12, fill = "#ffffff") + 
  theme_minimal() +
  labs(
    title = " ", 
    x = "BCC intervention periods", 
    y = "Attitude score",
    fill = "Intervention period"
  ) +
  scale_fill_manual(
    values = c("Never" = "#BF3227", "Once" = "#90b8d0", "Twice with no gap" = "#468ab2", "Twice with one-year gap" = "#386e8e"),  # Custom colors and labels
    labels = c("Never" = "Never","Once" = "Once","Twice with no gap" = "Twice with no gap", "Twice with one-year gap" = "Twice with one-year gap")
  ) +
  scale_y_continuous(
    limits = c(0, 5),          # Set the Y-axis limits 
    breaks = seq(0, 5, by = 1), # Set the Y-axis to display only whole numbers
    labels = scales::number_format(accuracy = 1) # Ensure no decimal places
  ) +
  theme(
    axis.text.x = element_text(angle = 90, hjust = 0.9, vjust = 0.9, size = 25), # Adjust size for axis tick labels (x-axis)
    axis.text.y = element_text(size = 25), # Adjust size for axis tick labels (y-axis)
    axis.title.x = element_text(size = 25), # Increase size for x-axis title
    axis.title.y = element_text(size = 25), # Increase size for y-axis title
    plot.title = element_text(size = 25, face = "bold"), # Increase size and make title bold
    legend.text = element_text(size = 25), # Increase size of legend text
    legend.position = "bottom",
    legend.title = element_text(size = 25),
    strip.background = element_blank(), 
    strip.text = element_text(size = 12),
    panel.grid.major = element_blank())
print(Attitude_boxplot_Before_intervention)
# Save the combined plot with adjusted dimensions
ggsave("Attitude_boxplot_Before_intervention.jpeg", plot = Attitude_boxplot_Before_intervention, width = 15, height = 14, units = "in")#change the size of and save the plot 

# Extract the mean score
mean_values_A <- combined_clean1 %>%
  group_by(time3) %>%
  summarize(mean_attitude_score = mean(attitude_score))
print(mean_values_A)

#CHECK FOR NORMAL DISTRIBUTION USING SHAPIRO TEST
# To perform the SHapiro test for normal distribution, Check sample sizes for each group 
sample_sizes <- combined_clean1 %>%
  group_by(time3) %>%
  summarise(n = n())
print(sample_sizes)
# Or use Shapiro-Wilk test for normality within each group
shapiro_neverA_2020 <- shapiro.test(combined_clean1$attitude_score[combined_clean1$time3== "Never"]) 
shapiro_onceA_2020 <- shapiro.test(combined_clean1$attitude_score[combined_clean1$time3== "Once"])
shapiro_nogapA_2020 <- shapiro.test(combined_clean1$attitude_score[combined_clean1$time3== "Twice with no gap"])
shapiro_gapA_2020 <- shapiro.test(combined_clean1$attitude_score[combined_clean1$time3== "Twice with one-year gap"])
# Print Shapiro-Wilk test results
print(shapiro_neverA_2020)# 
print(shapiro_onceA_2020) # 
print(shapiro_nogapA_2020)#
print(shapiro_gapA_2020)#

#COMBINE BOXPLOTS BEFORE FIRST INTERVENTION
# Remove the entire legend from A and B, C
kboxplot_KAP2 <- Knowledge_boxplot_Before_intervention + theme(legend.position = "none")
Aboxplot_KAP2 <- Attitude_boxplot_Before_intervention + theme(legend.position = "none")


#############
#Add labels for plot 1 and 2
kboxplot_KAP2A <- kboxplot_KAP2 +
  annotate("text", x = -Inf, y = Inf, label = "A", size = 9, hjust = -0.5, vjust = 1) 
print(kboxplot_KAP2A)
Aboxplot_KAP2A <- Aboxplot_KAP2 +
  annotate("text", x = -Inf, y = Inf, label = "B", size = 9, hjust = -0.5, vjust = 1)
print(Aboxplot_KAP2A)

# Define thickness and length parameters
line_thickness <- 2  # Adjust thickness as needed
line_length <- 0.5  # Adjust length as needed

#ADD A VERTICAL LINE
library(patchwork)
library(ggplot2)
# Create an empty plot with a vertical line
vertical_line_plot <- ggplot() + 
  geom_vline(xintercept = 0.5, color = "black", linewidth = 2) + 
  theme_void()  # No axis or labels

# Combine plots with the vertical line plot in between
combined_BOXPLOT_KAP2B <- kboxplot_KAP2A + 
  vertical_line_plot + 
  Aboxplot_KAP2A + 
  plot_layout(ncol = 3, widths = c(1, 0.02, 1))

# Display the combined plot
print(combined_BOXPLOT_KAP2B)
# Save the combined plot
ggsave("combined_BOXPLOT_Before_intervention.jpeg", plot = combined_BOXPLOT_KAP2B, width = 15, height = 14, units = "in")
ggsave("combined_BOXPLOT_Before_intervention.tif", plot = combined_BOXPLOT_KAP2B, width = 15, height = 14, units = "in")


#BOXPLOTS Final survey after Conclusion of Interventions
#For each period, create a data frame for only those with the last category
table(never$survey_year)
never_cleanB <- never %>%
  filter(survey_year %in% c("2024"))
table(never_cleanB$survey_year)

table(once$time)
once_cleanB <- once %>%
  filter(time %in% c("After one-year gap"))
table(once_cleanB$time)

table(no_gap$time)
no_gap_cleanB <- no_gap %>%
  filter(time %in% c("After second intervention"))
table(no_gap_cleanB$time)

table(gap$time)
gap_cleanB <- gap
table(gap_cleanB$time)
gap_cleanB$time[gap_cleanB$time== "After second intervention"] <- "After second intervention with one-year gap"
table(gap_cleanB$time)
gap_cleanB <- gap_cleanB %>%
  filter(time %in% c("After second intervention with one-year gap"))
table(gap_cleanB$time)

#Create a subset to use for the logistic regression with socio demographic, lab and final knowledge and attitude category variable
never_cleanB <- na.omit(never_cleanB[, c( "school",  "uf_result", "knowledge_score", "attitude_score",  "water_source", "survey_year", "eggcount", "sex", "age", "attitude_cat", "knowledge_cat")]) 
View(never_cleanB)
once_cleanB <- na.omit(once_cleanB[, c( "school", "uf_result", "knowledge_score", "attitude_score",  "water_source","time","eggcount", "sex", "age", "attitude_cat", "knowledge_cat")]) 
View(once_cleanB)
no_gap_cleanB <- na.omit(no_gap_cleanB[, c( "school", "uf_result", "knowledge_score", "attitude_score",  "water_source","time","eggcount", "sex", "age", "attitude_cat", "knowledge_cat")]) 
View(no_gap_cleanB)
gap_clean1 <- na.omit(gap_cleanB[, c( "school", "uf_result", "knowledge_score", "attitude_score",  "water_source", "time","eggcount", "sex", "age", "attitude_cat", "knowledge_cat")]) 
View(gap_cleanB)


##COMBINE ALL FOUR DATA SETs  Using only the category after the final intervention.Combine all DATA SETS 
combined_cleanB <- bind_rows(never_cleanB, once_cleanB, no_gap_cleanB, gap_cleanB)
str(combined_cleanB)
table(combined_cleanB$time)
table(combined_cleanB$eggcount)
table(combined_cleanB$uf_result)
table(combined_cleanB$water_source)
table(combined_cleanB$age)
table(combined_cleanB$sex)
# #Create the new categoy required for time and surey-year
combined_cleanB1 <- combined_cleanB %>%
  mutate(time2 = case_when(
    time == "After one-year gap" ~ 1,
    time == "After second intervention" ~ 2,
    time == "After second intervention with one-year gap" ~ 3,
    survey_year == "2024" ~ 0,
    TRUE ~ NA_real_
  ))

table(combined_cleanB1$time2)

# Print the updated data frame
table(combined_cleanB1$eggcount)
table(combined_cleanB1$time2)
# Create time3 based on conditions using dplyr's mutate and case_when
combined_cleanB1 <- combined_cleanB1 %>%
  mutate(time3 = case_when(
    time == "After one-year gap" ~ "Once",
    time == "After second intervention" ~ "Twice with no gap",
    time == "After second intervention with one-year gap" ~ "Twice with one-year gap",
    survey_year == "2024" ~ "Never",
    TRUE ~ NA_character_  # default case if no conditions are met
  ))
# Print the updated data frame
table(combined_cleanB1$time3)
# Print the updated data frame
table(combined_cleanB1$uf_result)
combined_cleanB1 <- combined_cleanB1 %>%
  mutate(uf_result2 = case_when(
    uf_result == "NO SAMPLE" ~ 0,
    uf_result == 0 ~ 0,
    uf_result == 1 ~ 1,
    TRUE ~ NA_real_  # default case if no conditions are met
  ))
table(combined_cleanB1$uf_result2)

# Create time2 based on conditions using dplyr's mutate and case_when
table(combined_cleanB1$water_source)
table(df_final11$water_source, df_final11$survey_year)
combined_cleanB1 <- combined_cleanB1 %>%
  mutate(water_source2 = case_when(
    water_source == "safe" ~ 0,
    water_source == "unsafe" ~ 1,
    TRUE ~ NA_real_  # default case if no conditions are met
  ))

table( combined_cleanB1$school, combined_cleanB1$water_source2)
# Create time2 based on conditions using dplyr's mutate and case_when
table(combined_cleanB1$sex)
combined_cleanB1 <- combined_cleanB1 %>%
  mutate(sex = case_when(
    sex == "F" ~ 0,
    sex == "M" ~ 1,
    TRUE ~ NA_real_  # default case if no conditions are met
  ))
# Print the updated data frame
table(combined_cleanB1$water_source2)
table(combined_cleanB1$uf_result2)

# Create time2 based on conditions using dplyr's mutate and case_when
table(combined_cleanB1$school)
combined_cleanB1 <- combined_cleanB1 %>%
  mutate(school2 = case_when(
    school == "school1" ~ 1,
    school == "school2" ~ 2,
    school == "school3" ~ 3,
    school == "school4" ~ 4,
    school == "school5" ~ 5,
    school == "school6" ~ 6,
    school == "school7" ~ 7,
    school == "school8" ~ 8,
    school == "school9" ~ 9,
    school == "school10" ~ 10,
    school == "school11" ~ 11,
    school == "school12" ~ 12,
    school == "school13" ~ 13,
    school == "school14" ~ 14,
    school == "school15" ~ 15,
    school == "school16" ~ 16,
    school == "school17" ~ 17,
    school == "school18" ~ 18,
    TRUE ~ NA_real_  # default case if no conditions are met
  ))
# Print the updated data frame
table(combined_cleanB1$school2) #We have all 18 schools who participating in 2024, including school17 and MH school18 did not participate

#CHECK HOW KnoWledge and attitude are distributed
library(dplyr)
library(ggplot2)
library(tidyr)
library(stats) 

#FOR KNOWLEDGE
table(combined_cleanB1$time3)
# Create the prev_cat_group variable
combined_cleanB1 <- combined_cleanB1 %>%
  mutate(prev_cat_group = case_when(
    time3 == "Never" ~ "Never",
    time3 == "Once" ~ "Once",
    time3 == "Twice with no gap" ~ "Twice with no gap",
    time3 == "Twice with one-year gap" ~ "Twice with one-year gap",
    TRUE ~ NA_character_
  ))
table(combined_cleanB1$prev_cat_group)
table(combined_cleanB1$eggcount)
table(combined_cleanB1$knowledge_score)
# Create the box plot
ggplot(combined_cleanB1, aes(x = time3, y = knowledge_score)) +
  geom_boxplot() +
  labs(title = "",
       x = "Time Period",
       y = "Intervention period") +
  theme_minimal()

# Step 2: Check the distribution
combined_cleanB1$time3 <- as.factor(combined_cleanB1$time3)
# Visual inspection using histogram or boxplot
table(combined_cleanB1$time3)
# Step 3: Visual inspection using boxplot
Knowledge_boxplot_KAP2_After_final_Intervention <- ggplot(combined_cleanB1, aes(x = time3, y = knowledge_score, fill = time3)) +
  geom_boxplot() +
  stat_summary(fun = mean, geom = "point", shape = 23, size = 12, fill = "#ffffff") + 
  theme_minimal() +
  labs(
    title = " ", 
    x = "BCC intervention periods", 
    y = "Knowledge score",
    fill = "Intervention period"
  ) +
  scale_fill_manual(
    values = c("Never" = "#BF3227", "Once" = "#90b8d0", "Twice with no gap" = "#468ab2", "Twice with one-year gap" = "#386e8e"),  # Custom colors and labels
    labels = c("Never" = "Never","Once" = "Once","Twice with no gap" = "Twice with no gap", "Twice with one-year gap" = "Twice with one-year gap")
  ) +
  scale_y_continuous(
    limits = c(0, 5),          # Set the Y-axis limits 
    breaks = seq(0, 5, by = 1), # Set the Y-axis to display only whole numbers 
    labels = scales::number_format(accuracy = 1) # Ensure no decimal places
  ) +
  theme(
    axis.text.x = element_text(angle = 90, hjust = 0.9, vjust = 0.9, size = 25), # Adjust size for axis tick labels (x-axis)
    axis.text.y = element_text(size = 25), # Adjust size for axis tick labels (y-axis)
    axis.title.x = element_text(size = 25), # Increase size for x-axis title
    axis.title.y = element_text(size = 25), # Increase size for y-axis title
    plot.title = element_text(size = 25, face = "bold"), # Increase size and make title bold
    legend.text = element_text(size = 25), # Increase size of legend text
    legend.position = "bottom",
    legend.title = element_text(size = 25),
    strip.background = element_blank(), 
    strip.text = element_text(size = 12),
    panel.grid.major = element_blank())
print(Knowledge_boxplot_KAP2_After_final_Intervention)
# Save the combined plot with adjusted dimensions
ggsave("Knowledge_boxplot_KAP2_After_final_Intervention.jpeg", plot = Knowledge_boxplot_KAP2_After_final_Intervention, width = 15, height = 14, units = "in")#change the size of and save the plot 

#Extract the mean knowledge score
mean_values_KB <- combined_cleanB1 %>%
  group_by(time3) %>%
  summarize(mean_knowledge_score = mean(knowledge_score))
print(mean_values_KB)

###########################3
#FOR ATTITUDE
table(combined_cleanB1$attitude_score)
# Create the box plot
ggplot(combined_cleanB1, aes(x = time3, y = attitude_score)) +
  geom_boxplot() +
  labs(title = "",
       x = "Time Period",
       y = "Intervention period") +
  theme_minimal()

# Step 2: Check the distribution
combined_cleanB1$time3 <- as.factor(combined_cleanB1$time3)
# Visual inspection using histogram or boxplot
table(combined_cleanB1$time3)
# Step 3: Visual inspection using boxplot
Attitude_boxplot_KAP2_After_final_Intervention <- ggplot(combined_cleanB1, aes(x = time3, y = attitude_score, fill = time3)) +
  geom_boxplot() +
  stat_summary(fun = mean, geom = "point", shape = 23, size = 12, fill = "#ffffff") + 
  theme_minimal() +
  labs(
    title = " ", 
    x = "BCC intervention periods", 
    y = "Attitude score",
    fill = "Intervention period"
  ) +
  scale_fill_manual(
    values = c("Never" = "#BF3227", "Once" = "#90b8d0", "Twice with no gap" = "#468ab2", "Twice with one-year gap" = "#386e8e"),  # Custom colors and labels
    labels = c("Never" = "Never","Once" = "Once","Twice with no gap" = "Twice with no gap", "Twice with one-year gap" = "Twice with one-year gap")
  ) +
  scale_y_continuous(
    limits = c(0, 5),          # Set the Y-axis limits 
    breaks = seq(0, 5, by = 1), # Set the Y-axis to display only whole numbers
    labels = scales::number_format(accuracy = 1) # Ensure no decimal places
  ) +
  theme(
    axis.text.x = element_text(angle = 90, hjust = 0.9, vjust = 0.9, size = 25), # Adjust size for axis tick labels (x-axis)
    axis.text.y = element_text(size = 25), # Adjust size for axis tick labels (y-axis)
    axis.title.x = element_text(size = 25), # Increase size for x-axis title
    axis.title.y = element_text(size = 25), # Increase size for y-axis title
    plot.title = element_text(size = 25, face = "bold"), # Increase size and make title bold
    legend.text = element_text(size = 25), # Increase size of legend text
    legend.position = "bottom",
    legend.title = element_text(size = 25),
    strip.background = element_blank(), 
    strip.text = element_text(size = 12),
    panel.grid.major = element_blank())
print(Attitude_boxplot_KAP2_After_final_Intervention)
# Save the combined plot with adjusted dimensions
ggsave("Attitude_boxplot_KAP2_After_final_Intervention.jpeg", plot = Attitude_boxplot_KAP2_After_final_Intervention, width = 15, height = 14, units = "in")#change the size of and save the plot 

# Extract the mean score
mean_values_AB <- combined_cleanB1 %>%
  group_by(time3) %>%
  summarize(mean_attitude_score = mean(attitude_score))
print(mean_values_AB)

#SHAPIRO TEST 
# To perform the SHapiro test for normal distribution, Check sample sizes for each group 
sample_sizes <- combined_cleanB1 %>%
  group_by(time3) %>%
  summarise(n = n())

print(sample_sizes)
# Alternatively, use Shapiro-Wilk test for normality within each group
shapiro_neverA_2024 <- shapiro.test(combined_cleanB1$attitude_score[combined_cleanB1$time3== "Never"]) 
shapiro_onceA_2024 <- shapiro.test(combined_cleanB1$attitude_score[combined_cleanB1$time3== "Once"])
shapiro_nogapA_2024 <- shapiro.test(combined_cleanB1$attitude_score[combined_cleanB1$time3== "Twice with no gap"])
shapiro_gapA_2024 <- shapiro.test(combined_cleanB1$attitude_score[combined_cleanB1$time3== "Twice with one-year gap"])
# Print Shapiro-Wilk test results
print(shapiro_neverA_2024)# 
print(shapiro_onceA_2024) # 
print(shapiro_nogapA_2024)#
print(shapiro_gapA_2024)#

#COMBINE BOXPLOTS AFTER FINAL INTERVENTION
# Remove the entire legend from A and B, C
kboxplot_KAP3 <- Knowledge_boxplot_KAP2_After_final_Intervention + theme(legend.position = "none")
Aboxplot_KAP3 <- Attitude_boxplot_KAP2_After_final_Intervention + theme(legend.position = "none")


#############
#Add labels for plot 1 and 2
kboxplot_KAP3A <- kboxplot_KAP3 +
  annotate("text", x = -Inf, y = Inf, label = "A", size = 9, hjust = -0.5, vjust = 1) 
print(kboxplot_KAP3A)
Aboxplot_KAP3A <- Aboxplot_KAP3 +
  annotate("text", x = -Inf, y = Inf, label = "B", size = 9, hjust = -0.5, vjust = 1)
print(Aboxplot_KAP3A)

# Define thickness and length parameters
line_thickness <- 2  # Adjust thickness as needed
line_length <- 0.5  # Adjust length as needed

#ADD A VERTICAL LINE
library(patchwork)
library(ggplot2)
# Create an empty plot with a vertical line
vertical_line_plot <- ggplot() + 
  geom_vline(xintercept = 0.5, color = "black", linewidth = 2) + 
  theme_void()  # No axis or labels

# Combine plots with the vertical line plot in between
combined_BOXPLOT_KAP3B <- kboxplot_KAP3A + 
  vertical_line_plot + 
  Aboxplot_KAP3A + 
  plot_layout(ncol = 3, widths = c(1, 0.02, 1))

# Display the combined plot
print(combined_BOXPLOT_KAP2B)
# Save the combined plot
ggsave("combined_BOXPLOT_After_Final_intervention.jpeg", plot = combined_BOXPLOT_KAP3B, width = 15, height = 14, units = "in")
ggsave("combined_BOXPLOT_After_Final_intervention.tif", plot = combined_BOXPLOT_KAP3B, width = 15, height = 14, units = "in")


#COMBINE BOXPLOTS
#Knowledge in 2020 and 2024/ Attitude in 2020 and 2024 respectively
#FOR KNOWLEDGE
# Remove the entire legend from the individual plots
kboxplot_KAP2 <- Knowledge_boxplot_Before_intervention + theme(legend.position = "none")
kboxplot_KAP2B <- Knowledge_boxplot_KAP2_After_final_Intervention + theme(legend.position = "none")

#############
#Add labels for plot 1 and 2
kboxplot_KAP2A <- kboxplot_KAP2 +
  annotate("text", x = -Inf, y = Inf, label = "Before the start of interventions in 2020", size = 9, hjust = -0.1, vjust = 1) #hjust takes the label more to the left and vjust mainatina the position above the plot
print(kboxplot_KAP2A)
kboxplot_KAP2C<- kboxplot_KAP2B +
  annotate("text", x = -Inf, y = Inf, label = "After the conclusion of interventions in 2024", size = 9, hjust = -0.05, vjust = 1)
print(kboxplot_KAP2C)

# Adjusting plot2 to remove y-axis labels and ticks for plot B
kboxplot_KAP2A <- kboxplot_KAP2A  + 
  theme(axis.title.x = element_blank(), # Remove y-axis title
        axis.text.x = element_blank(), # Remove y-axis text
        axis.ticks.x = element_blank()) # Remove y-axis ticks

# Adjusting plot2 to remove x-axis labels and ticks for plot 
kboxplot_KAP2C <- kboxplot_KAP2C  + 
  theme(axis.title.x = element_blank(), 
        axis.text.x = element_blank(), 
        axis.ticks.x = element_blank()) 

# Adjusting plot2 to remove y-axis labels and ticks for plot 
kboxplot_KAP2C <- kboxplot_KAP2C  + 
  theme(axis.title.y = element_blank(), 
        axis.text.y = element_blank(), 
        axis.ticks.y = element_blank()) 

#LABEL THE PLOTS
# Assign tags to individual plots
kboxplot_KAP2A <- kboxplot_KAP2A +
  labs(tag = "A") +
  theme(
    plot.tag = element_text(size = 24)  # Adjust the size of the label
  )
kboxplot_KAP2C <- kboxplot_KAP2C +
  labs(tag = "B") +
  theme(
    plot.tag = element_text(size = 24)  # Adjust the size of the label
  )

print(kboxplot_KAP2C)

# Define thickness and length parameters
line_thickness <- 2  # Adjust thickness as needed
line_length <- 0.5  # Adjust length as needed

#ADD A VERTICAL LINE
library(patchwork)
library(ggplot2)
# Create an empty plot with a vertical line
vertical_line_plot <- ggplot() + 
  geom_vline(xintercept = 0.5, color = "black", linewidth = 2) + 
  theme_void()  # No axis or labels

# Combine plots with the vertical line plot in between
combined_Knowledge_BOXPLOT_KAP2 <- 
  kboxplot_KAP2A + 
  vertical_line_plot + 
  kboxplot_KAP2C + 
  plot_layout(ncol = 3, widths = c(1, 0.02, 1)) + # Adjusts the relative heights and width of the plots
  plot_annotation(
    tag_levels = 'A',  # Corrected: Removed extraneous parentheses
    title = " ",
    theme = theme(plot.title = element_text(size = 24, face = "bold", hjust = 0.5)),
  )


# Display the combined plot
print(combined_Knowledge_BOXPLOT_KAP2)
# Save the combined plot
ggsave("combined_Knowledge_BOXPLOT_KAP2.jpeg", plot = combined_Knowledge_BOXPLOT_KAP2, width = 20, height = 17, units = "in")
#ggsave("combined_Knowledge_BOXPLOT_KAP2.tif", plot = combined_Knowledge_BOXPLOT_KAP2, width = 20, height = 17, units = "in")


#FOR ATTITUDE
# Remove the entire legend from the individual plots
Aboxplot_KAP2 <- Attitude_boxplot_Before_intervention + theme(legend.position = "none")
Aboxplot_KAP2B <- Attitude_boxplot_KAP2_After_final_Intervention + theme(legend.position = "none")

#############
#Add labels for plot 1 and 2
Aboxplot_KAP2A <- Aboxplot_KAP2 +
  annotate("text", x = -Inf, y = Inf, label = " ", size = 9, hjust = -0.1, vjust = 1) #hjust takes the label more to the left and vjust mainatina the position above the plot
print(Aboxplot_KAP2A)
Aboxplot_KAP2C<- Aboxplot_KAP2B +
  annotate("text", x = -Inf, y = Inf, label = " ", size = 9, hjust = -0.2, vjust = 1)
print(Aboxplot_KAP2C)

# Adjusting plot2 to remove y-axis labels and ticks for plot 
Aboxplot_KAP2C <- Aboxplot_KAP2C + 
  theme(axis.title.y = element_blank(), 
        axis.text.y = element_blank(), 
        axis.ticks.y = element_blank()) 

# Adjusting plot2 to remove x-axis labels and ticks for plot 
Aboxplot_KAP2A <- Aboxplot_KAP2A + 
  theme(axis.title.x = element_blank())
# Adjusting plot2 to remove x-axis labels and ticks for plot 
Aboxplot_KAP2C <- Aboxplot_KAP2C + 
  theme(axis.title.x = element_blank())

#LABEL THE PLOTS
# Assign tags to individual plots
Aboxplot_KAP2A <- Aboxplot_KAP2A +
  labs(tag = "C") +
  theme(
    plot.tag = element_text(size = 24)  # Adjust the size of the label
  )
Aboxplot_KAP2C <- Aboxplot_KAP2C +
  labs(tag = "D") +
  theme(
    plot.tag = element_text(size = 24)  # Adjust the size of the label
  )

# Define thickness and length parameters
line_thickness <- 2  # Adjust thickness as needed
line_length <- 0.5  # Adjust length as needed

#ADD A VERTICAL LINE
library(patchwork)
library(ggplot2)
# Create an empty plot with a vertical line
vertical_line_plot <- ggplot() + 
  geom_vline(xintercept = 0.5, color = "black", linewidth = 2) + 
  theme_void()  # No axis or labels

# Create the label as a grob (graphical object)
x_label <- ggplot() + 
  theme_void() +
  annotate("text", x = 0.5, y = 0.5, label = "BCC intervention period", size = 12, hjust = 0.5) 

# Combine plots with the vertical line plot in between
combined_Attitude_BOXPLOT_KAP2 <- 
  Aboxplot_KAP2A + 
  vertical_line_plot + 
  Aboxplot_KAP2C + 
  plot_layout(ncol = 3, widths = c(1, 0.02, 1)) +
  plot_annotation(
    title = " ",
    theme = theme(plot.title = element_text(size = 24, face = "bold", hjust = 0.5)),
  )

# Final layout with x-axis label underneath
combined_Attitude_BOXPLOT_KAP2 <- combined_Attitude_BOXPLOT_KAP2 / x_label + 
  plot_layout(heights = c(1, 0.05))  # Adjust space below plot
print(combined_Attitude_BOXPLOT_KAP2)
# Save the combined plot
ggsave("combined_Attitude_BOXPLOT_KAP2.jpeg", plot = combined_Attitude_BOXPLOT_KAP2, width = 20, height = 17, units = "in")
#ggsave("combined_Attitude_BOXPLOT_KAP2.tif", plot = combined_Attitude_BOXPLOT_KAP2, width = 20, height = 17, units = "in")


#Combine all four boxplots
# Combine plots in two rows
combined_final_BOXPLOT_KAP2 <- 
  combined_Knowledge_BOXPLOT_KAP2 / 
  combined_Attitude_BOXPLOT_KAP2 +
  plot_layout(nrow = 2) +
  plot_annotation(
    title = "",
    theme = theme(plot.title = element_text(size = 16, face = "bold", hjust = 0.5))
  )

# Display the combined plot
print(combined_final_BOXPLOT_KAP2)
# Save the combined plot
ggsave("combined_final_BOXPLOT_KAP2.jpeg", plot = combined_final_BOXPLOT_KAP2, width = 20, height = 30, units = "in")
ggsave("Combined_final_BOXPLOT_KAP2.tif", plot = combined_final_BOXPLOT_KAP2, width = 20, height = 30, units = "in")

#TWO SAMPLE T-TEST (Welch’s t-test) To statistically compare the difference in mean knowledge score and attitude score between baseline and follow-up
#Currently,  our endline data set has too many variables hence We will create a sub-data set containing only the variables we need from  combined_cleanB1
combined_cleanB2 <- (combined_cleanB1[, c( "school", "uf_result", "knowledge_score", "attitude_score",  "water_source", "survey_year", "eggcount", "sex", "age", "attitude_cat", "knowledge_cat", "time", "time2","water_source2","school2","prev_cat_group", "uf_result2", "time3" )]) 
#For each data set, add a column indicating baseline and endline
combined_clean1$survey <- "2020"
combined_cleanB2$survey <- "2024"

# WE run a Kruskal–Wallis H test (Non-parametric test) to compare difference in KA scores between BCC interventions
#AT BASELINE 2020
#For Knowledge
Test_K_2020<- kruskal.test(knowledge_score ~ time2, data = combined_clean1)
print(Test_K_2020)
library(report)
#Since our results are significant, we conduct a Post-Hoc pairwise comparision to know which BCC groups are significantly different from each other. 
Hoc_Test_K_2020<- pairwise.wilcox.test(combined_clean1$knowledge_score, combined_clean1$time2, p.adjust.method = "bonferroni")
print(Hoc_Test_K_2020)

#For Attitude
Test_A_2020<- kruskal.test(attitude_score ~ time2, data = combined_clean1)
print(Test_A_2020)
#Since our results are significant, we conduct a Post-Hoc pairwise comparision to know which BCC groups are significantly different from each other. 
Hoc_Test_A_2020<- pairwise.wilcox.test(combined_clean1$attitude_score, combined_clean1$time2, p.adjust.method = "bonferroni")
print(Hoc_Test_A_2020)

#AT ENDLINE 2024
#For Knowledge
Test_K_2024<- kruskal.test(knowledge_score ~ time2, data = combined_cleanB2)
print(Test_K_2024)
#Since our results are significant, we conduct a Post-Hoc pairwise comparision to know which BCC groups are significantly different from each other. 
Hoc_Test_K_2024<- pairwise.wilcox.test(combined_cleanB2$knowledge_score, combined_cleanB2$time2, p.adjust.method = "bonferroni")
print(Hoc_Test_K_2024)

#For Attitude
Test_A_2024<- kruskal.test(attitude_score ~ time2, data = combined_cleanB2)
print(Test_A_2024)
#Since our results are significant, we conduct a Post-Hoc pairwise comparision to know which BCC groups are significantly different from each other. 
Hoc_Test_A_2024<- pairwise.wilcox.test(combined_cleanB2$attitude_score, combined_cleanB2$time2, p.adjust.method = "bonferroni")
print(Hoc_Test_A_2024)

#Paired-T test. Compare scores distribution between groups at baseline and endline
#combine baseline and endline data sets
combined_clean_df <- rbind(combined_clean1, combined_cleanB2)
#Checking our data set per year
unique(combined_clean_df$time2)
levels(combined_clean_df$survey)
combined_clean_df$survey <- factor(combined_clean_df$survey, levels = c("2020", "2024"))

#FOR KNOWLEDGE
TK_never<-t.test(knowledge_score ~ survey, data = combined_clean_df %>% filter(time2 == "0"))
print(TK_never)
#difference in mean
never_TK_diff <-  1.1159317 -0.9705882
print(never_TK_diff)
TK_once<-t.test(knowledge_score ~ survey, data = combined_clean_df %>% filter(time2 == "1"))
print(TK_once)
once_TK_diff <-  2.218615 -1.454545
print(once_TK_diff)
TK_nogap<-t.test(knowledge_score ~ survey, data = combined_clean_df %>% filter(time2 == "2"))
print(TK_nogap)
nogap_TK_diff <-  3.631148 -1.722222
print(nogap_TK_diff)
TK_gap<-t.test(knowledge_score ~ survey, data = combined_clean_df %>% filter(time2 == "3"))
print(TK_gap)
gap_TK_diff <-  3.169014 -1.553030
print(gap_TK_diff)

#FOR ATTITUDE
TA_never<-t.test(attitude_score ~ survey, data = combined_clean_df %>% filter(time2 == "0"))
print(TA_never)
TA_once<-t.test(attitude_score ~ survey, data = combined_clean_df %>% filter(time2 == "1"))
print(TA_once)
TA_nogap<-t.test(attitude_score ~ survey, data = combined_clean_df %>% filter(time2 == "2"))
print(TA_nogap)
TA_nogap_diff <-  2.0573770 -0.8194444
print(TA_nogap_diff)
TA_gap<-t.test(attitude_score ~ survey, data = combined_clean_df %>% filter(time2 == "3"))
print(TA_gap)
TA_gap_diff <-  1.873239 -1.128788
print(TA_gap_diff)


#STATISTICAL ANALYSIS AFTER FINAL SURVEY
#LINEAR MIXED MODEL FOR KNOWLEDGE AND ATTITUDE FOREST PLOTS
#install.packages("lmerTest")
library(lmerTest) 
library(Matrix)
library(matrixStats)
library(MatrixModels)
#install.packages("lme4") 
library(lme4)  
library(report) 
library(dplyr)
#Aggregate data sets twice with no gap and twice with one-year gap
# #Create the new category required for time and surey-year only after the last intervention for the respective periods
table(combined_cleanB$time)
table(combined_cleanB$survey_year)
combined_clean2 <- combined_cleanB %>%
  mutate(time4 = case_when(
    time == "After one-year gap" ~ 1,
    time == "After second intervention" ~ 2,
    time == "After second intervention with one-year gap" ~ 2,
    survey_year== "2024" ~ 0,
    TRUE ~ NA_real_  # default case if no conditions are met
  ))
table(combined_clean2$time4)

#Change other variables to numeric
table(combined_clean2$uf_result)
combined_clean2 <- combined_clean2 %>%
  mutate(uf_result2 = case_when(
    uf_result == "NO SAMPLE" ~ 0,
    uf_result == 0 ~ 0,
    uf_result == 1 ~ 1,
    TRUE ~ NA_real_  # default case if no conditions are met
  ))
table(combined_clean2$uf_result2)

table(combined_clean2$water_source)
combined_clean2 <- combined_clean2 %>%
  mutate(water_source2 = case_when(
    water_source == "safe" ~ 0,
    water_source == "unsafe" ~ 1,
    TRUE ~ NA_real_  # default case if no conditions are met
  ))
table(combined_clean2$water_source2)

table(combined_clean2$sex)
combined_clean2 <- combined_clean2 %>%
  mutate(sex = case_when(
    sex == "F" ~ 0,
    sex == "M" ~ 1,
    TRUE ~ NA_real_  # default case if no conditions are met
  ))

table(combined_clean2$school)
combined_clean2 <- combined_clean2 %>%
  mutate(school2 = case_when(
    school == "school1" ~ 1,
    school == "school2" ~ 2,
    school == "school3" ~ 3,
    school == "school4" ~ 4,
    school == "school5" ~ 5,
    school == "school6" ~ 6,
    school == "school7" ~ 7,
    school == "school8" ~ 8,
    school == "school9" ~ 9,
    school == "school10" ~ 10,
    school == "school11" ~ 11,
    school == "school12" ~ 12,
    school == "school13" ~ 13,
    school == "school14" ~ 14,
    school == "school15" ~ 15,
    school == "school16" ~ 16,
    school == "school17" ~ 17,
    school == "school18" ~ 18,
    TRUE ~ NA_real_  # default case if no conditions are met
  ))
table(combined_clean2$school2) #We have all 18 schools participating in 2024, including KP and MH
table(combined_clean2$time4)
table(combined_clean2$water_source2)
table(combined_clean2$uf_result2)
table(combined_clean2$sex)

# Fit the random effects model using lmerTest 
model_k <- lmerTest::lmer(knowledge_score ~ factor(time4) + age + factor(sex) + (1|school), data=combined_clean2)
print(summary(model_k))
library(report)
report(model_k)
library(broom.mixed) 
#Tidy the plot  to get the regression coefficients and p values
tidied_model_K <- broom.mixed::tidy(model_k, effects = "fixed", conf.int = TRUE)
print(tidied_model_K)

#VERIFY THE PREDICTOR VARIABLEs
unique_termsmodel_K <- unique(tidied_model_K$term)
print(unique_termsmodel_K)
length(unique_termsmodel_K) # of unique labels required 

table(tidied_model_K$term)
#RENAME THE VARIABLES
library(forcats)

# Apply fct_recode with correct level names
tidied_model_K$term <- fct_recode(tidied_model_K$term,
                                  "Intercept" = "(Intercept)",  
                                  "One intervention" = "factor(time4)1", 
                                  "Two interventions" = "factor(time4)2",
                                  "Age" = "age",
                                  "Male" = "factor(sex)1"
)

# Exclude the intercept 
tidied_model_K<- tidied_model_K%>%
  filter(term != "Intercept") 

tidied_model_K <- filter(tidied_model_K, !is.na(term)) #Filter out rows where term is na values
#VERIFY THE NUMBER OF COUNTS FOR EACH TERM
table(combined_clean2$time4)
category_counts <- table(combined_clean2$knowledge_score, combined_clean2$time4) #Calculate the number of students with knowledge score score>0
table(combined_clean2$knowledge_score, combined_clean2$time4) #Calculate the number of students with knowledge score score>0
table(combined_clean2$time4)
table(combined_clean2$knowledge_score)
table(combined_clean2$age)#1192
table(combined_clean2$sex)
table(combined_clean2$sex, combined_clean2$knowledge_score) #female: 607- 166= 441, male: 585-148= 437
print(category_counts) # never: 703-268= 435, once:231-31=199, twice:258-15=243, 
print(tidied_model_K)

#INCUDE TH N for the comparison group never
tidied_model_K1 <- data.frame(
  term = c("No intervention", "One intervention", "Two interventions", "Age", "Male", "Female"),
  estimate = c(NA, 1.21, 2.08, -0.05,0.14, NA),
  conf.low = c(NA, 0.58, 1.44, -0.10, 0.00, NA),
  conf.high = c(NA, 1.85, 2.71, 0.00, 0.27, NA),
  numerator = c( 435, 199, 243,1192, 437, 441),
  denominator = c(703, 231, 258, 1192, 585, 607),
  Regression_Coef = c(NA, 1.21, 2.08, -0.05,0.14, NA)
)

# Create a combined column for N (numerator/denominator)
tidied_model_K1$N <- paste0(tidied_model_K1$numerator, "/", tidied_model_K1$denominator)
# Order the factors as required
tidied_model_K1$term <- factor(tidied_model_K1$term, levels = c("Two interventions", "One intervention", "No intervention", "Age", "Male", "Female"))
print(tidied_model_K1)
#MOdify the bold colors for Sex(female) and Never
tidied_model_K1 <- tidied_model_K1 %>%
  mutate(fontface = ifelse(term %in% c("Female", "No intervention"), "plain", "bold"))
#Create the plot
K_plotKAP2 <- ggplot(tidied_model_K1, aes(y = term, x = estimate)) + 
  geom_point(size = 6.0, color = "black") + 
  geom_errorbarh(aes(xmin = conf.low, xmax = conf.high, height = 0.2), color = "#386e8e", size = 1.5) + 
  geom_vline(xintercept = 0, linetype = "dashed", color = "black", size = 1.0) + 
  labs(x = "Estimated difference", y = " ") + 
  scale_x_continuous(
    breaks = c( 0, 1, 2, 3, 4,5,6,7,8,9,10),  # Added breaks 
    labels = c("0", "1", "2", "3", "4","5", "6", "7", "8", "9", "10") # Defined labels for the breaks
  ) +
  theme(
    axis.text.x = element_text(angle = 0, hjust = 0.5, vjust = 0.60, size = 30), 
    axis.text.y = element_blank(),  # Remove default y-axis labels
    axis.title.x = element_text(size = 30, face = "bold", hjust = 0.95), 
    axis.title.y = element_blank( ), 
    strip.background = element_blank(), 
    strip.text = element_text(size = 14),
    panel.grid.major = element_blank(), 
    panel.grid.minor = element_blank(),
    panel.background = element_blank()
  ) + 
  coord_cartesian(xlim = c(-25, 12)) +
  geom_text(aes(x = -15.8, label = N, fontface = fontface), hjust = 1, size = 12, vjust = 1.5) + # Add counts on the left
  geom_text(aes(x = -11.3, label = ifelse(is.na(Regression_Coef), "", Regression_Coef), fontface = fontface), hjust = 1.2, size = 12, vjust = 1.5) +  # Add odds ratios on the left
  geom_text(aes(x = -19.9, label = term, fontface = fontface), hjust = 1, size = 12, vjust = 1.5) +  # Manually add bold labels for term
  annotate("text", x = -16, y = length(unique(tidied_model_K1$term)) + 0.45, label = "n/N ", size = 12, hjust = 1.2, fontface = "bold") + # Add N column title
  annotate("text", x = -19.05, y = length(unique(tidied_model_K1$term)) + 0.45, label = "Covariates", size = 12, hjust = 1.2, fontface = "bold") +
  annotate("text", x = -7, y = length(unique(tidied_model_K1$term)) + 0.45, label = "Estimated difference", size = 12, hjust = 1.2, fontface = "bold") # Add Regression_Coef column title
print(K_plotKAP2)
ggsave("K_FORESTplotKAP2.jpeg", plot = K_plotKAP2, width = 15, height = 14, units = "in")#change the size of and save the plot 


#FOR ATTITUDE
model_A <- lmerTest::lmer(attitude_score ~ factor(time4)+age + factor(sex) + (1|school), data=combined_clean2)
print(summary(model_A))
#Tidy the plot
tidied_model_A <- broom.mixed::tidy(model_A, effects = "fixed", conf.int = TRUE)
library(dplyr)

#VERIFY THE PREDICTOR VARIABLEs
unique_termsmodel_A <- unique(tidied_model_A$term)
print(unique_termsmodel_A)
length(unique_termsmodel_A) # of unique labels required 

table(tidied_model_A$term)
#RENAME THE VARIABLES
library(forcats)

# Apply fct_recode with correct level names
tidied_model_A$term <- fct_recode(tidied_model_A$term,
                                  "Intercept" = "(Intercept)",  
                                  "One intervention" = "factor(time4)1",  
                                  "Two interventions" = "factor(time4)2",
                                  "Age" = "age",
                                  "Male" = "factor(sex)1"
)

# Exclude the intercept 
tidied_model_A<- tidied_model_A%>%
  filter(term != "Intercept") 

tidied_model_A<- tidied_model_A%>%
  filter(term != "Standard deviation intercept") 

tidied_model_A<- tidied_model_A%>%
  filter(term != "Standard deviation observation") 
tidied_model_A <- filter(tidied_model_A, !is.na(term)) #Filter out rows where term is na values

#VERIFY THE NUMBER OF COUNTS FOR EACH TERM
table(combined_clean2$time4)
category_counts <- table(combined_clean2$attitude_score,combined_clean2$time4)
table(combined_clean2$attitude_score,combined_clean2$time4)#Calculate the number of students with attitude score>0
table(combined_clean2$attitude_score)#Calculate the number of students with attitude score>0
table(combined_clean2$time4)
print(category_counts)# never:703-394= 309, once:231-77=154, twice:258-46=212 
table(combined_clean2$age)# 1192
table(combined_clean2$sex)
table(combined_clean2$sex, combined_clean2$attitude_score)# female: 607- 281= 326, male: 585-236= 349
table(combined_clean2$time4)
print(tidied_model_A)

#INCUDE TH N for the comparison group neverr
tidied_model_A1 <- data.frame(
  term = c("No intervention", "One intervention", "Two interventions", "Age", "Male", "Female"),
  estimate = c(NA, 0.47, 1.21, -0.11, 0.14, NA),
  conf.low = c(NA, 0.04, 0.77, -0.15, 0.03, NA),
  conf.high = c(NA, 0.90, 1.63,-0.07, 0.24, NA),
  numerator = c( 309, 154, 212,1192, 349, 326),
  denominator = c(703, 231, 258, 1192, 585, 607),
  Regression_Coef = c(NA, 0.47, 1.21, -0.11, 0.14, NA)
)
# Create a combined column for N (numerator/denominator)
tidied_model_A1$N <- paste0(tidied_model_A1$numerator, "/", tidied_model_A1$denominator)
# Order the factors as required
tidied_model_A1$term <- factor(tidied_model_A1$term, levels = c("Two interventions", "One intervention", "No intervention", "Age", "Male", "Female"))
print(tidied_model_A1)
#MOdify the bold colors for Sex(female) and Never
tidied_model_A1 <- tidied_model_A1 %>%
  mutate(fontface = ifelse(term %in% c("Female", "No intervention"), "plain", "bold"))

#Create the plot
A_plotKAP2 <- ggplot(tidied_model_A1, aes(y = term, x = estimate)) + 
  geom_point(size = 6.0, color = "black") + 
  geom_errorbarh(aes(xmin = conf.low, xmax = conf.high, height = 0.2), color = "#386e8e", size = 1.5) + 
  geom_vline(xintercept = 0, linetype = "dashed", color = "black", size = 1.0) +
  labs(x = "Estimated difference", y = " ") + 
  scale_x_continuous(
    breaks = c( 0, 1, 2, 3, 4,5,6,7,8,9,10),  # Added breaks 
    labels = c("0", "1", "2", "3", "4","5", "6", "7", "8", "9", "10") # Defined labels for the breaks
  ) +
  theme(
    axis.text.x = element_text(angle = 0, hjust = 0.5, vjust = 0.60, size = 30), 
    axis.text.y = element_blank(),  # Remove default y-axis labels
    axis.title.x = element_text(size = 30, face = "bold", hjust = 0.7), 
    axis.title.y = element_blank(), 
    strip.background = element_blank(), 
    strip.text = element_text(size = 14),
    panel.grid.major = element_blank(), 
    panel.grid.minor = element_blank(),
    panel.background = element_blank(),
    panel.border = element_rect(color = "transparent", fill = NA),  # Make borders transparent
    plot.margin = margin(t = 1, r = 1, b = 0, l = 1, unit = "mm")  # Eliminate bottom margin
  ) + 
  coord_cartesian(xlim = c(-25, 12)) +
  geom_text(aes(x = -15.8, label = N, fontface = fontface), hjust = 1, size = 12) + # Add counts on the left
  geom_text(aes(x = -11.3, label = ifelse(is.na(Regression_Coef), "", Regression_Coef), fontface = fontface), hjust = 1.2, size = 12) +  # Add odds ratios on the left
  geom_text(aes(x = -19.9, label = term, fontface = fontface), hjust = 1, size = 12) +  # Manually add bold labels for term
  annotate("text", x = -16, y = length(unique(tidied_model_K1$term)) + 0.4, label = " ", size = 12, hjust = 1.2, fontface = "bold") + 
  annotate("text", x = -8, y = length(unique(tidied_model_K1$term)) + 0.4, label = "", size = 12, hjust = 1.2, fontface = "bold")
print(A_plotKAP2)

print(A_plotKAP2)
ggsave("ATTITUDE_FORESTplotKAP2.jpeg", plot = A_plotKAP2, width = 15, height = 14, units = "in")#change the size of and save the plot 


#COMBINE FOREST PLOTS
#install.packages("cowplot")
library(ggplot2)
library(cowplot)
library(grid)  

plot1 <- K_plotKAP2
plot2 <-A_plotKAP2

# #COMBINE PLOTS WITH SHARED Y AXIS
# Adjusting plot2 to remove y-axis labels and ticks for plot A
plot1  <- plot1  + 
  theme(axis.title.x = element_blank(), # Remove y-axis title
        axis.text.x = element_blank(), # Remove y-axis text
        axis.ticks.x = element_blank()) # Remove y-axis ticks

# Adjusting plot2 to remove y-axis labels and ticks for plot B
plot2  <- plot2  + 
  theme(#axis.title.x = element_blank(), # Remove y-axis title
    #axis.text.x = element_blank(), # Remove y-axis text
    axis.ticks.x = element_blank()) # Remove y-axis ticks

# #REMOVE Y AXIS TITLE
# Adjusting plot2 to remove y-axis labels and ticks for plot A
plot1  <- plot1  + 
  theme(axis.title.y = element_blank()) # Remove y-axis title

# Adjusting plot2 to remove y-axis labels and ticks for plot B
plot2  <- plot2  + 
  theme(axis.title.y = element_blank()) # Remove y-axis title


# Combine the plots vertically and label them
combinedsForest_plotKAP2 <- plot_grid(
  plot1 + ggtitle("Knowledge") + 
    theme(plot.title = element_text(size = 35, face = "bold", hjust = 0.1)), # Align title to the left
  plot_spacer() + theme_void(),  # Add a spacer plot with no elements
  plot2 + ggtitle("Attitude") + 
    theme(plot.title = element_text(size = 35, face = "bold", hjust = 0.1)),
  ncol = 1, 
  align = 'v', 
  labels = c("A", "B"), 
  label_size = 35, 
  label_x = 0.01, # Shift labels "A" and "B" to the left
  label_y =  1.01,# Adjust vertical position of labels, "A" moved down
  rel_heights = c(0.8, 0.8)
)

# Add a border around the combined plot
combinedsForest_plotKAP2 <- ggdraw() +
  draw_grob(as_grob(combinedsForest_plotKAP2)) +
  annotation_custom(
    grob = rectGrob(gp = gpar(fill = NA, col = "black", lwd = 2)),
    xmin = -Inf, xmax = Inf, ymin = -Inf, ymax = Inf
  )

print(combinedsForest_plotKAP2)# Display the combined plot
ggsave("combined_FOREST_plot_knowledge_attitude.jpeg", plot = combinedsForest_plotKAP2, width = 25, height = 20, units = "in")## Save the combined plot with adjusted dimensions

#
#LOGISTIC MIXED-MODEL for Practices and S. haematobium infection
#FOR PRACTICES
#reported as used of safe water sources
table(combined_clean2$water_source)
table(combined_clean2$water_source2)
combined_clean2 <- combined_clean2[!is.na(combined_clean2$water_source2), ]
combined_clean2$water_source2 <- as.numeric(combined_clean2$water_source2)
class(combined_clean2$water_source2)

# Create new water_source use based on conditions using dplyr's mutate and case_when
table( combined_clean2$school, combined_clean2$water_source)
combined_clean2 <- combined_clean2 %>%
  mutate(water_source3 = case_when(
    water_source == "safe" ~ 0,
    water_source == "unsafe" ~ 1,
    TRUE ~ NA_real_  # default case if no conditions are met
  ))
#table( combined_clean1$school, combined_clean2$water_source3)

cor(combined_clean2[, c("time4", "water_source3")]) #Check collinearity
library(lme4)
model_P <- glmer(water_source3 ~ factor (time4)+ age + factor(sex) + (1|school2), data = combined_clean2, family = binomial)#Using Logistic Mixed-Effects Model (Random Intercepts) 
print(summary(model_P))#NB: Since we use the glmer function from the lme4 package, we obtain directly the OR

# Tidy the model and calculate ORs and CIs
tidied_model_P <- broom.mixed::tidy(model_P, exponentiate = TRUE, conf.int = TRUE, effects = "fixed")
print(tidied_model_P)
#OR USING THE METHOD BELOW GIVES THESAME RESULTS
tidied_model_P1 <- tidied_model_P %>%
  mutate(odds_ratio = estimate,
         conf.low_new = conf.low,
         conf.high_new = conf.high) %>%
  select(term, odds_ratio, conf.low_new, conf.high_new)
print(tidied_model_P1)
print(tidied_model_P)


#VERIFY THE PREDICTOR VARIABLEs
unique_termsmodel_P1 <- unique(tidied_model_P1$term)
print(unique_termsmodel_P1)
length(unique_termsmodel_P1) # of unique labels required 
table(tidied_model_P1$term)

# Apply fct_recode with correct level names
table(combined_clean2$time4)
category_counts <- table(combined_clean2$water_source, combined_clean2$time4)
print(category_counts)# FOR UNSAFE PRACTICES: never: 203-518=185, once:231-198=33, twice: 258-218=40
table(combined_clean2$age)
table(combined_clean2$sex)# female=607  male=585
table(combined_clean2$sex, combined_clean2$water_source3)# female=134  male=124  
print(tidied_model_P1)
tidied_model_P1$term <- fct_recode(tidied_model_P1$term,
                                   "Intercept" = "(Intercept)",  
                                   "One intervention" = "factor(time4)1",  
                                   "Two interventions" = "factor(time4)2",
                                   "Age" = "age",
                                   "Male" = "factor(sex)1"
)

# Exclude the intercept 
tidied_model_P1<- tidied_model_P1%>%
  filter(term != "sd__(Intercept)") 
tidied_model_P1<- tidied_model_P1%>%
  filter(term != "Intercept") 
tidied_model_P1<- tidied_model_P1%>%
  filter(term != "Standard deviation observation") 
tidied_model_P1 <- filter(tidied_model_P1, !is.na(term)) #Filter out rows where term is na values

#VERIFY THE NUMBER OF COUNTS FOR EACH TERM
table(combined_clean2$time4)
category_counts <- table(combined_clean2$water_source3, combined_clean2$time4)
print(category_counts)#never=518, once=198, twice=218
table(combined_clean2$age)
table(combined_clean2$sex)# female=607  male=585
table(combined_clean2$sex, combined_clean2$water_source3)# female 607-473= 134  male= 585-461=124
print(tidied_model_P1)
#INCUDE TH N for the comparison group never UNSAFE WATER PRACTICES 
tidied_model_P3 <- data.frame(
  term = c("No intervention", "One intervention", "Two interventions", "Age", "Male", "Female"),
  estimate  = c(NA, 0.49, 0.53, 1.09, 0.92, NA),
  conf.low = c(NA, 0.19, 0.21, 0.98, 0.69, NA),
  conf.high = c(NA, 1.17, 1.22, 1.21, 1.23, NA),
  numerator = c( 185, 33, 40, 1192, 124, 134), #FOR UNSAFE PRACTICES: never: 203-518=185, once:231-198=33, twice: 258-218=40, # female 607-473= 134  male= 585-461=124
  denominator = c(703, 231, 258, 1192, 585, 607),
  Log_OR = c(NA,0.49, 0.53, 1.09, 0.92, NA)
)

#INCUDE TH N for the comparison group never
# Create a combined column for N (numerator/denominator)
tidied_model_P3$N <- paste0(tidied_model_P3$numerator, "/", tidied_model_P3$denominator)
# Order the factors as required
tidied_model_P3$term <- factor(tidied_model_P3$term, levels = c("Two interventions", "One intervention", "No intervention", "Age", "Male", "Female"))
print(tidied_model_P3)
# Make sure term is a factor
tidied_model_P3$term <- as.factor(tidied_model_P3$term)

#MOdify the bold colors for Sex(female) and Never
tidied_model_P3 <- tidied_model_P3 %>%
  mutate(fontface = ifelse(term %in% c("Female", "No intervention"), "plain", "bold"))
#CREATE THE PLOT USING A LOG SCALE FOR THE X-AXIS
P_plotKAP3 <- ggplot(tidied_model_P3, aes(y = term, x = estimate)) + 
  geom_point(size = 6.0, color = "black") + 
  geom_errorbarh(aes(xmin = conf.low, xmax = conf.high, height = 0.2), color = "#386e8e", size = 1.5) + 
  geom_vline(xintercept = 1, linetype = "dashed", color = "black", size = 1.0) +  # Reference line at 1 for log odds ratios
  labs(x = "Odds ratio", y = " ") + 
  scale_x_log10(breaks = c(0.05, 0.1, 0.5, 1, 2, 5, 10),  # Specify breaks suitable for log scale
                labels = c("0.05", "0.1", "0.5", "1", "2", "5", "10")) +  # Define labels for the breaks
  theme(
    axis.text.x = element_text(angle = 0, hjust = 0.5, vjust = 0.60, size = 30), 
    axis.text.y = element_blank(),  # Remove default y-axis labels
    axis.title.x = element_text(size = 30, face = "bold", hjust = 0.95), 
    axis.title.y = element_blank(), 
    strip.background = element_blank(), 
    strip.text = element_text(size = 14),
    panel.grid.major = element_blank(), 
    panel.grid.minor = element_blank(),
    panel.background = element_blank()
  ) + 
  coord_cartesian(xlim = c(0.001, 10)) +  # Adjust xlim to suit log scale
  geom_text(aes(x = 0.01, label = N, fontface = fontface), hjust = 1, size = 12, vjust = 1.5) + # Adjust text for counts on the left
  geom_text(aes(x = 0.03, label = ifelse(is.na(Log_OR), "", Log_OR), fontface = fontface), hjust = 1.2, size = 12, vjust = 1.5) +  # Adjust text for odds ratios on the left
  geom_text(aes(x = 0.0035, label = term, fontface = fontface), hjust = 1, size = 12, vjust = 1.5) +  # Adjust text for bold labels for term
  annotate("text", x = 0.01, y = length(unique(tidied_model_P3$term)) + 0.45, label = "n/N ", size = 12, hjust = 1.3, fontface = "bold") + # Adjust N column title
  annotate("text", x = 0.0035, y = length(unique(tidied_model_P3$term)) + 0.45, label = "Covariates", size = 12, hjust = 1, fontface = "bold") +
  annotate("text", x = 0.04, y = length(unique(tidied_model_P3$term)) + 0.45, label = "Odds ratio", size = 12, hjust = 1.2, fontface = "bold") # Adjust Odds ratio column title
# Print the plot
print(P_plotKAP3)
ggsave("PRACTICES_FORESTLog_OR.jpeg", plot = P_plotKAP3, width = 15, height = 14, units = "in")#change the size of and save the plot 


# FOR URINE FILTRATION 
combined_clean2 <- combined_clean2[!is.na(combined_clean2$eggcount), ]
combined_clean2$eggcount <- as.numeric(combined_clean2$eggcount)
class(combined_clean2$uf_result2)
table(combined_clean2$uf_result2)
model_UF <- glmer(uf_result2 ~ factor (time4)+ age + factor(sex) + (1|school2), data = combined_clean2, family = binomial())
print(summary(model_UF))

# Tidy the model and calculate ORs and CIs
tidied_model_UF <- broom.mixed::tidy(model_UF, exponentiate = TRUE, conf.int = TRUE, effects = "fixed")
print(tidied_model_UF)
#OR USING THE METHOD BELOW WILL PRODUCE THESAME RESULTS
tidied_model_UF1 <- tidied_model_UF %>%
  mutate(odds_ratio = estimate,
         conf.low_new = conf.low,
         conf.high_new = conf.high) %>%
  select(term, odds_ratio, conf.low_new, conf.high_new)
print(tidied_model_UF1)
#ANOTHER CHECK 
#Tidy the plot
tidied_model_UF <- broom::tidy(model_UF, exponentiate = T, conf.int = T)
print(summary(tidied_model_UF))

library(dplyr)
#VERIFY THE PREDICTOR VARIABLEs
unique_termsmodel_UF <- unique(tidied_model_UF$term)
print(unique_termsmodel_UF)
length(unique_termsmodel_UF) # of unique labels required 
table(tidied_model_UF$term)
#RENAME THE VARIABLES
tidied_model_UF$term <- fct_recode(tidied_model_UF$term,
                                   "Intercept" = "(Intercept)",  
                                   "One intervention" = "factor(time4)1",  
                                   "Two interventions" = "factor(time4)2",
                                   "Age" = "age",
                                   "Male" = "factor(sex)1"
)

# Exclude the intercept 
tidied_model_UF<- tidied_model_UF%>%
  filter(term != "sd__(Intercept)") 
tidied_model_UF<- tidied_model_UF%>%
  filter(term != "Intercept") 
tidied_model_UF<- tidied_model_UF%>%
  filter(term != "sd__Observation") 
tidied_model_UF <- filter(tidied_model_UF, !is.na(term)) #Filter out rows where term is ha values NA 

#VERIFY THE NUMBER OF COUNTS FOR EACH TERM
table(combined_clean2$uf_result)
category_counts <- table(combined_clean2$uf_result, combined_clean2$time4)
print(category_counts)#never=5, once=1,twice=3
table(combined_clean2$age)
table(combined_clean2$sex,combined_clean2$eggcount )#female=4, male=5
print(tidied_model_UF)

tidied_model_UF1 <- data.frame(
  term = c("No intervention", "One intervention", "Two interventions", "Age", "Male", "Female"),
  estimate  = c(NA, 0.60, 1.64, 0.79, 1.38, NA),
  conf.low = c(NA, 0.05, 0.25, 0.49, 0.36, NA),
  conf.high = c(NA, 7.12, 10.6, 1.29, 5.21, NA),
  numerator = c( 5, 1, 3, 1192, 5, 4),
  denominator = c(703, 231, 258, 1192, 585, 607),
  Regression_coef = c(NA,0.60, 1.64, 0.79, 1.38, NA)
)

# Create a combined column for N (numerator/denominator)
tidied_model_UF1$N <- paste0(tidied_model_UF1$numerator, "/", tidied_model_UF1$denominator)
# Order the factors as required
tidied_model_UF1$term <- factor(tidied_model_UF1$term, levels = c("Two interventions", "One intervention", "No intervention", "Age", "Male", "Female"))
print(tidied_model_UF1)
#MOdify the bold colors for Sex(female) and Never
tidied_model_UF1 <- tidied_model_UF1 %>%
  mutate(fontface = ifelse(term %in% c("Female", "No intervention"), "plain", "bold"))

#CREATE THE PLOT USING A LOG SCALE FOR THE X-AXIS 
library(ggplot2)
UF_plotKAP3 <- ggplot(tidied_model_UF1, aes(y = term, x = estimate)) + 
  geom_point(size = 6.0, color = "black") + 
  geom_errorbarh(aes(xmin = conf.low, xmax = conf.high, height = 0.2), color = "#386e8e", size = 1.5) + 
  geom_vline(xintercept = 1, linetype = "dashed", color = "black", size = 1.0) +
  labs(x = "Odds ratio", y = " ") + 
  scale_x_log10(breaks = c( 0.05, 0.1, 0.5, 1, 2, 5, 10),  # Specify breaks suitable for log scale
                labels = c( "0.05", "0.1", "0.5", "1", "2", "5", "10")) +  # Define labels for the breaks
  theme(
    axis.text.x = element_text(angle = 0, hjust = 0.5, vjust = 0.60, size = 30), 
    axis.text.y = element_blank(),  # Remove default y-axis labels
    axis.title.x = element_text(size = 30, face = "bold", hjust = 0.75), 
    axis.title.y = element_blank(), 
    strip.background = element_blank(), 
    strip.text = element_text(size = 14),
    panel.grid.major = element_blank(), 
    panel.grid.minor = element_blank(),
    panel.background = element_blank()
  ) + 
  coord_cartesian(xlim = c(0.001, 10)) +  # Adjust xlim to suit log scale
  geom_text(aes(x = 0.01, label = N, fontface = fontface), hjust = 1, size = 12) +  # Adjust x position for counts on the left
  geom_text(aes(x = 0.03, label = ifelse(is.na(Regression_coef), "", Regression_coef), fontface = fontface), hjust = 1.2, size = 12) +  # Adjust x position for odds ratios on the left
  geom_text(aes(x = 0.0035, label = term, fontface = fontface), hjust = 1, size = 12) +  # Adjust x position for manually added bold labels for term
  annotate("text", x = 0.01, y = length(unique(tidied_model_UF1$term)) + 0.4, label = " ", size = 12, hjust = 1.2, fontface = "bold") +  # Adjust N column title position
  annotate("text", x = 0.03, y = length(unique(tidied_model_UF1$term)) + 0.4, label = " ", size = 12, hjust = 1.2, fontface = "bold")  # Adjust Regression Coef column title position
# Print the plot
print(UF_plotKAP3)
ggsave("UF_FORESTplotKAP3.jpeg", plot = UF_plotKAP3, width = 15, height = 14, units = "in")#chnage the size of and save the plot 


#FINAL COMBINED PLOT
#install.packages("cowplot")
library(ggplot2)
library(cowplot)
library(grid)
plot1 <- K_plotKAP2
plot2 <- A_plotKAP2
plot3 <- P_plotKAP3
plot4 <-UF_plotKAP3

# COMBINE PLOTS WITH SHARED Y AXIS
# Adjusting plot2 to remove y-axis labels and ticks for plot A
plot1  <- plot1  + 
  theme(axis.title.x = element_blank(), # Remove y-axis title
        axis.text.x = element_blank(), # Remove y-axis text
        axis.ticks.x = element_blank()) # Remove y-axis ticks

# Adjusting plot2 to remove y-axis labels and ticks for plot B
plot2  <- plot2  + 
  theme(#axis.title.x = element_blank(), # Remove y-axis title
    #axis.text.x = element_blank(), # Remove y-axis text
    axis.ticks.x = element_blank()) # Remove y-axis ticks

# #REMOVE Y AXIS TITLE
# Adjusting plot2 to remove y-axis labels and ticks 
plot1  <- plot1  + 
  theme(axis.title.y = element_blank()) # Remove y-axis title

# Adjusting plot2 to remove y-axis labels and ticks
plot2  <- plot2  + 
  theme(axis.title.y = element_blank()) # Remove y-axis title

# Adjusting plot3 to remove y-axis labels and ticks
plot3  <- plot3  + 
  theme(axis.title.x = element_blank(), # Remove y-axis title
        axis.text.x = element_blank(), # Remove y-axis text
        axis.ticks.x = element_blank()) # Remove y-axis ticks

# Adjusting plot4 to remove y-axis labels and ticks
plot4  <- plot4  + 
  theme(#axis.title.x = element_blank(), # Remove y-axis title
    #axis.text.x = element_blank(), # Remove y-axis text
    axis.ticks.x = element_blank()) # Remove y-axis ticks

# #REMOVE Y AXIS TITLE
# Adjusting plot2 to remove y-axis labels and ticks for plot A
plot3  <- plot3  + 
  theme(axis.title.y = element_blank()) # Remove y-axis title
# Adjusting plot2 to remove y-axis labels and ticks for plot B
plot4  <- plot4  + 
  theme(axis.title.y = element_blank()) # Remove y-axis title

#INSERT PLOT TITLES
# Adjust individual plots by adding margins
plot1 <- plot1 + 
  ggtitle("Knowledge") + 
  theme(plot.title = element_text(size = 35, face = "bold", hjust = 0.15, vjust = 5.5),
        plot.margin = unit(c(1,1,1,1), "lines"))  # Adds space around plot

plot2 <- plot2 + 
  ggtitle("Attitude") + 
  theme(plot.title = element_text(size = 35, face = "bold", hjust = 0.18, vjust = 2.5),
        plot.margin = unit(c(1,1,1,1), "lines"))

plot3 <- plot3 + 
  ggtitle("Washing practices (unsafe)") + 
  theme(plot.title = element_text(size = 35, face = "bold", hjust = 0.05, vjust = 5.5),
        plot.margin = unit(c(1,1,1,1), "lines"))

plot4 <- plot4 + 
  ggtitle(expression(bolditalic("S. haematobium")~ bold(" infection"))) + 
  theme(plot.title = element_text(size = 35, face = "bold", hjust = 0.07, vjust = 2.5),
        plot.margin = unit(c(1,1,1,1), "lines"))

# Combine the plots vertically with additional spacing using scale
Final_combined_Forest_plotKAP2 <- plot_grid(
  plot1, 
  plot2, 
  plot3, 
  plot4, 
  ncol = 1, 
  align = 'v', 
  labels = c("A", "B", "C", "D"), 
  label_size = 35, 
  label_x = c(0.01, 0.01, 0.01, 0.01), # Adjust individual horizontal positions
  label_y = c(1.0, 0.955, 1.0, 0.96), # Adjust individual vertical positions
  scale = 0.9 # Reduce plot size to increase spacing between plots
)

# Save the final combined plot with adjusted spacing
ggsave("Final_combined_Forest_plotKAP2.jpeg", plot = Final_combined_Forest_plotKAP2, width = 30, height = 35, units = "in")
ggsave("Final_combined_Forest_plotKAP2B.tif", plot = Final_combined_Forest_plotKAP2, width = 30, height = 35, units = "in")

#End of codes

#Date: 21.07.2025
#Responding to reviewers on Manuscript: "adding a table showing the proportions of each type of knowledge or behavior over time"

#Never received BCC interventions
#QUESTIONS ON schistosomiasis related knowledge
#Where do you think schistosomiasis is transmitted?
table(never$survey_year)
table(never$pond, never$survey_year)
table(never$river, never$survey_year)
table(never$ricefield, never$survey_year)
table(never$trash, never$survey_year)
table(never$dirt, never$survey_year)
table(never$idn_transwhere, never$survey_year)
table(never$where_trans_other, never$survey_year)

#During which activities do you think you get schistosomiasis?
table(never$play_inwater, never$survey_year)
table(never$play_atwater, never$survey_year)
table(never$play_withwater, never$survey_year)
table(never$swimming, never$survey_year)
table(never$washing, never$survey_year)
table(never$fishing, never$survey_year)
table(never$farming, never$survey_year)
table(never$barefoot, never$survey_year)
table(never$sandplay, never$survey_year)
table(never$with_dirtywater, never$survey_year)
table(never$idn_how_transmit, never$survey_year)
table(never$how_transmit_other, never$survey_year)

#Do you know which animal is needed for transmission of schistosomiasis?
table(never$bloodfluke, never$survey_year)
table(never$snail, never$survey_year)
table(never$bug, never$survey_year)
table(never$worm, never$survey_year)
table(never$idn_animal, never$survey_year)
table(never$animal_other, never$survey_year) 

#QUESTIONS ON schistosomiasis related attitude
#Which behavior(s) can help to NOT get infected with schistosomiasis?
table(never$not_playriver, never$survey_year)
table(never$not_washriver, never$survey_year)
table(never$not_swimriver, never$survey_year)
table(never$play_somewhereelse, never$survey_year)
table(never$use_tap, never$survey_year)
table(never$use_tap_well, never$survey_year)
table(never$idn_infection, never$survey_year)
table(never$infection_other, never$survey_year)

#Which behavior (s) can help to NOT transmit schistosomiasis?
table(never$not_urinate_river, never$survey_year)
table(never$treatment, never$survey_year)
table(never$idn_transmission, never$survey_year)
table(never$behave_trans_other, never$survey_year)

#Received BCC interventions once
#QUESTIONS ON schistosomiasis related knowledge
#Where do you think schistosomiasis is transmitted?
table(once$time)
table(once$pond, once$time)
table(once$river, once$time)
table(once$ricefield, once$time)
table(once$trash, once$time)
table(once$dirt, once$time)
table(once$idn_transwhere, once$time)
table(once$where_trans_other, once$time)

#During which activities do you think you get schistosomiasis?
table(once$play_inwater, once$time)
table(once$play_atwater, once$time)
table(once$play_withwater, once$time)
table(once$swimming, once$time)
table(once$washing, once$time)
table(once$fishing, once$time)
table(once$farming, once$time)
table(once$barefoot, once$time)
table(once$sandplay, once$time)
table(once$with_dirtywater, once$time)
table(once$idn_how_transmit, once$time)
table(once$how_transmit_other, once$time)

#Do you know which animal is needed for transmission of schistosomiasis?
table(once$bloodfluke, once$time)
table(once$snail, once$time)
table(once$bug, once$time)
table(once$worm, once$time)
table(once$idn_animal, once$time)
table(once$animal_other, once$time) 

#QUESTIONS ON schistosomiasis related attitude
#Which behavior(s) can help to NOT get infected with schistosomiasis?
table(once$not_playriver, once$time)
table(once$not_washriver, once$time)
table(once$not_swimriver, once$time)
table(once$play_somewhereelse, once$time)
table(once$use_tap, once$time)
table(once$use_tap_well, once$time)
table(once$idn_infection, once$time)
table(once$infection_other, once$time)

#Which behavior (s) can help to NOT transmit schistosomiasis?
table(once$not_urinate_river, once$time)
table(once$treatment, once$time)
table(once$idn_transmission, once$time)
table(once$behave_trans_other, once$time)


#Received BCC interventions twice with no gap 
#QUESTIONS ON schistosomiasis related knowledge
#Where do you think schistosomiasis is transmitted?
table(no_gap$time)
table(no_gap$pond, no_gap$time)
table(no_gap$river, no_gap$time)
table(no_gap$ricefield, no_gap$time)
table(no_gap$trash, no_gap$time)
table(no_gap$dirt, no_gap$time)
table(no_gap$idn_transwhere, no_gap$time)
table(no_gap$where_trans_other, no_gap$time)

#During which activities do you think you get schistosomiasis?
table(no_gap$play_inwater, no_gap$time)
table(no_gap$play_atwater, no_gap$time)
table(no_gap$play_withwater, no_gap$time)
table(no_gap$swimming, no_gap$time)
table(no_gap$washing, no_gap$time)
table(no_gap$fishing, no_gap$time)
table(no_gap$farming, no_gap$time)
table(no_gap$barefoot, no_gap$time)
table(no_gap$sandplay, no_gap$time)
table(no_gap$with_dirtywater, no_gap$time)
table(no_gap$idn_how_transmit, no_gap$time)
table(no_gap$how_transmit_other, no_gap$time)

#Do you know which animal is needed for transmission of schistosomiasis?
table(no_gap$bloodfluke, no_gap$time)
table(no_gap$snail, no_gap$time)
table(no_gap$bug, no_gap$time)
table(no_gap$worm, no_gap$time)
table(no_gap$idn_animal, no_gap$time)
table(no_gap$animal_other, no_gap$time) 

#QUESTIONS ON schistosomiasis related attitude
#Which behavior(s) can help to NOT get infected with schistosomiasis?
table(no_gap$not_playriver, no_gap$time)
table(no_gap$not_washriver, no_gap$time)
table(no_gap$not_swimriver, no_gap$time)
table(no_gap$play_somewhereelse, no_gap$time)
table(no_gap$use_tap, no_gap$time)
table(no_gap$use_tap_well, no_gap$time)
table(no_gap$idn_infection, no_gap$time)
table(no_gap$infection_other, no_gap$time)

#Which behavior (s) can help to NOT transmit schistosomiasis?
table(no_gap$not_urinate_river, no_gap$time)
table(no_gap$treatment, no_gap$time)
table(no_gap$idn_transmission, no_gap$time)
table(no_gap$behave_trans_other, no_gap$time)


#Received BCC interventions twice with a one-year gap
#QUESTIONS ON schistosomiasis related knowledge
#Where do you think schistosomiasis is transmitted?
table(gap$time)
table(gap$pond, gap$time)
table(gap$river, gap$time)
table(gap$ricefield, gap$time)
table(gap$trash, gap$time)
table(gap$dirt, gap$time)
table(gap$idn_transwhere, gap$time)
table(gap$where_trans_other, gap$time)

#During which activities do you think you get schistosomiasis?
table(gap$play_inwater, gap$time)
table(gap$play_atwater, gap$time)
table(gap$play_withwater, gap$time)
table(gap$swimming, gap$time)
table(gap$washing, gap$time)
table(gap$fishing, gap$time)
table(gap$farming, gap$time)
table(gap$barefoot, gap$time)
table(gap$sandplay, gap$time)
table(gap$with_dirtywater, gap$time)
table(gap$idn_how_transmit, gap$time)
table(gap$how_transmit_other, gap$time)

#Do you know which animal is needed for transmission of schistosomiasis?
table(gap$bloodfluke, gap$time)
table(gap$snail, gap$time)
table(gap$bug, gap$time)
table(gap$worm, gap$time)
table(gap$idn_animal, gap$time)
table(gap$animal_other, gap$time) 

#QUESTIONS ON schistosomiasis related attitude
#Which behavior(s) can help to NOT get infected with schistosomiasis?
table(gap$not_playriver, gap$time)
table(gap$not_washriver, gap$time)
table(gap$not_swimriver, gap$time)
table(gap$play_somewhereelse, gap$time)
table(gap$use_tap, gap$time)
table(gap$use_tap_well, gap$time)
table(gap$idn_infection, gap$time)
table(gap$infection_other, gap$time)

#Which behavior (s) can help to NOT transmit schistosomiasis?
table(gap$not_urinate_river, gap$time)
table(gap$treatment, gap$time)
table(gap$idn_transmission, gap$time)
table(gap$behave_trans_other, gap$time)
